# Supplementary material for: Classification and prediction for multi-cancer data with ultrahigh-dimensional gene expressions
Source: PLoS One. 2022 Sep 15;17(9):e0274440. doi: 10.1371/journal.pone.0274440 (PMC9477337; doi:10.1371/journal.pone.0274440)
Supplement: S1 Data — (ZIP) [file pone.0274440.s001.zip]

Archive with 3 entries (2 files):
- GCM/
- GCM/GCM_Test.csv
- GCM/GCM_Training.csv
