# Supplementary material for: Classification and prediction for multi-cancer data with ultrahigh-dimensional gene expressions
Source: PLoS One. 2022 Sep 15;17(9):e0274440. doi: 10.1371/journal.pone.0274440 (PMC9477337; doi:10.1371/journal.pone.0274440)
Supplement: S1 Data — (ZIP) [file pone.0274440.s001.zip › GCM/GCM_Test.csv]

Description	Accession	Breast__Adeno_93_I_192		Breast__Adeno_09-B_005A		Breast__Adeno_09-B_003A		Prostate__Adeno_95_I_256		Prostate__Adeno_P_0062		Lung__Adeno_H_20154		Lung__Adeno_LT14		Lung__Adeno_95_I_117		Colorectal__Adeno_HCTN_19389		Colorectal__Adeno_0001c026_CC		Colorectal__Adeno_95_I_175		Lymphoma__Large_B-Cell_L_B_CELL_S94_6696_G_		Lymphoma__Large_B-Cell_L_B_CELL_S97_27534_G_		Lymphoma__Large_B-Cell_L_B_CELL_S98_1217_R_		Lymphoma__Follicular_FSCC_S93_11021_		Lymphoma__Follicular_FSCC_S99_9100		Lymphoma__Follicular_FSCC_S99_5073_1_		Bladder__TCC_B_0007		Bladder__TCC_B_0008		Bladder__TCC_104-64931		Melanoma__MGH_8907		Melanoma__MGH_7974		Uterus__Adeno__4075		Uterus__Adeno__4840
AFFX-BioB-5_at (endogenous control)	AFFX-BioB-5_at	-44	A	-13	A	-64.3	A	-22	A	-28	A	-94	A	-59	A	-19	A	-24	A	-30	A	-12	A	-124	A	-92	A	-101	A	-164	A	-43	A	-181	A	-10	A	-28	A	-41	A	7	A	-78	A	-29	A	-36	A
AFFX-BioB-M_at (endogenous control)	AFFX-BioB-M_at	-254	A	-124	A	-184.9	A	-169	A	-167	A	-256	A	-153	A	-42	A	-78	A	-79	A	-15	A	-101	A	-169	A	-273	A	-199	A	-248	A	-2870	A	-80	A	-59	A	-63	A	-317	A	-360	A	-238	A	-180	A
AFFX-BioB-3_at (endogenous control)	AFFX-BioB-3_at	-166	A	-206	A	-334.4	A	-164	A	-158	A	-358	A	-232	A	-6	A	-28	A	-18	A	22	A	-134	A	-108	A	-19	A	-172	A	-429	A	-2864	A	-110	A	-51	A	-28	A	-350	A	-384	A	-121	A	-88	A
AFFX-BioC-5_at (endogenous control)	AFFX-BioC-5_at	-55	A	-29	A	-102.2	A	-32	A	100	A	-174	A	65	A	-9	A	-17	A	18	A	38	A	150	A	201	A	139	A	187	A	-243	A	-346	A	121	A	31	A	-10	A	-64	A	-33	A	2	A	24	A
AFFX-BioC-3_at (endogenous control)	AFFX-BioC-3_at	-130	A	-117	A	-289	A	-49	A	-129	A	-203	A	-112	A	-62	A	-33	A	-31	A	-60	A	-216	A	-180	A	-260	A	-350	A	-191	A	-394	A	-176	A	-111	A	-45	A	-52	A	-82	A	-144	A	-53	A
AFFX-BioDn-5_at (endogenous control)	AFFX-BioDn-5_at	-133	A	-114	A	-145.2	A	-141	A	-232	A	-172	A	-388	A	-61	A	-84	A	-95	A	-169	A	-427	A	-534	A	-597	A	-414	A	-582	A	-279	A	-223	A	-132	A	-64	A	-119	A	-292	A	-177	A	-82	A
AFFX-BioDn-3_at (endogenous control)	AFFX-BioDn-3_at	80	A	111	A	-251.9	A	0	A	148	A	-477	A	560	A	-33	A	44	A	90	A	159	A	-175	A	258	A	-657	A	308	A	113	A	-2426	A	-91	A	-42	A	-45	A	172	A	111	A	-35	A	-3	A
AFFX-CreX-5_at (endogenous control)	AFFX-CreX-5_at	-62	A	-20	A	-150.9	A	-22	A	-48	A	-33	A	-204	A	-49	A	-30	A	-27	A	58	A	-179	A	-258	A	-189	A	-72	A	-153	A	-53	A	-86	A	-25	A	-33	A	-54	A	-88	A	-69	A	-34	A
AFFX-CreX-3_at (endogenous control)	AFFX-CreX-3_at	1	A	-25	A	-184	A	16	A	14	A	-46	A	-81	A	13	A	4	A	19	A	-3	A	59	A	-26	A	28	A	-13	A	30	A	-39	A	-1	A	18	A	8	A	-71	A	-29	A	25	A	5	A
AFFX-BioB-5_st (endogenous control)	AFFX-BioB-5_st	22	A	18	A	179.1	A	67	A	164	A	145	A	242	A	23	A	-13	A	43	A	11	A	-7	A	-121	A	-12	A	195	A	35	A	537	A	174	A	-27	A	48	A	46	A	46	A	-50	A	-38	A
AFFX-BioB-M_st (endogenous control)	AFFX-BioB-M_st	-55	A	-33	A	204.7	A	-97	A	-164	A	79	A	-197	A	-60	A	-84	A	-85	A	-27	A	-48	A	-101	A	-137	A	-226	A	-6	A	-498	A	-91	A	-78	A	-31	A	-77	A	-102	A	30	A	-150	A
AFFX-BioB-3_st (endogenous control)	AFFX-BioB-3_st	-95	A	-111	A	-239.8	A	-116	A	-323	A	-371	A	-508	A	-87	A	-112	A	-105	A	-221	A	-438	A	-772	A	-788	A	-462	A	-146	A	-109	A	-351	A	-57	A	-102	A	-119	A	-175	A	-213	A	-86	A
AFFX-BioC-5_st (endogenous control)	AFFX-BioC-5_st	-166	A	-86	A	-185.9	A	-103	A	-51	A	-273	A	-142	A	-68	A	-60	A	-61	A	-114	A	-466	A	-456	A	-365	A	-118	A	-199	A	-547	A	-102	A	-75	A	-37	A	-154	A	-78	A	-262	A	-35	A
AFFX-BioC-3_st (endogenous control)	AFFX-BioC-3_st	-82	A	-77	A	-44.6	A	-55	A	-134	A	-135	A	-68	A	26	A	-4	A	-13	A	35	A	-175	A	-88	A	-201	A	-75	A	-87	A	-31	A	-38	A	-35	A	-48	A	-32	A	-18	A	-71	A	-34	A
AFFX-BioDn-5_st (endogenous control)	AFFX-BioDn-5_st	23	A	76	A	153.4	A	46	A	235	A	64	A	-187	A	5	A	42	A	32	A	47	A	-249	A	-41	A	190	A	424	A	-37	A	427	A	249	A	7	A	6	A	-49	A	-39	A	-53	A	-2	A
AFFX-BioDn-3_st (endogenous control)	AFFX-BioDn-3_st	-43	A	15	A	370.3	A	-4	A	95	A	212	A	60	A	23	A	-48	A	9	A	52	A	-36	A	-79	A	207	A	49	A	0	A	357	A	41	A	23	A	-1	A	72	A	81	A	20	A	51	A
AFFX-CreX-5_st (endogenous control)	AFFX-CreX-5_st	-12	A	14	A	-32.9	A	-43	A	-53	A	-71	A	-38	A	-30	A	5	A	-25	A	-7	A	9	A	-8	A	57	A	-15	A	-6	A	-13	A	-76	A	-33	A	8	A	-28	A	61	A	289	A	-43	A
AFFX-CreX-3_st (endogenous control)	AFFX-CreX-3_st	-5	A	-93	A	-473.8	A	-77	A	-192	A	-170	A	-272	A	17	A	-22	A	-75	A	-98	A	-345	A	-221	A	-706	A	-309	A	-154	A	158	A	-247	A	-122	A	-34	A	-67	A	12	A	-64	A	-35	A
hum_alu_at (miscellaneous control)	hum_alu_at	14341	P	13272	P	20131.8	P	14777	P	20167	P	6748	A	16579	P	15134	P	16249	P	16255	P	17509	P	16363	P	16530	P	16166	P	14019	P	16458	P	16035	P	19695	P	19911	P	15612	P	10468	A	4885	A	13205	P	16137	P
AFFX-DapX-5_at (endogenous control)	AFFX-DapX-5_at	10	A	-12	A	162.4	P	-45	A	24	A	101	A	-69	A	-3	A	34	A	-10	A	-8	A	-66	A	-53	A	-99	A	117	A	-62	A	-64	A	33	A	20	A	3	A	-5	A	-43	A	-103	A	-174	A
AFFX-DapX-M_at (endogenous control)	AFFX-DapX-M_at	12	A	39	A	135.6	A	-941	A	91	A	-6	A	41	A	33	A	-4	A	14	A	74	A	245	A	131	A	260	A	199	A	54	A	-6	A	130	A	135	P	-17	A	-16	A	-2481	A	-91	A	-47	A
AFFX-DapX-3_at (endogenous control)	AFFX-DapX-3_at	-20	A	-15	A	-31.3	A	-10	A	-58	A	-56	A	-89	A	-28	A	-10	A	-9	A	7	A	-40	A	-70	A	-110	A	-74	A	-69	A	-220	A	-26	A	-3	A	-24	A	-32	A	-22	A	-58	A	-28	A
AFFX-LysX-5_at (endogenous control)	AFFX-LysX-5_at	35	A	4	A	62	P	17	A	-4	A	79	P	24	A	6	A	32	A	-17	A	14	A	-17	A	21	A	-9	A	14	A	27	P	16	A	17	A	25	A	18	A	12	A	59	P	18	A	2	A
AFFX-LysX-M_at (endogenous control)	AFFX-LysX-M_at	-43	A	-46	A	-22.4	A	-43	A	-74	A	-21	A	-129	A	-31	A	-27	A	18	A	6	A	-80	A	-116	A	-269	A	-112	A	-9	A	-98	A	-32	A	-49	A	10	A	-11	A	-106	A	-80	A	2	A
AFFX-LysX-3_at (endogenous control)	AFFX-LysX-3_at	-141	A	-33	A	117.8	A	-57	A	53	A	19	A	-25	A	-6	A	-26	A	17	A	-18	A	50	A	60	A	-1	A	2	A	-13	A	-114	A	48	A	21	A	-5	A	-91	A	-275	A	-116	A	-170	A
AFFX-PheX-5_at (endogenous control)	AFFX-PheX-5_at	-23	A	-53	A	-143.1	A	-55	A	-60	A	-94	A	-95	A	4	A	-20	A	2	A	-27	A	-78	A	-96	A	-106	A	-55	A	-43	A	-155	A	-76	A	-25	A	-21	A	-60	A	-95	A	-45	A	-26	A
AFFX-PheX-M_at (endogenous control)	AFFX-PheX-M_at	-74	A	-51	A	-108.4	A	-70	A	-14	A	-95	A	-116	A	-30	A	-12	A	-19	A	-45	A	-13	A	-63	A	-104	A	-93	A	-33	A	-232	A	-22	A	11	A	-15	A	-31	A	-99	A	-103	A	-62	A
AFFX-PheX-3_at (endogenous control)	AFFX-PheX-3_at	-41	A	-1	A	108.5	A	-2	A	32	A	-72	A	-68	A	-21	A	-23	A	-35	A	-11	A	-44	A	-146	A	-8	A	-29	A	-70	A	-19	A	-26	A	-4	A	-12	A	-25	A	-41	A	-62	A	17	A
AFFX-ThrX-5_at (endogenous control)	AFFX-ThrX-5_at	-19	A	-19	A	-54.3	A	-37	A	-24	A	41	A	18	A	-16	A	39	A	-31	A	13	A	9	A	26	A	64	A	15	A	-37	A	25	A	-26	A	10	A	15	A	-38	A	-98	A	-78	A	-24	A
AFFX-ThrX-M_at (endogenous control)	AFFX-ThrX-M_at	-41	A	-31	A	-148.4	A	-24	A	-39	A	-51	A	3	A	9	A	-3	A	-27	A	0	A	-5	A	-43	A	-67	A	-26	A	-79	A	-95	A	-24	A	-1	A	-4	A	2	A	-73	A	-95	A	-23	A
AFFX-ThrX-3_at (endogenous control)	AFFX-ThrX-3_at	-68	A	-54	A	-146.8	A	-50	A	-118	A	-260	A	-254	A	-50	A	-63	A	-54	A	-84	A	-289	A	-285	A	-404	A	-178	A	-113	A	-192	A	-158	A	-81	A	-32	A	-44	A	-98	A	-146	A	-65	A
AFFX-TrpnX-5_at (endogenous control)	AFFX-TrpnX-5_at	-27	A	-33	A	26.5	A	-9	A	25	A	-24	A	-50	A	1	A	-29	A	-13	A	-21	A	19	A	31	A	-57	A	-1	A	-78	A	-70	A	0	A	-5	A	-15	A	-38	A	-21	A	-62	A	-61	A
AFFX-TrpnX-M_at (endogenous control)	AFFX-TrpnX-M_at	-3073	A	-1590	A	-314.3	A	-3823	A	-503	A	-660	A	-525	A	-276	A	-212	A	-259	A	-246	A	-378	A	-450	A	-802	A	-694	A	-472	A	-2147	A	-261	A	-265	A	-306	A	-7971	A	-8163	A	-2347	A	-1613	A
AFFX-TrpnX-3_at (endogenous control)	AFFX-TrpnX-3_at	-2609	A	-716	A	-111.7	A	-2236	A	-282	A	-311	A	-174	A	-194	A	-107	A	-153	A	-127	A	-141	A	-142	A	-336	A	-270	A	-251	A	-401	A	-83	A	-127	A	-208	A	-4964	A	-8371	A	-1792	A	-639	A
AFFX-HUMISGF3A/M97935_5_at (endogenous control)	AFFX-HUMISGF3A/M97935_5_at	-3609	A	-1093	A	-139.3	A	-3181	A	-310	A	-547	A	-259	A	-244	A	-168	A	-207	A	-170	A	-81	A	-143	A	748	A	-488	A	-308	A	-1105	A	-146	A	-242	A	-237	A	-13209	A	-11439	A	-1402	A	-1476	A
AFFX-HUMISGF3A/M97935_MA_at (endogenous control)	AFFX-HUMISGF3A/M97935_MA_at	-5237	A	-916	A	-150.2	A	-3708	A	-269	A	-375	A	-121	A	-190	A	-163	A	-117	A	76	A	1126	P	775	M	3858	P	-319	A	-58	A	-1137	A	-175	A	-176	A	-244	A	-9784	A	-16193	A	-1555	A	-1100	A
AFFX-HUMISGF3A/M97935_MB_at (endogenous control)	AFFX-HUMISGF3A/M97935_MB_at	-38	A	19	A	50.3	A	-2	A	55	A	46	A	97	P	-2	A	-14	A	12	A	129	A	1135	P	1000	P	3468	P	180	P	322	P	254	P	-32	A	12	A	5	A	-27	A	-95	A	-1	A	-36	A
AFFX-HUMISGF3A/M97935_3_at (endogenous control)	AFFX-HUMISGF3A/M97935_3_at	-9	A	-1	A	40.1	A	90	P	742	P	1443	P	1111	P	566	P	61	P	649	P	463	P	3202	P	3493	P	7079	P	381	P	1234	P	318	P	140	P	191	P	77	A	-53	A	29	A	436	P	102	P
AFFX-HUMRGE/M10098_5_at (endogenous control)	AFFX-HUMRGE/M10098_5_at	697	P	-1	A	63.2	A	120	P	158	A	225	A	3208	P	86	A	863	P	81	A	43	P	-12	A	-51	A	2817	P	207	P	487	P	151	A	-37	A	78	A	-28	A	178	A	503	P	779	P	343	P
AFFX-HUMRGE/M10098_M_at (endogenous control)	AFFX-HUMRGE/M10098_M_at	1164	P	-61	A	-221.8	A	-54	A	-54	A	-133	A	854	P	-27	A	633	P	-53	A	140	M	-221	A	47	A	598	P	-154	A	32	A	87	A	-155	A	-36	A	-50	A	101	A	377	P	300	P	151	M
AFFX-HUMRGE/M10098_3_at (endogenous control)	AFFX-HUMRGE/M10098_3_at	1223	P	-95	A	14.6	A	88	P	1	A	462	M	3287	P	41	A	799	P	-42	A	583	P	217	P	535	P	2089	P	-362	A	-50	P	311	A	-187	A	160	A	-55	A	68	P	371	P	738	P	264	P
AFFX-HUMGAPDH/M33197_5_at (endogenous control)	AFFX-HUMGAPDH/M33197_5_at	166	P	81	P	245	P	72	P	1455	P	276	P	7968	P	730	P	64	A	653	P	2586	P	19102	P	9878	P	20009	P	3237	P	2944	P	2332	P	196	P	80	P	214	P	142	P	206	P	741	P	674	P
AFFX-HUMGAPDH/M33197_M_at (endogenous control)	AFFX-HUMGAPDH/M33197_M_at	-56	A	88	A	-222.6	A	215	A	3448	P	625	P	11092	P	5047	P	137	P	3144	P	2710	P	11577	P	9653	P	11185	P	2465	P	2370	P	1904	A	-191	A	7	A	325	P	-35	A	475	P	2622	P	1452	P
AFFX-HUMGAPDH/M33197_3_at (endogenous control)	AFFX-HUMGAPDH/M33197_3_at	278	A	135	M	242.8	P	2247	P	12569	P	9253	P	16531	P	15585	P	2617	P	10517	P	8569	P	18228	P	14775	P	18365	P	4904	P	4416	P	3970	P	505	P	327	A	2604	P	1171	P	11264	P	14035	P	7223	P
AFFX-HSAC07/X00351_5_at (endogenous control)	AFFX-HSAC07/X00351_5_at	121	A	137	A	218.8	A	170	A	1058	P	376	A	10559	P	366	P	117	A	434	P	3286	P	15436	P	14021	P	16711	P	12646	P	13258	P	5303	P	238	A	116	A	139	P	98	A	268	A	449	P	493	P
AFFX-HSAC07/X00351_M_at (endogenous control)	AFFX-HSAC07/X00351_M_at	-10	A	-1	A	51.3	A	262	A	3171	P	1230	P	13812	P	1026	P	286	P	1029	P	4837	P	18954	P	19295	P	18433	P	15870	P	15296	P	4203	P	229	A	94	A	127	P	-127	A	53	A	980	P	1237	P
AFFX-HSAC07/X00351_3_at (endogenous control)	AFFX-HSAC07/X00351_3_at	333	A	69	A	588.9	P	4774	P	13627	P	13666	P	13748	P	7753	P	2701	P	5855	P	5398	P	14562	P	15010	P	14936	P	15436	P	12899	P	6049	P	5186	P	2795	P	2432	P	1343	P	5900	P	12066	P	5299	P
AFFX-HUMTFRR/M11507_5_at (endogenous control)	AFFX-HUMTFRR/M11507_5_at	-21	A	-19	A	83.9	P	22	A	63	A	0	A	196	P	45	A	12	A	30	A	33	A	816	P	140	A	296	P	139	A	97	P	-25	A	39	A	25	A	22	A	16	A	6	A	57	M	6	A
AFFX-HUMTFRR/M11507_M_at (endogenous control)	AFFX-HUMTFRR/M11507_M_at	-21	A	-5	A	-132.1	A	-15	A	-56	A	-35	A	-67	A	-31	A	12	A	-18	A	-2	A	1084	P	-42	A	4	M	4	A	29	A	-18	A	-60	A	-7	A	-13	A	-10	A	8	A	23	A	-27	A
AFFX-HUMTFRR/M11507_3_at (endogenous control)	AFFX-HUMTFRR/M11507_3_at	12	A	54	A	462.3	A	19	A	70	A	76	A	78	P	46	A	-4	A	32	A	10	A	3042	P	98	A	418	P	101	A	99	P	202	P	108	M	1	A	2	A	39	A	17	A	34	A	5	A
AFFX-M27830_5_at (endogenous control)	AFFX-M27830_5_at	898	P	67	P	123.4	A	63	P	78	A	83	A	4726	P	87	P	977	P	76	P	604	P	323	P	537	P	4663	P	836	P	609	P	464	P	76	A	44	M	8	A	271	P	649	P	1401	P	171	P
AFFX-M27830_M_at (endogenous control)	AFFX-M27830_M_at	1984	P	241	A	413.3	A	2025	P	972	A	2731	A	6362	A	814	A	4407	P	550	P	2387	P	1599	A	2437	A	3814	A	622	A	661	A	-906	A	461	A	751	A	282	P	1348	A	3082	P	6082	P	2944	P
AFFX-M27830_3_at (endogenous control)	AFFX-M27830_3_at	132	A	132	A	176.9	A	69	A	254	A	359	A	619	A	95	A	-8	A	76	A	35	A	535	A	298	A	716	A	499	A	344	A	1280	A	99	A	-27	A	-24	A	-108	A	136	A	113	A	47	A
AFFX-HSAC07/X00351_3_st (endogenous control)	AFFX-HSAC07/X00351_3_st	131	A	56	A	316	P	471	P	1885	P	2214	P	2151	P	382	P	871	P	384	P	763	P	954	P	1351	P	2904	P	339	P	781	P	583	P	240	P	389	P	184	P	222	A	522	P	2183	P	1094	P
AFFX-HUMGAPDH/M33197_5_st (endogenous control)	AFFX-HUMGAPDH/M33197_5_st	-62	A	-15	A	-158.8	A	-6	A	-143	A	-201	A	280	A	-72	A	27	A	-32	A	22	A	302	A	212	A	580	A	1	A	121	A	-5	A	-74	A	92	A	-9	A	-43	A	-77	A	-64	A	-2	A
AFFX-HUMGAPDH/M33197_M_st (endogenous control)	AFFX-HUMGAPDH/M33197_M_st	16	A	16	A	-101.2	A	-4	A	23	A	-69	A	403	P	-20	A	-37	A	1	A	136	P	464	P	277	M	365	P	154	A	146	A	124	A	-49	A	-47	A	-17	A	-19	A	-28	A	131	P	120	A
AFFX-HUMGAPDH/M33197_3_st (endogenous control)	AFFX-HUMGAPDH/M33197_3_st	-28	A	-5	A	101.1	A	102	P	150	P	307	A	611	P	35	A	-16	A	7	A	214	P	426	P	378	P	475	A	-50	A	256	A	-24	A	96	A	53	A	36	A	27	A	477	P	629	P	179	P
AFFX-HSAC07/X00351_5_st (endogenous control)	AFFX-HSAC07/X00351_5_st	-99	A	-61	A	-102.1	A	-45	A	-172	A	-140	A	-117	A	-56	A	-27	A	-40	A	21	A	198	A	264	A	383	A	-229	A	90	A	-41	A	-68	A	-39	A	-28	A	-52	A	-141	A	-110	A	-4	A
AFFX-HSAC07/X00351_M_st (endogenous control)	AFFX-HSAC07/X00351_M_st	48	A	10	A	167.5	A	-10	A	49	A	-2	A	535	P	8	A	-46	A	39	A	294	P	646	P	568	P	1231	P	264	A	352	P	246	A	64	A	27	A	65	A	10	A	37	A	153	A	80	P
GABAa receptor alpha-3 subunit	A28102_at	93	P	155	A	101	A	56	A	-8	A	-31	A	183	A	53	P	-3	A	52	P	146	A	308	A	231	P	46	A	43	P	-52	A	117	M	40	A	75	A	59	M	23	A	-3	A	441	P	54	P
Osteomodulin	AB000114_at	116	A	36	P	100	A	-7	A	100	P	84	P	79	P	29	A	7	A	22	A	36	A	104	A	128	A	197	A	173	A	190	P	114	P	44	A	104	A	15	A	24	A	77	P	58	A	10	A
mRNA	AB000115_at	118	P	137	A	191	P	94	A	82	A	114	P	24	A	70	P	77	P	109	P	135	P	198	A	215	P	76	A	-7	A	194	P	39	A	154	P	60	P	53	A	47	P	40	A	567	P	142	P
Semaphorin E	AB000220_at	40	A	56	P	129	P	133	P	121	P	137	P	-20	A	198	P	104	P	129	P	109	P	42	A	17	A	-11	A	-2	A	33	A	19	A	96	P	58	P	18	A	17	A	130	P	578	P	244	P
MNK1	AB000409_at	8	A	-240	A	-117	A	166	A	-46	A	44	A	-38	A	22	P	57	A	44	A	110	P	171	A	61	A	-13	A	-8	A	-60	A	-83	A	-48	A	-24	A	33	P	18	P	77	P	360	P	29	P
VRK1	AB000449_at	44	A	24	A	12	A	51	P	13	A	14	A	28	A	58	P	-6	A	21	A	15	A	225	A	32	A	38	P	37	P	67	A	68	P	5	A	32	A	33	A	20	A	95	P	321	P	69	P
VRK2	AB000450_at	31	A	-17	A	25	A	65	P	-24	A	36	A	160	P	69	P	24	A	41	P	107	A	228	A	212	P	38	A	-2	A	213	A	39	A	-93	A	6	A	22	A	25	M	16	M	257	P	85	P
mRNA, clone RES4-22A	AB000460_at	291	A	714	P	625	P	557	P	420	P	522	P	856	P	264	P	644	P	347	P	731	P	649	A	865	P	297	P	194	P	551	P	246	P	404	P	145	A	110	P	167	P	267	P	610	P	496	P
SH3 binding protein, clone RES4-23A	AB000462_at	61	A	142	A	163	P	76	A	86	A	19	A	15	A	27	A	33	A	8	A	38	A	376	A	83	P	13	A	19	P	-1	A	-2	A	125	A	-4	A	34	A	31	P	37	A	205	P	75	P
mRNA, clone RES4-24A, exon 1, 2, 3, 4	AB000464_at	-54	A	-34	A	469.6	P	-24	A	-82	A	104	A	-165	A	17	A	-17	A	-7	A	-75	A	-157	A	-147	A	-271	A	426	A	59	M	-268	P	6	A	35	P	7	A	-25	A	-120	A	-202	A	-119	A
mRNA, clone RES4-24C, exon 1, 2, 3	AB000466_at	69	A	-646	A	-421	A	-398	A	-293	A	-200	A	-313	A	-291	A	-235	A	-249	A	-439	A	242	A	-314	A	-305	A	-67	A	-294	A	280	A	-327	A	-65	A	-33	A	-103	A	-223	A	-110	A	-91	A
mRNA, clone RES4-25, partial cds	AB000467_at	-111	A	-645	A	-429	A	-86	A	-94	A	-155	A	-257	A	-90	A	-281	A	-75	A	-182	A	428	A	-5	A	-419	A	-140	A	-301	A	-172	A	-272	A	-86	A	-30	A	-32	A	-68	A	-61	P	-93	A
Zinc finger protein, clone RES4-26	AB000468_at	18	A	-191	A	-295	A	188	P	133	P	98	P	715	P	164	P	330	P	496	P	36	P	309	A	341	P	91	P	36	P	210	P	17	P	-52	A	15	A	50	A	44	A	81	P	657	P	216	P
Prostate differentiation factor mRNA	AB000584_at	37	A	-368	A	-282	A	6	A	-151	A	148	A	777	P	-14	A	-4	A	73	P	488	P	403	A	96	A	-41	A	-17	A	-270	A	-57	A	-183	A	8	A	9	A	19	A	842	P	206	P	635	P
Cadherin FIB1, partial cds	AB000895_at	-117	A	92	A	-24	A	-110	A	-21	A	-114	A	-129	A	-46	A	-163	A	-14	A	-614	A	159	A	-383	A	-369	A	-64	A	-204	A	-185	A	54	A	-4	A	-68	A	-47	A	-152	A	-49	A	-75	A
Cadherin FIB2, partial cds	AB000896_at	-32	A	-38	A	22	A	-80	A	-23	A	-42	A	106	A	-19	A	-62	A	7	A	-9	A	256	A	-58	A	-64	A	18	A	-84	A	-63	A	-21	A	8	A	5	A	34	P	11	A	60	P	396	P
Cadherin FIB3, partial cds	AB000897_at	3	A	-95	A	34	A	-1	A	-5	A	-15	A	-2	A	-5	A	-12	A	-10	A	10	A	301	A	22	A	-31	A	0	A	-94	A	-43	A	8	A	3	A	11	A	59	M	52	A	85	P	71	P
DNA for H4 histone	AB000905_at	52	A	71	A	69	M	57	P	27	A	61	A	32	A	13	A	18	A	42	A	62	A	331	A	107	P	-9	A	20	A	75	P	52	P	57	P	36	A	28	A	42	P	130	P	229	P	89	P
GLIA MATURATION FACTOR BETA	AB001106_at	38	A	34	A	46	P	200	P	83	P	183	P	242	P	168	P	168	P	306	P	47	P	280	A	160	P	42	A	7	A	69	P	43	M	178	P	24	A	41	P	46	P	334	P	495	P	156	P
AQP3 Aquaporin 3	AB001325_at	173	A	682	A	494	P	419	P	331	P	240	P	3529	P	160	P	144	P	121	P	287	P	471	A	509	P	70	A	86	M	417	A	219	A	348	P	116	P	105	P	88	P	287	P	441	P	352	P
KIAA0316 gene	AB002314_at	-38	A	-77	A	-219	A	21	A	-94	A	-239	A	-189	A	12	A	-26	A	19	A	-69	A	76	A	26	A	-275	A	-79	A	-1	A	-393	A	-84	A	10	A	40	A	6	A	-34	A	11	A	4	A
KIAA0317 gene	AB002315_at	0	A	207	A	-56	A	49	P	63	P	68	A	104	P	26	A	79	A	95	P	78	A	142	A	120	A	26	A	32	A	97	P	-17	A	211	A	44	A	26	A	5	A	156	P	142	P	81	P
KIAA0320 gene, partial cds	AB002318_at	-21	A	-225	A	35	A	274	A	446	A	235	A	299	A	-10	A	192	A	122	A	353	A	304	A	263	A	251	A	39	A	-76	A	171	A	475	A	127	A	26	A	-44	A	98	A	247	A	296	A
KIAA0367 gene, partial cds	AB002365_at	-29	A	-77	A	-83	A	33	A	-47	A	37	A	76	A	3	A	140	P	24	A	27	A	-68	A	42	A	6	A	8	A	12	A	-40	A	217	P	74	P	17	A	16	A	15	A	7	A	30	A
KIAA0368 gene, partial cds	AB002366_at	3	A	-16	A	-222	A	-25	A	9	A	-39	A	11	A	-9	A	13	A	6	A	-14	A	39	A	-68	A	5	A	-4	A	-49	A	-9	A	1	A	-8	A	6	A	4	A	-87	A	-50	A	16	A
KIAA0382 gene, partial cds	AB002380_at	-1	A	17	A	-3	A	56	A	-5	A	91	P	323	P	124	P	-11	A	89	A	96	P	84	A	73	A	16	A	56	P	66	A	27	A	44	A	34	A	9	A	-7	A	33	A	5	A	75	A
KIAA0384 gene	AB002382_at	60	A	170	A	419	A	129	A	327	A	232	P	1292	P	422	P	237	A	406	P	668	P	251	A	167	A	31	A	16	A	455	A	20	A	265	A	116	A	35	A	46	A	-123	A	101	A	345	A
SLC	AB002409_at	60	A	-73	A	-19	A	81	A	134	A	120	A	164	A	137	P	47	A	39	A	24	A	842	A	251	A	-67	A	348	P	2696	P	436	P	22	A	9	A	5	A	3	A	-47	A	6	A	78	A
Hunc18b2	AB002559_at	144	A	385	A	389	A	58	A	166	P	114	A	970	P	211	P	371	A	216	P	579	A	953	A	599	P	457	P	138	A	229	A	406	A	137	A	62	A	61	A	1	A	-80	A	155	A	177	A
Proteasome subunit p44.5	AB003102_at	48	A	24	A	38	A	77	A	329	P	142	P	547	P	246	P	129	P	375	P	287	P	320	A	194	P	134	P	37	A	252	P	38	P	65	A	-20	A	9	A	21	M	123	P	179	P	215	P
Proteasome subunit p55	AB003103_at	18	A	-27	A	1	A	53	A	113	P	84	A	137	P	47	P	27	A	96	P	34	A	138	A	29	A	31	P	8	A	69	A	53	A	33	A	34	A	0	A	-3	A	7	A	39	P	39	A
Proteasome subunit p27	AB003177_at	111	A	174	P	80	A	339	P	163	P	197	P	322	P	252	P	178	P	291	P	124	P	393	A	135	A	129	P	77	P	200	P	495	P	41	A	43	A	38	P	34	A	148	P	110	A	238	P
Cdc7-related kinase	AB003698_at	15	A	65	A	20	A	56	A	43	A	32	A	40	A	47	A	11	A	53	A	31	A	97	A	58	A	44	P	-5	A	64	P	26	A	35	A	14	A	1	A	-8	A	25	A	41	A	21	A
PKU-alpha, partial cds	AB004884_at	87	A	411	A	243	A	174	A	160	A	149	P	255	P	158	P	158	A	217	P	233	A	105	A	193	A	126	A	68	A	294	A	43	A	156	A	66	A	5	A	29	A	191	A	95	A	152	P
Aquaporin 6	AB006190_at	144	A	300	A	202	P	178	P	221	P	148	A	166	A	131	P	205	A	196	A	241	P	282	A	251	P	85	A	90	P	199	A	67	A	289	A	78	A	47	P	23	A	161	P	306	A	172	A
WUGSC:H_133K23.1c gene extracted from Human BAC clone 133K23 from 7q31.2	AC000061_cds2_at	161	A	245	A	199	A	38	A	163	A	96	A	211	P	74	A	127	A	47	A	212	A	223	A	321	A	224	A	31	A	193	A	153	A	161	A	43	A	45	A	5	A	12	A	129	A	104	P
WUGSC:H_133K23.1c gene extracted from Human BAC clone 133K23 from 7q31.2	AC000061_cds3_at	8	A	-45	A	-44	A	-15	A	-10	A	-10	A	-3	A	-4	A	-31	A	-4	A	-21	A	81	A	-78	A	-23	A	-7	A	-23	A	-11	A	-9	A	6	A	-4	A	-5	A	-15	A	-34	A	-29	A
PAC clone 2G3A from 13q12-13q13, complete sequence	AC000062_at	-28	A	14	A	-11	A	-12	A	-21	A	-3	A	-14	A	-8	A	-12	A	-17	A	-8	A	206	A	-8	A	-16	A	-2	A	-3	A	-12	A	14	A	27	A	-2	A	-16	A	15	A	-41	A	-23	A
WUGSC:H_RG083M05.2 gene extracted from Human BAC clone RG083M05 from 7q21-7q22	AC000064_cds1_at	101	A	134	A	81	A	77	A	30	A	141	A	206	M	58	P	137	A	77	A	193	P	202	A	145	P	143	A	48	A	140	P	72	A	102	P	26	A	14	A	24	A	54	A	110	P	112	P
WUGSC:H_RG083M05.1 gene extracted from Human BAC clone RG083M05 from 7q21-7q22	AC000064_cds2_at	31	A	10	A	145.2	A	33	A	38	A	-4	A	155	A	35	A	7	A	-21	A	35	A	28	A	130	P	225	P	30	A	42	A	-86	A	42	A	25	A	24	A	29	A	92	A	46	A	60	A
BAC clone RG293F11 from 7q21-7q22, complete sequence	AC000066_at	-12	A	25	A	-12	A	25	A	25	A	-26	A	44	A	-1	A	-6	A	-3	A	-27	A	139	A	6	A	-20	A	13	A	-3	A	8	A	-22	A	21	A	2	A	-10	A	-32	A	-17	A	-15	A
Metabotropic glutamate receptor 8 mRNA	AC000099_at	37	A	69	A	29	A	23	A	26	A	68	A	31	A	-24	A	45	A	5	A	4	A	-1	A	9	A	-8	A	26	A	60	A	2	A	32	A	7	A	12	A	7	A	14	A	-15	A	22	A
WUGSC:H_GS188P18.1a gene extracted from Human BAC clone GS188P18	AC000115_cds1_at	-62	A	-49	A	-515.3	A	-64	A	-66	A	-366	A	-44	A	-78	A	-35	A	-51	A	-69	A	-125	A	-51	A	-110	A	-176	A	-85	A	286	A	-127	A	-66	A	-34	A	-24	A	-32	A	-81	A	-35	A
A-589H1.1 from Homo sapiens Chromosome 16 BAC clone CIT987-SKA-589H1 ~complete genomic sequence, complete sequence./ntype=DNA /annot=mRNA	AC002045_xpt1_at	-1	A	110	A	67	A	-41	A	45	A	19	A	80	A	5	A	43	A	-11	A	38	A	65	A	-21	A	15	A	-9	A	37	P	0	A	-10	A	-24	A	38	P	-13	A	20	A	76	P	42	A
WUGSC:DJ515N1.2 gene extracted from Human PAC clone DJ515N1 from 22q11.2-q22	AC002073_cds1_at	-2	A	-8	A	-91	A	-13	A	33	A	6	A	34	A	1	A	1	A	1	A	-25	A	25	A	15	A	2	A	26	A	249	A	-60	A	-27	A	26	A	4	A	-1	A	12	A	-37	A	47	A
GUANINE NUCLEOTIDE-BINDING PROTEIN G(T), ALPHA-1 SUBUNIT	AC002077_at	96	A	313	A	-72	A	-134	A	-132	A	-253	A	-72	A	-26	A	-122	A	-118	A	-160	A	114	A	4	A	-54	A	-10	A	-110	A	-86	A	86	A	-81	A	-24	A	-10	A	184	A	-241	A	-286	A
PAC clone DJ525N14 from Xq23, complete sequence	AC002086_at	4	A	28	A	2	A	15	A	-16	A	25	A	-5	A	12	A	-45	A	5	A	10	A	6	A	51	P	3	A	14	A	43	M	22	A	47	A	18	A	7	A	-1	A	-32	A	12	A	1	A
COX6B gene (COXG) extracted from Human DNA from overlapping chromosome 19 cosmids R31396, F25451, and R31076 containing COX6B and UPKA, genomic sequence	AC002115_cds1_at	61	A	73	A	167	A	1706	P	1491	P	931	P	2762	P	1460	P	1672	P	4100	P	1548	P	1367	P	1906	P	735	P	283	P	662	P	320	P	146	A	39	A	227	P	64	P	2477	P	1169	P	1355	P
F25451_3 gene extracted from Human DNA from overlapping chromosome 19 cosmids R31396, F25451, and R31076 containing COX6B and UPKA, genomic sequence	AC002115_cds3_at	112	A	206	M	116	A	207	A	93	A	206	P	211	P	114	A	206	A	180	A	232	A	182	A	289	P	100	A	98	A	-228	A	195	P	91	A	80	P	21	A	-5	A	32	A	141	A	158	A
UPKA gene extracted from Human DNA from overlapping chromosome 19 cosmids R31396, F25451, and R31076 containing COX6B and UPKA, genomic sequence	AC002115_cds4_at	-438	A	-239	A	-94	A	-253	A	-108	A	-335	A	-329	A	-162	A	-102	A	-229	A	-439	A	-74	A	1	A	-208	A	-64	A	-6	A	-84	A	-116	A	-71	A	-56	A	-143	A	-106	A	-22	A	-252	A
F25451_2 gene extracted from Human DNA from overlapping chromosome 19 cosmids R31396, F25451, and R31076 containing COX6B and UPKA, genomic sequence	AC002115_rna2_at	-68	A	-68	A	-109	A	272	P	203	P	147	M	175	A	209	P	92	A	421	P	171	A	616	A	292	P	74	A	15	A	109	A	-25	A	6	A	-11	A	-6	A	-3	A	547	P	165	P	311	P
BAC clone GS244B22 from 7q21-q22, complete sequence	AC002450_at	37	A	11	A	56	A	-36	A	-12	A	0	A	10	A	16	A	-68	A	-40	A	-96	A	46	A	54	A	0	A	6	A	-9	A	-19	A	39	A	-10	A	-13	A	-4	A	5	A	-31	A	-62	A
BAC clone RG331P03, complete sequence	AC002464_at	-12	A	-40	A	-91	A	22	A	-28	A	-15	A	3	A	-63	A	-89	A	-104	A	22	A	56	A	-13	A	-73	A	4	A	-85	A	-90	A	-23	A	-11	A	-26	A	-16	A	-57	A	-63	A	-2	A
BAC clone RG367O17 from 7p15-p21, complete sequence	AC002486_at	49	A	89	P	93	P	41	A	68	A	20	A	29	A	31	A	46	A	54	A	53	A	207	A	64	A	44	M	26	P	75	P	44	A	77	P	3	A	13	A	4	A	46	P	78	A	24	A
Hypothetical human serine-threonine protein kinase R31240_1 gene extracted from Homo sapiens DNA from chromosome 19p13.2 cosmids R31240, R30272 and R28549 containing the EKLF, GCDH, CRTC, and RAD23A genes, genomic sequence	AD000092_cds1_at	-159	A	-190	A	-411.6	A	-335	A	-361	A	-693	A	-619	A	-93	A	-301	A	-343	A	-451	A	-675	A	-843	A	-78	A	64	A	-587	A	59	A	-462	A	-225	A	-188	A	12	A	-193	A	-438	A	-107	A
Hypothetical human protein R31240_2 gene extracted from Homo sapiens DNA from chromosome 19p13.2 cosmids R31240, R30272 and R28549 containing the EKLF, GCDH, CRTC, and RAD23A genes, genomic sequence	AD000092_cds2_at	-162	A	-436	A	-310	A	-222	A	-173	A	-104	A	-231	A	34	A	-151	A	-37	A	-326	A	120	A	-247	A	-257	A	-179	A	-238	A	-352	A	-478	A	-139	A	-53	A	-106	A	80	A	-175	A	-78	A
LISCH7 gene (liver-specific bHLH-Zip transcription factor) extracted from Homo sapiens DNA from chromosome 19-cosmid R30879 containing USF2, genomic sequence	AD000684_cds1_at	-38	A	-92	A	-325	A	34	A	165	P	31	A	51	M	154	P	30	A	350	P	91	A	23	A	-82	A	-81	A	-19	A	-26	A	-57	A	-22	A	16	A	-15	A	-12	A	-79	A	-22	A	142	P
Comment for location 3447-3655: BLASTX gi|103290|pir||S16356 ovo protein - fruit fly (Drosophila melanogaster), PVal= 3.8e-47 gene extracted from Homo sapiens DNA from chromosome 19-cosmid f24590 containing CAPNS and POL2RI, genomic sequence	AD001527_cds1_at	31	A	58	A	-15	A	24	A	-26	A	0	A	24	A	41	A	4	A	-6	A	31	A	204	A	465	P	90	P	14	A	4	A	81	P	15	A	41	P	-27	A	16	A	-22	A	6	A	41	A
Sm-like protein CaSm (CaSm) mRNA	AF000177_at	-79	A	-44	A	-157	A	30	A	52	A	8	P	230	P	37	A	-77	A	457	P	8	A	230	A	113	A	-3	A	10	A	56	A	-21	M	36	A	-29	A	-9	A	-15	A	32	A	53	P	15	A
RAS-RELATED PROTEIN RAB-11A	AF000231_at	-29	A	-49	A	-114	A	-9	A	33	A	-1	A	43	A	6	A	11	A	25	A	73	P	-124	A	-16	A	-1	A	4	A	1	A	-8	A	6	A	56	P	23	A	19	A	-25	A	-18	A	33	A
P2x purinoceptor mRNA	AF000234_at	-129	A	-87	A	-12	A	4	A	23	A	4	A	53	A	-7	P	87	A	-28	A	-134	A	-11	A	-11	A	-51	A	-8	A	-6	A	-50	A	-29	A	24	A	-9	A	-15	A	21	A	-61	A	36	M
Dynamin-like protein mRNA	AF000430_at	-4	A	-47	A	-64	A	-27	A	-13	A	-27	A	3	A	32	A	-8	A	20	A	14	A	149	A	-42	A	-23	A	0	A	-15	A	-24	A	-29	A	-12	A	-2	A	3	A	-15	A	-23	A	19	A
Putative purinergic receptor P2Y10 gene	AF000545_at	-20	A	-203	A	-56	A	-29	A	11	M	53	P	-26	A	1	A	13	A	60	A	-63	A	82	A	-99	A	-139	A	-52	A	37	A	-214	A	-37	A	-42	A	5	A	34	M	74	A	3	A	39	A
TTF-I interacting peptide 20 mRNA, partial cds	AF000560_at	142	A	248	A	-123	A	-55	A	52	A	121	A	11	A	-52	A	-5	A	2	A	187	A	132	A	47	A	-41	A	-53	A	80	A	-19	A	95	A	16	A	20	A	4	A	-80	A	-59	A	77	A
Uroplakin II mRNA, partial cds	AF000562_at	96	A	531	A	365	A	810	A	343	A	174	A	260	A	95	A	400	A	231	P	308	A	114	A	167	A	141	A	96	A	-50	A	-14	A	430	A	144	A	98	A	57	A	433	A	375	A	263	A
Homogentisate 1,2-dioxygenase gene	AF000573_rna1_at	-29	A	-77	A	-31	A	358	P	28	A	-1	A	657	P	-17	A	-8	A	13	A	-46	A	100	A	-50	A	-35	A	-8	A	-2	A	-33	A	-18	A	8	A	-3	A	11	A	14	A	-35	A	51	P
Transmembrane protein mRNA	AF000959_at	-207	A	159	A	-166	A	361	A	38	A	546	P	-134	A	13	A	206	A	-174	A	-112	A	-127	A	-120	A	-56	A	-40	A	131	A	-120	A	43	A	-29	A	-70	A	-42	A	-38	A	-133	A	-105	A
IPL (IPL) mRNA	AF001294_at	-64	A	107	A	156	A	265	P	84	A	234	P	469	A	18	A	142	A	479	P	415	A	198	A	101	A	69	A	37	A	-119	A	68	A	189	A	30	A	12	A	-47	A	31	P	76	A	117	A
Trabecular meshwork inducible glucocorticoid response protein (TIGR) mRNA	AF001620_at	26	A	-95	A	-205	A	27	A	-2	A	-23	A	-14	A	4	A	11	A	-11	A	-40	A	120	A	46	A	-3	A	-2	A	-55	A	-63	A	2	A	2	A	-13	A	-22	A	-45	A	-20	A	-18	A
Niemann-Pick C disease protein (NPC1) mRNA	AF002020_at	33	A	52	A	86	A	127	A	50	A	145	P	248	P	121	P	93	P	120	P	157	P	130	A	41	A	124	A	33	P	171	M	23	A	96	A	58	A	34	A	33	A	249	P	70	A	77	A
Angelman Syndrome Gene, E6-AP ubiquitin protein ligase 3A (UBE3A) mRNA from promoter P1, 5'UTR	AF002224_at	75	A	369	A	283	A	-9	A	58	A	49	A	143	A	27	A	115	A	32	A	181	A	291	A	116	A	115	A	11	A	634	P	101	A	167	A	68	A	40	A	16	A	-29	A	30	A	33	A
RET ligand 2 (RETL2) mRNA	AF002700_at	-42	A	304	A	-51	A	84	A	46	A	130	A	220	P	66	A	110	A	52	A	232	A	135	A	216	A	141	P	52	A	125	A	160	A	57	A	10	A	-8	A	24	A	5	A	159	A	147	A
Delayed rectifier potassium channel (KVLQT1-Iso5) mRNA, 5' UTR and partial cds	AF003743_at	-74	A	114	A	-570	A	97	A	4	A	44	A	144	A	84	A	72	A	137	A	85	A	83	A	-10	A	125	A	-22	A	-6	A	25	A	-109	A	-19	A	-31	A	12	A	-88	A	51	A	86	A
Secretory carrier membrane protein (SCAMP1) mRNA	AF005037_at	16	A	-11	A	-13	A	22	A	-25	A	35	A	-31	A	3	A	21	A	5	A	40	A	81	A	-55	A	-6	A	1	A	22	A	-23	A	31	A	3	A	5	A	24	A	8	A	82	P	48	A
Poly(ADP-ribose) glycohydrolase (hPARG) mRNA	AF005043_at	18	A	-22	A	-105	A	38	A	0	A	-3	A	-4	A	19	A	11	A	57	P	8	A	148	A	84	P	28	A	-1	A	-7	A	82	A	-11	A	19	A	7	A	-2	A	-33	A	62	P	59	P
Importin alpha 6 mRNA	AF005361_at	-5	A	-25	A	-166	A	3	A	-11	A	-42	A	11	A	-39	A	-12	A	-19	A	-38	A	73	A	-7	A	-7	A	-25	A	-5	A	3	A	-8	A	-7	A	7	A	5	A	-148	A	-98	A	-2	A
Caspase-like apoptosis regulatory protein 2 (clarp) mRNA, alternatively spliced	AF005775_at	120	A	47	A	229	P	151	M	136	A	308	P	241	P	232	P	173	P	376	P	328	P	815	P	412	P	291	P	102	A	407	P	139	P	195	P	25	A	63	P	34	A	20	A	124	A	192	P
ATF family member ATF6 (ATF6) mRNA	AF005887_at	-26	A	-48	A	-66	A	76	A	57	A	69	A	287	P	54	M	29	A	92	A	42	A	43	A	10	A	61	A	30	A	24	A	-31	A	27	A	58	A	15	A	-9	A	70	P	50	A	-2	A
Fas-binding protein (DAXX) mRNA, partial cds	AF006041_at	-37	A	-10	A	388	A	233	A	229	P	365	P	220	A	127	A	61	P	391	A	187	A	606	A	411	A	384	A	178	A	584	A	51	A	164	A	-73	A	108	A	-57	A	373	P	290	P	335	A
Arp2/3 protein complex subunit p41-Arc (ARC41) mRNA	AF006084_at	30	A	37	A	62	A	65	A	576	P	429	P	234	P	238	P	158	A	633	P	371	P	651	P	1223	P	1665	P	11	P	445	P	111	A	-18	A	-5	A	36	A	42	A	917	P	435	P	198	P
Arp2/3 protein complex subunit p20-Arc (ARC20) mRNA	AF006087_at	-58	A	214	A	221	A	32	A	57	A	161	A	128	A	31	A	-19	A	-2	A	171	A	382	A	183	A	189	A	73	A	410	A	113	A	86	A	7	A	21	A	21	A	25	A	85	M	73	A
RGS3 mRNA, 5' UTR	AF006609_at	-165	A	-236	A	28	A	-121	A	-11	A	-123	A	-37	A	-44	A	39	A	-80	A	-81	A	158	A	-87	A	-96	A	-64	A	-38	A	-28	A	-21	A	-63	A	-17	A	-46	A	-84	A	-107	A	-73	A
MDM2-like p53-binding protein (MDMX) mRNA	AF007111_at	47	A	-7	A	110.5	A	11	A	-23	A	-29	A	33	A	-21	A	-6	A	-3	A	28	A	-12	A	98	A	298	A	189	A	-8	A	-56	A	86	A	-9	A	11	A	-30	A	-20	A	-33	A	-42	A
Bet1p homolog (hbet1) mRNA	AF007551_at	22	A	-5	A	24	A	34	A	7	A	-14	A	102	A	17	A	42	A	23	A	86	A	107	A	80	A	38	A	37	A	78	P	77	A	19	A	40	A	2	A	33	A	84	P	77	P	103	A
Dolichol monophosphate mannose synthase (DPM1) mRNA, partial cds	AF007875_at	11	A	30	A	27	A	58	M	66	A	146	P	78	A	113	P	37	A	227	P	82	P	131	A	180	P	64	P	17	A	95	P	10	A	85	P	9	A	-11	A	0	A	17	A	102	A	72	P
Phospholipid scramblase mRNA	AF008445_at	55	A	17	A	37	A	-57	A	-2	A	24	A	69	A	287	P	20	A	291	P	59	A	129	A	250	A	150	P	10	A	-16	P	-27	A	24	A	-52	A	6	A	-3	A	43	A	20	A	38	P
Syntaxin-16C mRNA	AF008937_at	3	A	35	A	105	M	4	A	5	A	85	P	78	A	5	A	4	A	33	A	110	P	152	A	40	P	50	P	14	A	216	P	9	A	68	A	16	A	22	A	0	A	27	A	21	A	35	A
TEB4 protein mRNA	AF009301_at	42	A	69	A	163	A	568	A	94	P	73	A	114	A	84	A	88	A	182	P	108	P	101	A	65	A	73	P	49	A	130	A	-9	A	79	P	82	P	17	A	99	P	419	A	149	P	77	P
Luman mRNA	AF009368_at	205	A	646	P	243	P	990	P	372	P	442	P	1441	P	295	P	427	P	512	P	598	P	355	A	558	A	424	P	141	A	348	A	281	A	337	A	118	A	125	A	121	P	757	P	375	P	381	P
Clone 22 mRNA, alternative splice variant alpha-1	AF009426_at	-1	A	-53	A	-35	A	46	A	14	A	78	A	25	A	9	A	35	A	-1	A	30	A	-3	A	5	A	-5	A	13	A	-19	A	12	A	-5	A	9	A	-2	A	4	A	2	A	-32	A	-11	A
Axin (AXIN) mRNA, partial cds	AF009674_at	88	A	31	A	-27.6	A	18	A	-339	A	-28	A	-184	A	42	A	87	A	75	A	-16	A	340	A	38	A	662	A	496	A	-61	A	82	A	79	A	-10	A	7	A	-64	A	-117	A	23	A	68	A
MAD-related gene SMAD7 (SMAD7) mRNA	AF010193_at	32	A	17	A	58.6	A	65	A	141	A	314	P	416	P	106	P	36	A	82	P	165	P	92	P	344	P	751	P	189	P	190	P	77	A	149	P	41	A	27	P	11	A	20	A	46	P	14	A
Peropsin (Rrh) mRNA	AF012270_at	178	P	105	A	298.9	A	51	P	248	P	164	A	337	A	18	A	11	A	61	A	103	P	209	A	219	A	421	A	316	A	178	P	84	A	386	P	156	P	26	A	7	A	8	A	152	P	22	A
Chemokine receptor X (CKRX) mRNA	AF014958_at	81	P	26	A	159.6	P	73	A	83	A	290	P	92	A	45	A	27	A	39	A	108	A	231	P	365	P	774	P	192	P	171	A	25	A	203	P	25	A	17	A	63	A	58	A	52	P	45	A
Unknown protein mRNA, partial cds	AF015910_at	141	A	482	A	663	P	268	A	313	M	154	A	213	A	34	A	73	A	196	A	127	A	194	A	54	A	71	A	70	A	402	A	90	A	281	A	92	A	3	A	94	A	93	A	141	A	86	A
SKB1Hs mRNA	AF015913_at	-65	A	-11	A	-8	A	-21	A	47	A	20	A	465	P	80	P	13	A	304	P	171	P	243	A	210	P	104	P	26	A	-46	A	31	A	13	A	-1	A	11	A	-9	A	22	A	32	A	113	P
Telomerase reverse transcriptase (hTRT) mRNA	AF015950_at	-51	A	-291	A	-234	A	-294	A	25	A	-42	A	-218	A	-70	A	-68	A	9	A	-167	A	201	A	-95	A	-112	A	-85	A	-208	A	-162	A	-487	A	-29	A	-46	A	-68	A	58	A	-58	A	6	A
C8FW phosphoprotein	AJ000480_at	126	P	248	P	157	P	120	A	52	P	151	A	216	A	136	P	211	A	139	P	330	P	277	A	257	P	272	P	126	P	304	P	196	A	131	P	89	P	14	A	70	A	98	A	114	P	105	A
Matrilin-3	AJ001047_at	-87	A	-74	A	-129	A	-88	A	-124	A	-31	A	-27	A	-89	A	-62	A	-29	A	-38	A	134	A	-2	A	-34	A	6	A	-249	A	-78	A	-66	A	-34	A	5	A	-20	A	-53	A	-22	A	-84	A
Rer1 protein	AJ001421_at	-50	A	-69	A	-97	A	58	A	209	P	267	P	899	P	477	P	189	P	705	P	361	P	397	P	300	P	329	P	51	A	212	P	129	P	-26	A	53	A	28	A	5	A	153	P	306	P	402	P
Transformation-sensitive protein, 3'UTR	AJ001487_at	-93	A	-120	A	-266	A	-117	A	-79	A	-103	A	-52	A	-70	A	-11	A	-134	A	-69	A	75	A	-94	A	-38	A	-13	A	-53	A	-43	A	-44	A	-38	A	-11	A	-38	A	-11	A	7	A	-85	A
ANX2 Annexin II (lipocortin II)	D00017_at	55	A	299	A	170	A	2703	P	2332	P	3661	P	6636	P	3736	P	2021	P	3429	P	6046	P	1700	P	1211	P	1578	P	120	P	509	P	349	P	2436	P	275	P	109	A	124	A	3532	P	1309	P	1787	P
CHC1 Chromosome condensation 1	D00591_at	-9	A	-122	A	-79	A	66	A	25	A	18	A	15	A	84	A	85	A	76	A	164	A	226	A	-26	A	28	A	-35	A	-43	A	36	A	-119	A	2	A	-22	A	-1	A	1	A	20	A	73	A
TYMS Thymidylate synthase	D00596_at	-69	A	-41	A	-221	A	-26	A	64	P	32	A	82	P	72	P	-19	A	62	P	117	A	307	A	204	P	164	A	-27	A	19	A	3	A	-34	A	17	A	-10	A	-29	A	1	A	55	A	59	A
GPX3 Glutathione peroxidase 3 (plasma)	D00632_at	67	A	171	A	49	A	87	A	150	P	99	A	827	P	51	P	155	A	169	P	304	P	207	A	161	P	280	P	68	A	130	A	93	A	58	A	3	A	24	M	46	A	15	A	159	A	104	A
Enteric smooth muscle gamma-actin gene, 5' flank and	D00654_at	30	A	-14	A	27	A	13041	P	26	A	215	P	-10	A	47	P	7088	P	107	A	108	P	160	A	1809	P	1287	P	6	A	15	A	28	A	5974	P	490	P	7	A	0	A	148	P	67	P	290	P
GCSH Glycine cleavage system protein H (aminomethyl carrier)	D00723_at	-12	A	-56	A	-27	A	75	P	34	A	46	A	26	A	30	A	37	A	60	A	-18	A	47	A	-19	A	-7	A	-6	A	-32	A	-31	A	48	M	-11	A	-3	A	-5	A	4	A	47	P	88	P
FECH Ferrochelatase (protoporphyria)	D00726_at	70	P	258	P	178	P	214	P	129	P	60	A	259	P	66	P	102	P	62	A	79	P	281	A	89	P	105	M	8	A	234	P	93	P	172	P	50	A	5	A	11	A	32	A	87	P	55	A
PSMA3 Proteasome component C3	D00760_at	-3	A	11	A	-193	A	72	P	89	P	177	P	241	P	246	P	100	P	374	P	173	P	278	A	205	P	150	P	48	P	166	P	48	P	64	P	28	A	-12	A	-11	A	25	A	84	P	90	P
PSMA5 Proteasome component C5	D00761_at	-61	A	-143	A	-31	A	731	P	633	P	286	P	2023	P	777	P	495	P	1506	P	218	P	522	A	927	P	570	P	63	A	234	A	89	P	148	A	9	A	3	A	13	A	1224	P	440	P	415	P
PROTEASOME COMPONENT C8	D00762_at	17	A	-35	A	-55	A	54	A	300	P	138	P	407	P	261	P	31	A	410	P	191	P	171	A	161	P	158	P	34	A	197	P	61	A	90	A	-8	A	-4	A	13	A	30	A	81	P	209	P
GAPD Glyceraldehyde-3-phosphate dehydrogenase	D00763_at	82	P	101	A	-11	A	2081	P	782	P	707	P	984	P	821	P	337	P	1219	P	310	P	365	A	211	P	354	P	65	P	177	P	80	P	340	A	383	P	78	A	78	P	1065	P	530	P	610	P
PTAFR Platelet activating factor receptor	D10202_at	79	A	-221	A	-42	A	-6	A	47	A	58	A	-19	A	2	A	45	A	60	A	84	A	80	A	57	A	-20	A	106	P	78	A	-109	A	-109	A	-50	A	5	A	1	A	-9	A	-13	A	14	A
PRKCD Protein kinase C, delta	D10495_at	0	A	-60	A	5	A	-9	A	466	P	63	A	380	P	31	A	38	A	124	A	72	A	393	M	339	P	450	P	31	A	-20	A	-140	A	54	A	-13	A	22	A	20	A	222	A	-88	A	38	A
ACAT1 Acetyl-Coenzyme A acetyltransferase 2 (acetoacetyl Coenzyme A thiolase)	D10511_at	59	A	-31	A	-119	A	71	M	209	P	49	A	265	P	45	A	104	P	91	P	11	A	34	A	143	P	28	A	-1	A	-2	A	31	A	12	A	11	A	17	A	10	A	31	A	14	A	36	A
MACS Myristoylated alanine-rich C-kinase substrate	D10522_at	10	A	1	A	-21	A	363	P	115	P	512	P	112	P	521	P	453	P	478	P	99	P	120	A	281	P	131	P	10	A	368	P	-13	A	241	P	59	P	26	P	3	A	706	P	139	P	149	P
OGDH Oxoglutarate dehydrogenase (lipoamide)	D10523_at	-17	A	111	A	113	A	264	A	107	A	111	A	373	P	210	P	322	P	346	P	210	P	96	A	157	A	129	A	46	A	216	M	92	A	34	A	-4	A	43	A	-17	A	173	P	203	P	169	P
CRK V-crk avian sarcoma virus CT10 oncogene homolog	D10656_at	45	A	253	A	215	A	82	A	80	A	11	A	-1	A	48	A	73	A	23	A	30	A	93	A	45	A	56	A	33	A	-20	A	44	A	70	A	34	A	19	A	18	A	55	A	75	A	106	A
CHK Choline kinase	D10704_at	-43	A	-397	A	-179	A	86	A	66	A	56	M	79	A	93	A	123	A	84	A	-93	A	45	A	89	A	267	A	11	A	-116	A	-49	A	-11	A	-18	A	10	A	98	A	291	P	-36	A	23	A
PROBABLE G PROTEIN-COUPLED RECEPTOR HM74	D10923_at	41	A	25	A	-24	A	18	A	69	A	62	A	53	A	114	P	33	A	24	A	66	A	17	A	35	A	21	A	-3	A	62	A	-23	A	5	A	28	A	-10	A	0	A	6	A	-24	A	-34	A
Serotonin 1B receptor	D10995_at	60	A	55	P	322	P	185	A	25	A	21	A	112	A	67	P	28	A	21	A	121	A	124	A	251	P	78	A	22	A	166	P	110	A	156	A	65	A	0	A	-10	A	0	P	-34	A	61	A
IL2RG Interleukin 2 receptor gamma chain	D11086_at	209	P	380	A	157	A	318	P	262	A	272	P	520	P	172	P	445	P	4	A	774	P	533	P	1069	P	1185	P	186	P	920	P	86	A	240	A	34	A	57	M	94	M	81	A	59	A	193	P
26S PROTEASE REGULATORY SUBUNIT 7	D11094_at	-40	A	-56	A	-279	A	-51	A	-46	A	88	A	701	P	177	A	-22	A	412	P	59	A	253	P	149	P	436	P	-44	A	35	A	16	A	-184	A	12	A	-55	A	-15	A	3	A	238	A	91	P
TIMP1 Tissue inhibitor of metalloproteinase 1 (erythroid potentiating activity, collagenase inhibitor)	D11139_at	-12	A	-21	A	-137	A	45	A	-36	A	-27	A	-3	A	-31	A	-5	A	5	A	28	P	25	A	27	A	-2	A	-18	A	-12	A	-16	A	-56	A	-7	A	34	A	20	A	-56	A	-22	A	27	A
EDNRA Endothelin receptor type A	D11151_at	-8	A	71	A	-17	A	318	A	76	A	108	A	88	A	144	P	47	A	55	A	50	A	-33	A	33	A	33	A	-1	A	42	A	-105	A	57	A	30	A	-28	A	12	A	-14	A	-6	A	239	P
PMP22 Peripheral myelin protein 22	D11428_at	37	A	-187	A	8	A	556	P	130	P	624	P	50	A	247	P	582	P	264	P	-6	A	41	A	-108	A	56	A	42	A	-1	A	-13	A	502	P	47	A	-43	A	89	P	1092	P	-55	A	73	P
Plasma cell membrane glycoprotein (PC-1) mRNA	D12485_at	-52	A	0	A	-88	A	39	P	147	P	47	A	37	A	-3	A	21	A	37	A	49	A	67	A	66	P	28	A	9	A	22	A	17	A	-21	A	36	A	-26	A	-8	A	-15	A	-75	A	5	A
NF1 Neurofibromin	D12625_at	-6	A	-17	A	12	A	-38	A	-8	A	40	A	-35	A	15	A	-36	A	14	A	-11	A	47	A	-35	A	-1	A	9	A	26	A	-7	A	-34	A	-13	A	-8	A	-1	A	5	A	16	A	-13	A
Lysosomal sialoglycoprotein	D12676_at	-22	A	-72	A	-82	A	51	A	-6	A	-61	A	41	M	-4	A	-24	A	0	A	-54	A	-31	A	-68	A	0	A	21	A	-185	A	10	A	11	A	-25	A	-19	A	-8	A	-70	A	-18	A	-2	A
EIF4G Eukaryotic translation initiation factor 4 (eIF-4) gamma	D12686_at	-273	A	-1051	A	-641	A	-50	A	-247	A	-246	A	-49	A	54	M	12	A	-34	A	-245	A	461	A	-99	A	127	A	-37	A	-378	A	-295	A	-332	A	-103	A	-24	A	-95	A	-175	A	-263	A	-334	A
ST2 Suppression of tumorigenicity 2	D12763_at	14	A	-35	A	-100	A	-100	A	-3	A	-32	A	-22	A	-36	A	-37	A	-55	A	-216	A	8	A	-8	A	-6	A	-22	A	154	A	-22	A	-55	A	-27	A	-9	A	-25	A	7	A	-175	A	-87	A
ATP SYNTHASE LIPID-BINDING PROTEIN P1 PRECURSOR	D13118_at	743	P	762	P	398	M	1279	P	2756	P	1041	P	2082	P	775	P	1328	P	1834	P	1732	P	1706	P	925	P	984	P	396	P	1293	P	452	P	475	P	170	P	284	P	325	P	1182	P	1126	P	1252	P
EDNRB Endothelin receptor type B	D13168_at	27	A	-10	A	23	A	-23	A	46	A	33	A	1	A	0	A	0	A	21	A	5	A	-5	A	1	A	13	A	21	A	-16	A	-1	A	101	P	-3	A	-1	A	2	A	-81	A	-17	A	3	A
MSR1 Macrophage scavenger receptor 1	D13264_at	39	A	-1	A	-69	A	35	A	27	A	-9	A	13	A	9	A	-29	A	-10	A	-13	A	33	A	-26	A	-13	A	-29	A	-39	A	-15	A	12	A	16	A	3	A	17	P	7	A	-16	A	-6	A
CCKBR Cholecystokinin B receptor	D13305_at	-76	A	-2	A	51	A	-13	A	-22	A	-90	A	62	A	-21	A	-75	A	-81	A	-54	A	1	A	-143	A	11	A	-29	A	-8	A	-16	A	25	A	13	A	13	A	-28	A	-26	A	-192	A	-31	A
GLO1 Glyoxalase I	D13315_at	-37	A	-47	A	-39	A	103	A	633	P	233	P	572	P	302	P	85	P	628	P	199	P	547	P	101	A	179	P	36	A	125	P	-12	A	1	M	10	A	7	A	4	A	113	P	202	P	290	P
DNA-(APURINIC OR APYRIMIDINIC SITE) LYASE	D13370_at	151	A	94	A	31	A	200	P	208	P	214	P	526	P	352	P	150	P	476	P	299	P	502	P	340	P	585	P	87	P	206	P	-11	A	86	P	21	A	44	A	-2	A	156	P	228	P	471	P
PIGF Phosphatidylinositol glycan, class F	D13435_at	13	A	44	A	133	A	79	P	97	A	45	A	254	P	9	A	47	A	100	P	37	A	11	A	-6	A	83	A	32	A	167	P	21	A	116	A	42	A	-6	A	4	A	-4	A	40	A	57	M
PTPN11 Protein tyrosine phosphatase, non-receptor type 11	D13540_at	11	A	108	A	56	M	-8	A	17	A	35	A	3	A	-1	A	9	A	56	A	34	A	-1	A	23	A	-14	A	47	A	52	A	84	P	42	A	9	A	26	A	2	A	-2	A	28	A	68	A
KIAA0001 gene	D13626_at	29	A	23	A	6	A	19	A	9	A	18	A	27	A	2	A	5	A	13	A	-52	A	-10	A	-72	A	-3	A	8	A	70	M	204	P	43	A	-17	A	-29	A	-10	A	-112	A	-90	A	10	A
KIAA0002 gene	D13627_at	-13	A	-91	A	-58	A	126	P	526	P	208	P	248	P	198	P	101	P	706	P	139	P	305	A	513	P	298	P	5	A	132	A	-4	A	236	P	140	P	12	A	2	A	325	A	81	A	277	P
ANGPT1 Angiopoietin 1	D13628_at	110	A	125	P	141	A	230	P	88	A	179	P	75	A	7	A	7	A	30	A	16	A	-110	A	26	A	33	A	24	A	145	P	79	A	72	A	11	A	-1	A	18	A	16	A	17	A	58	A
KIAA0005 gene	D13630_at	-7	A	13	A	-5	A	148	P	171	P	297	P	413	P	228	P	133	P	284	P	145	P	206	A	143	A	66	A	29	A	159	P	37	A	218	P	109	P	15	A	-19	A	81	A	129	P	281	P
KIAA0008 gene	D13633_at	21	P	31	A	18	A	21	A	46	A	29	A	76	A	61	P	21	A	77	A	28	A	-18	A	49	A	30	A	19	A	13	A	10	A	21	A	21	A	23	A	2	A	11	A	55	M	15	A
KIAA0009 gene	D13634_at	71	A	104	A	137	P	63	A	111	P	102	P	55	A	56	P	40	A	141	P	33	A	14	A	25	A	9	A	12	A	87	P	5	A	46	A	1	A	20	A	24	P	41	A	66	P	75	A
KIAA0010 gene	D13635_at	-57	A	-27	A	-18	A	-37	A	0	A	34	A	9	A	25	A	-13	A	45	A	30	A	23	A	23	A	-3	A	-2	A	-17	A	-10	A	-65	A	-38	A	-4	A	12	A	11	A	29	A	34	A
KIAA0011 gene	D13636_at	16	A	-54	A	-292	A	134	P	81	A	156	P	280	P	197	A	99	A	161	P	196	A	144	A	230	P	136	P	45	A	71	A	-20	A	28	A	66	A	30	A	35	A	74	A	56	A	150	P
KIAA0012 gene	D13637_at	-61	A	-241	A	-231	A	-63	A	-79	A	0	A	30	A	0	A	9	A	-4	A	-17	A	42	A	24	A	56	P	-5	A	-66	A	-51	A	-80	A	-50	A	11	A	-18	A	-9	A	-77	A	-9	A
CCND2 Cyclin D2	D13639_at	-27	A	37	A	-54	A	268	P	124	P	292	P	407	P	646	P	620	P	31	A	402	P	1320	P	475	P	120	A	73	P	569	P	60	A	363	P	71	A	30	A	-1	A	28	M	236	P	99	P
HLA-C Major histocompatibility complex, class I, C	D13640_at	38	A	392	A	665	A	962	P	402	A	341	P	189	A	307	P	327	P	186	A	228	A	-93	A	82	A	181	A	68	A	362	P	70	A	349	P	65	A	107	P	115	P	2194	P	0	A	54	P
KIAA0016 gene	D13641_at	2	A	37	A	-94	A	74	P	691	P	302	P	1008	P	370	P	145	P	1017	P	449	P	98	A	68	A	105	A	20	A	84	P	51	A	29	A	97	A	11	A	-14	A	138	P	190	P	246	P
KIAA0017 gene	D13642_at	-5	A	-11	A	-81	A	29	A	89	A	33	A	21	A	35	A	-6	A	-2	A	0	A	13	A	3	A	10	A	-6	A	-14	A	39	A	-5	A	26	A	-2	A	-25	A	-4	A	-17	A	34	A
KIAA0018 gene	D13643_at	-154	A	-664	A	-416	A	897	P	82	P	20	M	1648	P	742	P	43	A	76	A	-128	A	-35	A	-112	A	-20	A	-85	A	-155	A	-138	A	-329	A	-45	A	-51	A	65	A	3	A	107	P	40	A
40S RIBOSOMAL PROTEIN S17	D13644_at	34	A	33	A	-30	A	18	A	-7	A	29	A	-17	A	8	A	-1	A	8	A	40	A	-66	A	15	A	-7	A	11	A	85	A	3	A	38	A	19	A	8	A	10	A	-24	A	-4	A	61	A
KIAA0020 gene	D13645_at	-47	A	-83	A	-148	A	-30	A	15	A	5	A	-21	A	31	A	-60	A	45	A	-7	A	108	A	126	A	28	A	-35	A	-284	A	-9	A	-8	A	-47	A	-5	A	-13	A	-69	A	-40	A	8	A
EIF4A1 Eukaryotic translation initiation factor 4A (eIF-4A) isoform 1	D13748_at	-112	A	-357	A	-181	A	278	A	1356	P	589	P	4879	P	1007	P	413	P	1309	P	1161	P	3640	P	1915	P	2240	P	169	P	938	P	325	P	-123	A	-36	A	133	P	93	A	1621	P	612	P	1704	P
MGAT3 Mannosyl(beta-1,4-)-glycoprotein beta-1,4-N-acetylglucosaminyltransferase	D13789_at	-131	A	-611	A	-653	A	-115	A	-302	A	-162	A	-141	A	-180	A	-183	A	-295	A	-79	A	3	A	-181	A	-246	A	-66	A	-311	A	-177	A	-469	A	-120	A	-50	A	-30	A	-225	A	-192	A	-256	A
Peptide YY precursor gene extracted from Human DNA for peptide YY	D13897_rna2_at	117	A	131	A	384	P	77	A	108	A	28	A	85	A	40	A	162	A	13	A	54	A	392	A	132	A	244	A	40	A	205	A	188	A	60	A	66	A	40	A	47	A	109	A	104	A	163	A
Mitochondrial short-chain enoyl-CoA hydratase	D13900_at	17	A	430	A	471	A	2136	P	1294	P	863	P	3723	P	885	P	1189	P	1639	P	1198	P	1013	P	860	P	512	P	236	P	685	P	259	A	388	A	170	A	176	P	187	A	1129	P	1159	P	1124	P
DNA-BINDING PROTEIN MEL-18	D13969_at	-69	A	-163	A	-156	A	-12	A	42	A	-8	A	25	A	10	A	69	A	-19	A	-32	A	-59	A	-63	A	-42	A	-30	A	-98	A	-96	A	-87	A	1	A	-3	A	-19	A	29	A	17	A	18	A
Rab GDI mRNA	D13988_at	60	A	-37	A	-113	A	4	A	72	A	57	A	311	P	27	P	16	A	48	A	336	P	883	P	350	P	251	P	111	P	298	P	33	A	48	A	-16	A	46	A	3	A	31	A	96	A	53	A
PUTATIVE MUCIN CORE PROTEIN PRECURSOR 24	D14043_at	-8	A	-17	A	-54	A	219	P	68	P	414	P	802	P	279	P	557	P	881	P	511	P	102	A	158	A	138	P	51	P	323	P	1	A	171	P	70	M	20	A	-8	A	97	A	203	P	180	P
RECA Replication protein A (E coli RecA homolog, RAD51 homolog)	D14134_at	-27	A	31	A	-48	A	-43	A	-60	A	-69	A	-55	A	-37	A	6	A	-1	A	-50	A	-41	A	-85	A	9	A	15	A	-13	A	88	A	-19	A	-14	A	17	A	-6	A	-21	A	-52	A	-36	A
HFREP-1 mRNA for unknown protein	D14446_at	46	A	52	A	74	A	30	A	14	A	48	A	17	A	34	A	70	A	38	A	39	A	19	A	15	A	7	A	20	A	51	P	-27	A	54	A	69	P	15	A	21	A	37	A	51	A	15	A
COT Proto-oncogene c-cot (protein-serine/threonine kinase)	D14497_at	-21	A	-8	A	-97	A	-30	A	-10	A	-10	A	-7	A	8	A	-5	A	0	A	-35	A	-23	A	-33	A	-2	A	-2	A	-7	A	-21	A	30	A	14	A	6	A	-16	A	-12	A	-21	A	24	A
GC-Box binding protein BTEB2	D14520_at	26	A	54	A	-40	A	408	P	7	A	97	A	1069	P	746	P	841	P	1725	P	1712	P	77	A	-21	A	52	A	-5	A	38	A	46	A	0	A	19	A	308	P	0	A	77	A	160	P	605	P
40S RIBOSOMAL PROTEIN S23	D14530_at	71	P	161	A	91	P	7468	P	2934	P	6816	P	3269	P	3773	P	3484	P	9511	P	4577	P	2401	P	3561	P	3642	P	1521	P	6233	P	1482	P	3224	P	1460	P	408	P	60	P	6443	P	4103	P	5619	P
XPA Xeroderma pigmentosum, complementation group A	D14533_at	-61	A	-237	A	-40	A	131	P	-5	A	-20	A	54	P	-18	A	75	P	-31	A	-113	A	-112	A	-24	A	-45	A	3	A	-6	A	-40	A	-81	A	27	A	-9	A	-13	A	108	P	-21	A	-8	A
KIAA0101 gene	D14657_at	17	A	8	A	3	A	30	A	69	A	97	A	14	A	207	P	31	A	79	P	48	A	146	A	65	A	134	P	12	P	81	A	42	P	37	A	17	A	7	A	-11	A	13	A	144	P	57	A
KIAA0102 gene	D14658_at	11	A	159	A	23	A	309	P	276	P	417	P	628	P	276	P	164	P	515	P	324	P	51	A	382	P	170	P	59	A	278	P	66	P	178	P	142	P	29	A	11	A	79	A	164	P	417	P
KIAA0103 gene	D14659_at	9	A	-12	A	-49	A	-8	A	87	A	31	A	66	P	101	P	36	A	91	P	78	A	-132	A	89	P	46	P	19	A	34	A	0	A	33	A	26	A	14	A	-4	A	-20	A	-18	A	21	A
PUTATIVE 60S RIBOSOMAL PROTEIN	D14660_at	-31	A	-39	A	-68	A	0	A	0	A	6	A	106	P	6	A	0	A	11	A	-21	A	21	A	37	A	12	A	-7	A	-30	A	-40	A	-56	A	13	A	-2	A	1	A	-19	A	3	A	6	A
KIAA0105 gene	D14661_at	14	A	55	A	8	A	-7	A	22	A	26	A	51	A	39	P	5	A	70	P	34	A	-3	A	76	P	71	P	18	A	100	P	38	A	27	A	18	A	13	A	18	A	7	A	-9	A	39	A
KIAA0106 gene	D14662_at	34	A	87	A	141	A	1401	P	719	P	939	P	1126	P	556	P	498	P	754	P	218	P	227	A	181	A	213	P	76	M	140	P	32	A	330	P	374	P	93	P	60	A	846	A	888	P	417	P
KIAA0107 gene	D14663_at	34	A	77	A	89	A	69	P	198	P	125	P	312	P	152	P	88	P	111	P	64	M	147	A	120	P	64	P	25	A	185	P	29	A	76	P	36	A	14	A	21	P	106	P	115	P	136	P
KIAA0022 gene	D14664_at	43	A	-36	A	-46	A	49	P	37	A	94	P	225	P	65	P	0	A	35	A	48	A	46	A	62	A	10	A	2	A	42	A	13	A	131	A	55	P	-6	A	18	P	3	A	-20	A	19	A
Kinesin-related protein, partial cds	D14678_at	-37	A	-209	A	-74	A	-79	A	-44	A	-30	A	-133	A	-14	A	-89	A	46	A	-76	A	-9	A	-117	A	-63	A	-39	A	20	A	-112	A	-49	A	-13	A	-31	A	-18	A	-54	A	-50	A	-94	A
AMT Glycine cleavage system protein T (aminomethyltransferase)	D14686_at	113	A	235	A	81	A	96	A	55	A	68	A	115	A	23	A	156	P	-73	A	252	A	47	A	25	A	2	A	50	A	-2	A	162	A	49	A	49	A	27	A	22	M	143	P	97	A	73	A
NUCLEAR PORE COMPLEX PROTEIN NUP214	D14689_at	-8	A	47	A	246	A	353	P	230	P	321	P	737	P	177	P	303	P	320	P	231	A	334	A	93	M	176	M	79	P	95	A	126	P	33	A	0	A	-7	A	-6	A	185	P	83	A	149	P
PHOSPHATIDYLSERINE SYNTHASE I	D14694_at	185	P	272	P	291	P	888	P	767	P	489	P	890	P	1283	P	412	P	1149	P	494	P	555	P	328	P	316	P	125	P	659	P	132	P	356	P	145	P	58	P	56	P	753	P	364	P	537	P
APOA2 Apolipoprotein A-II	D14695_at	8	A	114	A	125	A	457	P	188	P	294	P	283	P	217	P	249	P	280	P	164	A	99	A	28	A	8	A	49	A	274	P	57	A	73	A	87	P	25	A	58	A	50	A	14	M	335	P
ATP5A1 ATP synthase, H+ transporting, mitochondrial F1 complex, alpha subunit, isoform 1, cardiac muscle	D14710_at	-28	A	-231	A	-148	A	891	P	1837	P	966	P	5778	P	1755	P	1089	P	1517	P	1052	P	5754	P	1981	P	1366	P	347	P	1174	P	255	P	522	P	167	A	77	P	27	A	611	P	458	P	1605	P
KIAA0110 gene	D14811_at	60	A	334	A	124	P	188	A	154	P	84	A	362	P	42	A	83	A	123	P	102	A	157	A	54	A	196	A	34	A	34	M	22	A	87	A	0	A	10	A	12	A	179	P	55	A	70	A
KIAA0026 gene	D14812_at	125	A	138	A	490	P	843	P	1338	P	1397	P	2838	P	873	P	562	P	908	P	936	P	688	P	583	P	734	P	136	A	658	P	189	A	638	P	244	P	55	P	137	A	448	P	1038	P	1154	P
Chimeric mRNA derived from AML1 gene and MTG8(ETO) gene, partial sequence	D14822_at	15	A	-8	A	-72	A	2	A	-14	A	32	A	48	A	-9	A	38	A	6	A	-15	A	-57	A	-33	A	-23	A	-2	A	1	A	-6	A	41	A	-3	A	4	A	-8	A	-21	A	-8	A	7	A
Chimeric mRNA derived from AML1 gene and MTG8(ETO) gene, partial sequence	D14823_at	21	A	-65	A	34	A	16	A	-1	A	22	A	23	A	5	A	24	A	14	A	-13	A	77	A	36	A	27	A	6	A	-23	A	9	A	-12	A	-11	A	5	A	-22	A	-2	A	12	A	17	A
Tax helper protein 1	D14827_at	143	A	134	A	-126	A	61	A	-48	A	-30	A	-51	A	-42	A	-18	A	-109	A	45	A	100	A	46	A	253	A	4	A	63	A	160	A	166	A	62	A	4	A	-21	A	-86	A	-69	A	16	A
FGF9 Fibroblast growth factor 9 (glia-activating factor)	D14838_at	6	A	-158	A	-203	A	28	A	47	A	-8	A	88	A	45	P	70	A	-5	A	-89	A	86	A	52	A	-14	A	20	P	47	A	-69	A	-27	P	16	A	2	A	2	A	-29	A	196	P	251	P
ADM Adrenomedullin	D14874_at	-23	A	27	A	-113	A	101	A	50	A	81	A	20	A	1536	P	112	P	76	P	46	A	146	A	63	A	291	P	10	A	55	A	5	A	177	P	35	A	14	A	21	A	19	A	59	A	198	P
Protein D123	D14878_at	55	A	43	A	-124	A	101	A	101	P	140	P	224	P	80	A	55	A	168	P	92	A	302	A	224	P	102	A	20	A	122	P	166	P	53	A	37	A	7	A	11	A	78	A	127	A	139	P
Small GTP-binding protein, S10	D14889_at	117	P	254	P	180	A	29	P	91	P	95	A	131	A	48	A	19	A	82	P	90	M	78	A	144	A	101	A	1	A	186	A	132	P	154	P	33	A	21	A	15	M	180	P	77	P	114	P
PTPRH Protein tyrosine phosphatase	D15049_at	-49	A	-37	A	-14	A	94	A	66	A	42	A	-116	A	-38	A	-6	P	69	P	240	P	102	A	35	A	-58	A	-39	A	-49	A	-90	A	-27	A	-17	A	4	A	-6	A	217	P	-115	A	74	A
Transcription factor AREB6	D15050_at	72	A	252	A	159	A	200	P	188	P	538	P	665	P	184	P	103	P	20	A	327	P	95	A	146	A	157	A	25	A	224	P	74	A	269	P	47	A	17	A	11	A	29	A	63	A	180	P
DEFENDER AGAINST CELL DEATH 1	D15057_at	-23	A	9	A	-25	A	160	P	265	P	240	P	449	P	549	P	177	P	430	P	48	P	100	A	149	P	70	P	26	A	205	P	-8	A	40	A	48	P	14	A	-10	A	168	P	207	P	257	P
PMP2 Peripheral myelin protein 2	D16181_at	-3	A	35	A	61	P	2	A	-1	A	-8	A	-4	A	15	A	39	A	16	A	37	A	130	A	53	A	36	A	-2	A	20	A	34	A	36	A	-3	A	-1	A	-3	A	6	A	30	A	9	A
CAST Calpastatin	D16217_at	136	A	197	P	156	P	398	P	326	P	376	P	848	P	254	P	508	P	638	P	582	P	506	A	420	P	526	P	112	P	241	P	198	P	182	P	133	A	68	P	21	A	285	P	249	P	207	P
HPCAL1 Hippocalcin-like 1	D16227_at	-75	A	-345	A	-1326	A	-123	A	-147	A	-144	A	88	A	-109	A	-123	A	-43	A	-121	A	160	A	-45	A	7	A	7	A	-54	A	-60	A	-150	A	-41	A	-31	A	-76	A	-312	A	-174	A	-31	A
3-KETOACYL-COA THIOLASE MITOCHONDRIAL	D16294_at	-11	A	15	A	-174	A	18	A	80	M	70	A	84	P	23	A	124	P	156	P	99	P	336	A	175	M	34	A	32	A	123	M	-4	A	29	A	-12	A	-10	A	4	A	-248	A	-70	A	26	A
SA mRNA for SA gene product	D16350_at	-4	A	-50	A	-12	A	-13	A	-6	A	-20	A	102	A	22	A	8	A	135	P	68	A	52	A	33	A	5	A	7	A	31	A	-36	A	-12	A	15	A	-8	A	-12	A	-25	A	-11	A	32	A
ORF, Xq terminal portion	D16469_at	-53	A	-291	A	10	A	1295	P	1658	P	561	P	1145	P	519	P	383	P	610	P	130	P	110	A	425	M	299	P	84	A	150	A	67	A	-89	A	19	A	40	A	97	P	1390	P	839	P	518	P
VLDLR Very low density lipoprotein receptor	D16532_at	-3	A	14	A	-105	A	-8	A	-42	A	60	A	-11	A	64	P	-9	A	-34	A	-1	A	-165	A	-53	A	19	A	-2	A	6	A	-15	A	-22	A	-8	A	11	A	-36	A	12	A	61	M	52	A
ATP SYNTHASE GAMMA CHAIN, MITOCHONDRIAL PRECURSOR	D16562_at	32	A	86	M	49	M	117	P	497	P	273	P	4659	P	464	P	496	P	685	P	904	P	1180	P	1055	P	886	P	225	P	579	P	254	P	176	P	50	P	115	P	42	P	207	P	1065	P	578	P
MTH1 MutT (E. coli) human homolog (8-oxo-7,8-dihydroguanosine triphosphatase)	D16581_at	163	A	447	A	202	A	252	A	275	P	161	A	360	P	257	P	238	A	236	M	590	A	325	M	331	P	177	A	57	P	222	A	134	M	184	A	67	A	54	A	36	A	314	P	352	A	239	A
HDC Histidine decarboxylase	D16583_at	46	A	-228	A	-136	A	32	A	-170	A	34	A	-164	A	16	A	-81	A	-66	A	-205	A	-57	A	-306	A	-104	A	5	A	-242	A	-195	A	-30	A	-51	A	-60	A	-21	A	89	A	39	A	-29	A
HPCA Hippocalcin	D16593_at	122	A	734	A	523	A	77	A	183	A	19	A	397	A	19	A	44	A	87	A	290	A	171	A	238	A	124	A	116	A	220	A	272	A	195	A	68	A	25	A	26	A	-19	A	-12	A	82	A
HAL Histidine ammonia-lyase	D16626_at	11	A	-5	A	37.8	A	-30	A	34	A	44	A	103	A	5	A	-7	A	4	A	36	A	60	A	71	A	91	A	48	A	29	A	203	A	8	A	-5	A	0	A	-46	A	1	A	47	A	-24	A
EAR-1r	D16815_at	-76	A	-7	A	-259	A	0	A	-12	A	8	A	22	A	-15	A	2	A	-16	A	-51	A	-4	A	-300	A	-62	A	13	A	-82	A	1	A	-26	A	-20	A	-62	A	-17	A	-131	A	-27	A	-7	A
Activin beta-A gene, regulatory sequence of 5'upstream region	D17357_at	-36	A	41	A	-5	A	44	A	17	A	-20	A	8	A	-9	A	16	A	-23	A	9	A	61	A	-90	A	-23	A	26	A	-389	A	-27	A	42	A	-37	A	-8	A	10	A	-40	A	11	A	23	A
MDC protein	D17390_at	-190	A	-795	A	-572	A	-232	A	-303	A	-170	A	-559	A	-92	A	-159	A	-209	A	-515	A	-236	A	-471	A	-426	A	-180	A	-370	A	-284	A	-461	A	-105	A	-55	A	-59	A	-21	A	-155	A	-163	A
Alpha 4(IV) collagen, C-terminal	D17391_at	-1	A	-38	A	-85	A	-25	A	-14	A	22	A	-51	A	-15	A	-12	A	11	A	-20	A	-65	A	-70	A	-27	A	-1	A	-41	A	-49	A	-54	A	15	A	-16	A	-12	A	-36	A	-21	A	-12	A
PTS 6-pyruvoyltetrahydropterin synthase	D17400_at	-29	A	-132	A	-153	A	21	A	-56	A	-18	A	219	P	90	A	5	A	67	A	-124	A	28	A	-13	A	-29	A	-28	A	-46	A	-150	A	-34	A	83	P	-6	A	-20	A	-12	A	-33	A	-52	A
GULO gene for L-gulono-gamma-lactone oxidase, exon 9,10 and 12	D17461_at	-39	A	-335	A	-122	A	-98	A	-83	A	-162	A	-184	A	-99	A	-117	A	-128	A	-204	A	-10	A	-227	A	-98	A	-20	A	-117	A	-116	A	-107	A	-49	A	-22	A	2	A	-12	A	-165	A	-147	A
PACAP receptor	D17516_at	39	A	8	A	-98	A	27	A	17	A	-11	A	25	A	-26	A	25	A	-12	A	1	A	94	A	16	A	40	A	11	A	-30	A	37	A	13	A	5	A	14	A	46	A	55	A	39	A	65	A
CRARF C4/C2 activating component of Ra-reactive factor	D17525_at	205	A	26	M	295	A	1	A	294	A	123	A	248	A	53	A	112	A	-87	A	222	A	114	A	108	A	216	A	35	A	164	A	129	P	239	A	147	M	23	A	60	A	121	A	240	A	128	A
N-acetylglucosaminyltransferase V	D17716_at	18	A	29	A	121	A	-21	A	36	A	-10	A	80	A	25	A	-14	A	-36	A	-41	A	-18	A	-42	A	-138	A	-11	A	-58	A	-109	A	108	A	-24	A	8	A	26	A	-22	A	0	A	-14	A
KIAA0030 gene, partial cds	D21063_at	23	A	41	A	261	A	156	A	168	P	136	A	113	A	209	P	-9	A	230	P	20	A	574	P	28	A	193	M	47	A	207	A	114	A	2	A	33	A	-20	A	-20	A	42	A	88	A	42	A
XPC Xeroderma pigmentosum, complementation group C	D21089_at	139	A	376	A	739	A	552	P	253	A	363	P	362	A	121	P	203	M	235	A	421	A	347	A	181	A	238	A	101	P	472	P	128	A	143	A	46	A	82	A	94	A	482	A	221	P	243	P
XP-C repair complementing protein (p58/HHR23B)	D21090_at	-4	A	-39	A	-72	A	78	P	102	P	65	A	84	P	91	A	113	P	180	P	44	A	57	A	8	A	142	A	-15	A	89	P	5	A	98	P	-6	A	17	A	-11	A	65	P	60	P	77	P
KIAA0031 gene	D21163_at	-69	A	-102	A	25	A	35	P	58	A	46	A	-165	A	16	A	40	A	86	P	13	A	122	A	-3	A	-115	A	-9	A	63	A	-71	A	25	A	9	A	18	A	-8	A	229	A	112	P	3	A
Estrogen responsive finger protein	D21205_at	-173	A	-387	A	-228	A	-162	A	-128	A	-168	A	-145	A	-155	A	-186	A	-149	A	-36	A	-18	A	-134	A	-62	A	-38	A	-250	A	-144	A	-185	A	-88	A	-82	A	-36	A	-286	A	-189	A	-175	A
C3G protein	D21239_at	-11	A	-130	A	-116	A	5	A	48	A	4	A	-130	A	29	A	11	A	-41	A	-94	A	155	A	-56	A	-84	A	32	A	3	A	18	A	-9	A	-17	A	-10	A	6	A	-23	A	-48	A	40	A
CDH11 Cadherin 11 (OB-cadherin)	D21255_at	-18	A	-59	A	-140	A	-32	A	34	A	100	P	6	A	59	P	14	A	57	P	-25	A	60	A	15	A	-1	A	-22	A	-17	A	6	A	-15	A	-14	A	-7	A	11	A	-36	A	-16	A	21	A
60S RIBOSOMAL PROTEIN L23	D21260_at	-4	A	4	A	0	P	494	P	1258	P	804	P	847	P	503	P	381	P	1114	P	541	P	420	A	335	P	250	P	46	P	307	P	-7	A	81	P	27	A	34	A	20	P	489	P	569	P	683	P
SM22-ALPHA HOMOLOG	D21261_at	530	P	2703	P	2551	P	1621	P	3766	P	2645	P	10123	P	2104	P	1310	P	3642	P	2534	P	1475	P	2291	P	2379	P	391	P	3315	P	997	P	1517	P	451	P	147	P	175	P	3619	P	1743	P	1206	P
KIAA0035 gene, partial cds	D21262_at	-56	A	-20	A	-26	A	83	A	97	P	78	P	45	A	106	P	53	P	286	P	-17	A	122	A	-1	A	-35	A	7	A	23	A	-30	A	85	P	29	A	-9	A	6	A	132	P	124	P	120	P
SYNAPTOSOMAL ASSOCIATED PROTEIN 25	D21267_at	86	P	8	A	18	A	5	A	48	A	19	A	3	A	10	A	-21	A	-5	A	5	A	-59	A	-49	A	-32	A	-10	A	66	A	-4	A	28	A	16	A	-9	A	26	A	30	A	2	A	-10	A
COL4A6 Collagen, type IV, alpha 6	D21337_at	41	A	104	A	-33	A	21	A	18	A	-10	A	-18	A	26	A	-23	A	18	A	-20	A	-16	A	-62	A	0	A	3	A	-13	A	-36	A	-13	A	27	A	2	A	-5	A	-19	A	-11	A	-18	A
KIAA0028 gene, partial cds	D21851_at	52	A	63	A	93	A	143	P	157	P	39	A	151	P	75	A	83	P	100	A	87	P	174	A	127	A	43	A	37	P	57	P	45	A	9	A	18	A	19	A	41	P	92	P	65	P	41	A
KIAA0029 gene, partial cds	D21852_at	55	A	38	A	67	A	144	P	97	P	151	P	161	P	237	P	87	P	110	A	175	P	126	A	15	A	108	P	27	A	133	M	18	A	130	P	32	A	4	A	6	A	130	P	117	P	111	P
EUKARYOTIC INITIATION FACTOR 4A-LIKE NUK-34	D21853_at	65	A	53	A	389	A	267	P	697	P	308	P	1136	P	595	P	180	P	982	P	400	P	449	P	342	P	490	P	79	P	333	P	89	P	271	P	101	P	32	P	17	A	139	P	436	P	407	P
BST-1	D21878_at	-82	A	-111	A	-48	A	-68	A	8	A	-33	A	-40	A	-20	A	-57	A	-10	A	-60	A	16	A	-37	A	1	A	-31	A	-83	A	-68	A	-38	A	-20	A	-3	A	14	A	21	A	-38	A	-46	A
RPL4 Ribosomal protein L4	D23660_at	39	A	-61	A	34	P	3303	P	2825	P	2883	P	10534	P	6344	P	2983	P	8706	P	4853	P	9310	P	5781	P	9608	P	2458	P	3982	P	1767	P	674	P	342	A	1060	P	54	A	4786	P	3997	P	5366	P
UBL1 Ubiquitin-like protein	D23662_at	42	A	378	A	440	A	1570	P	518	P	637	P	3009	P	1236	P	583	P	1504	P	487	P	902	P	757	P	252	P	125	P	524	P	160	A	226	A	117	A	88	A	19	A	1236	P	897	P	570	P
mRNA, clone HH109 (screened by the monoclonal antibody of insulin receptor substrate-1 (IRS-1))	D23673_at	-151	A	118	A	331.7	A	172	A	689	P	1074	P	1497	P	267	A	189	A	212	P	148	A	290	A	793	P	717	A	986	A	404	A	-598	A	433	A	195	A	198	A	-295	A	200	A	694	A	284	A
KIAA0032 gene	D25215_at	114	A	-76	A	-179	A	85	P	4	A	-25	A	29	A	-3	A	-10	A	71	A	-58	A	46	A	-7	A	-9	A	-4	A	408	P	-4	A	-125	A	-16	A	-3	A	18	A	8	A	20	A	-25	A
KIAA0014 gene	D25216_at	-49	A	-59	A	-106.3	A	-138	A	83	A	-27	A	-158	A	41	A	-21	A	-39	A	-25	A	-56	A	-179	A	-134	A	-135	A	-310	A	32	A	31	A	-3	A	18	A	22	A	-22	A	-74	A	-7	A
KIAA0027 gene, partial cds	D25217_at	128	A	441	A	209	A	167	A	99	A	102	A	98	A	23	A	84	A	126	A	212	A	76	A	220	A	78	A	37	A	178	A	137	M	87	A	52	A	22	A	39	A	-13	A	12	A	64	A
KIAA0112 gene, partial cds	D25218_at	31	A	156	A	12	A	173	A	115	A	139	A	63	A	115	P	84	A	149	P	204	A	118	A	155	A	191	A	62	P	151	A	91	A	76	A	27	A	29	A	156	A	111	A	59	A	101	A
Randomly sequenced mRNA	D25248_at	144	P	158	P	129	A	136	P	111	A	231	P	76	A	72	P	100	A	77	A	218	P	-23	A	37	A	32	A	58	P	223	P	67	A	218	P	34	A	16	A	-3	A	130	P	154	M	150	P
Randomly sequenced mRNA	D25274_at	-52	A	-66	A	43	A	1159	P	467	P	1252	P	1529	P	1089	P	606	P	1346	P	1449	P	229	A	276	P	266	P	42	P	302	P	39	A	389	P	155	P	1	A	24	P	901	P	615	P	827	P
KIAA0036 gene	D25278_at	20	A	99	A	-102.7	A	54	A	217	A	-163	A	200	A	24	A	33	A	-8	A	24	A	206	P	401	A	315	A	307	A	-386	A	-62	A	189	A	-45	A	50	A	1	A	73	A	-18	A	14	A
Integrin alpha subunit	D25303_at	136	A	192	A	-35	A	111	A	102	A	6	A	-16	A	99	A	198	P	93	A	96	A	78	A	49	A	-2	A	3	A	138	A	-29	A	25	A	17	A	7	A	6	A	99	A	19	A	102	A
PFKP Phosphofructokinase, platelet	D25328_at	-71	A	-96	A	-94	A	17	A	13	A	103	P	229	P	216	P	27	A	167	P	3	A	281	A	28	A	43	A	-11	A	4	A	-49	A	-49	A	-43	A	7	A	-12	A	13	A	239	P	95	A
KIAA0037 gene	D25538_at	14	A	38	A	-6	A	28	A	34	A	156	P	176	P	77	P	65	A	90	P	35	A	-17	A	-6	A	50	P	26	A	138	P	-6	A	24	A	1	A	8	A	7	A	22	A	23	A	28	P
KIAA0040 gene	D25539_at	-17	A	71	A	-95	A	36	A	75	A	16	A	66	A	37	A	59	A	43	A	6	A	201	A	93	A	37	A	109	A	30	A	113	A	10	A	38	A	15	A	26	A	-14	A	-28	A	33	A
PIMT isozyme I	D25547_at	57	A	209	A	181	M	351	P	124	A	172	A	227	A	217	P	143	P	230	P	41	A	54	A	85	A	129	A	39	A	275	P	66	A	191	A	34	A	16	A	12	A	221	P	119	A	103	P
KIAA0039 gene, partial cds	D26018_at	11	A	-65	A	-42	A	15	A	-53	A	47	A	60	A	36	A	36	A	91	A	1	A	52	A	138	A	27	A	-24	A	-89	A	-45	A	11	A	14	A	1	A	-9	A	32	A	32	A	-14	A
KIAA0033 gene, partial cds	D26067_at	20	A	211	A	152	A	82	P	61	A	59	A	256	P	36	A	2	A	73	A	98	P	112	A	56	A	45	A	5	A	130	A	12	A	126	A	22	A	3	A	8	A	12	A	116	A	86	A
KIAA0038 gene, partial cds	D26068_at	86	A	368	A	267	A	670	P	824	P	806	P	1575	P	1014	P	553	P	1339	P	872	P	530	P	647	P	617	P	94	P	809	P	152	A	489	P	204	P	90	P	61	A	478	P	726	P	929	P
KIAA0041 gene, partial cds	D26069_at	29	A	49	A	94	A	48	A	25	A	30	A	70	A	41	P	2	A	47	P	34	A	89	A	101	P	47	P	47	P	216	P	34	A	56	P	-22	A	13	A	13	M	41	P	25	A	59	P
RNS1 Ribonuclease A (pancreatic)	D26129_at	61	A	-143	A	103	P	108	M	18	A	865	P	11671	P	677	P	389	P	2354	P	176	P	81	A	515	P	-4	A	3	A	-2	A	-53	A	32	A	-7	A	2	A	26	A	122	A	494	P	139	A
DAGK3 Diacylglycerol kinase, gamma (90kD)	D26135_at	-493	A	-212	A	-962.9	A	-281	A	-954	A	-476	A	-462	A	-138	A	-135	A	-136	A	-243	A	-658	A	-455	A	-908	A	-1225	A	-1022	A	-3914	A	-1140	A	-255	A	-56	A	-193	A	-244	A	-250	A	-268	A
NADPH-flavin reductase	D26308_at	-4	A	110	A	202	A	463	A	522	P	250	A	1410	P	387	A	246	A	475	P	333	A	420	A	648	P	195	A	74	A	277	A	124	A	63	A	29	A	39	A	27	A	244	A	261	A	152	A
Type 2 inositol 1,4,5-trisphosphate receptor	D26350_at	-21	A	-135	A	-155	A	-39	A	-55	A	2	A	27	A	-2	A	-9	A	18	A	-15	A	35	A	67	M	2	A	-5	A	-51	A	-31	A	-61	A	-21	A	-15	A	-7	A	-47	A	-104	A	-20	A
KIAA0042 gene	D26361_at	40	A	3	A	94	A	69	A	52	P	59	A	58	P	36	P	7	A	31	A	27	A	84	A	194	A	-18	A	15	A	69	A	29	A	10	A	35	A	-6	A	14	A	30	A	39	A	39	A
KIAA0043 gene	D26362_at	59	A	59	A	137	A	512	P	339	P	317	P	523	P	238	P	392	P	353	P	210	P	109	A	-12	A	197	P	66	P	225	P	53	A	113	M	55	A	60	P	32	A	278	P	339	M	315	P
EXCITATORY AMINO ACID TRANSPORTER 1	D26443_at	-5	A	43	A	19	A	15	A	9	A	32	A	-14	A	143	P	-8	A	105	P	9	A	94	A	25	A	119	P	14	A	8	A	10	A	32	A	-10	A	12	A	-13	A	-14	A	40	M	-16	A
RNA helicase	D26528_at	49	A	89	P	48	A	59	P	71	A	7	A	147	P	28	A	101	P	20	A	63	P	125	A	45	A	26	A	49	P	40	A	16	A	62	A	21	A	26	A	2	A	48	P	16	A	15	A
ORF for L1 protein gene extracted from Human papillomavirus 5b genome integrated into human carcinoma DNA	D26561_cds1_at	38	A	10	A	8	A	-4	A	48	A	-3	A	7	A	28	P	-15	A	-10	A	32	A	-14	A	-21	A	-41	A	-19	A	0	A	5	A	-14	A	6	A	-7	A	13	A	20	A	7	A	17	A
ORF for E6 protein gene extracted from Human papillomavirus 5b genome integrated into human carcinoma DNA	D26561_cds2_at	-51	A	-10	A	37	A	94	A	22	A	26	A	-2	A	19	A	93	A	39	A	-16	A	-11	A	-26	A	-15	A	42	P	-10	A	-21	A	-7	A	0	A	107	A	28	A	61	A	89	A	69	A
ORF for E7 protein gene extracted from Human papillomavirus 5b genome integrated into human carcinoma DNA	D26561_cds3_at	47	A	51	A	-72	A	-1	A	-33	A	9	A	-34	A	6	A	6	A	24	A	18	A	-24	A	-187	A	-33	A	-16	A	-351	A	14	A	-26	A	18	A	11	A	-1	A	1	A	11	A	-7	A
Transmembrane protein	D26579_at	-7	A	182	A	928	P	-6	A	406	A	320	A	534	A	123	P	21	A	114	A	-51	A	559	A	569	A	1122	A	481	A	299	A	115	A	523	P	274	P	-23	A	213	A	4	A	-15	A	24	A
Proteasome subunit HsC10-II	D26598_at	97	A	128	A	156	A	868	P	1298	P	535	P	1726	P	850	P	592	P	2000	P	615	P	850	P	986	P	1035	P	132	P	532	P	186	P	122	A	60	A	72	P	74	P	1090	P	1634	P	694	P
Proteasome subunit HsC7-I	D26599_at	80	A	190	M	195	A	343	P	604	P	434	P	2498	P	774	P	431	P	1072	P	936	P	1616	P	1189	P	1325	P	164	P	628	P	255	P	70	A	56	A	41	P	29	A	385	P	790	P	610	P
PROTEASOME BETA CHAIN PRECURSOR	D26600_at	-16	A	-52	A	-137	A	242	P	1112	P	428	P	2497	P	695	P	318	P	554	P	707	P	613	P	800	P	493	P	112	P	498	P	139	P	41	A	54	A	34	A	1	A	251	P	393	P	579	P
MOBP Myelin-associated oligodendrocytic basic protein	D28114_at	-28	A	-1	A	32.5	A	33	P	22	A	25	A	-46	A	16	A	-4	A	17	A	-12	A	-19	A	23	P	3	A	86	A	-82	A	-239	A	18	A	46	A	-9	A	30	A	22	A	18	A	-19	A
DB1	D28118_at	-81	A	-88	A	3.2	A	102	P	111	A	546	P	250	P	211	P	105	M	131	P	47	A	86	A	158	P	94	A	102	A	-30	A	-138	A	119	A	104	A	6	A	-46	A	19	A	114	A	5	A
Unknown product	D28124_at	96	A	328	A	213	A	11635	P	1376	P	2747	P	1068	P	1899	P	3012	P	3328	P	2000	P	334	A	637	P	499	A	136	P	569	P	235	A	631	M	148	A	114	P	1265	P	3531	P	747	P	655	P
RPS11 Ribosomal protein S11	D28137_at	70	A	30	A	70	A	129	A	289	P	225	P	165	M	585	P	340	P	607	P	242	P	299	P	313	P	439	P	66	P	511	P	166	P	35	A	46	A	-34	A	32	A	83	A	1148	P	425	P
Annexin II, 5'UTR (sequence from the 5'cap to the start codon)	D28364_at	62	A	20	A	138	P	42	A	21	A	6	A	54	P	34	M	12	A	46	A	157	P	31	A	46	A	89	P	31	A	76	A	-8	A	82	A	4	A	-4	A	10	A	-13	A	9	A	25	A
ATP synthase B chain, 5'UTR (sequence from the 5'cap to the start codon)	D28383_at	-6	A	-83	A	-57	A	8	A	-7	A	-20	A	18	A	-32	A	24	A	-56	A	22	A	201	A	59	A	64	A	24	A	122	A	-10	A	-20	A	-40	A	-13	A	-2	A	-78	A	-174	A	-14	A
Esterase D, 5'UTR (sequence from the 5'cap to the start codon)	D28416_at	183	A	283	A	384	A	248	A	178	A	99	A	255	M	80	A	203	A	151	A	431	A	322	A	334	A	591	P	143	A	467	A	302	A	332	A	79	A	90	A	139	A	210	A	134	A	188	A
Pre-mRNA splicing factor SRp20, 5'UTR (sequence from the 5'cap to the start codon)	D28423_at	-81	A	-107	A	-95	A	-28	A	115	P	8	A	3	A	-14	A	24	A	-30	A	59	A	463	A	211	P	121	P	65	A	252	P	6	A	-47	A	-30	A	-31	A	-19	A	-26	A	-145	A	15	A
KIAA0045 gene	D28476_at	55	A	78	A	159	A	421	P	238	M	320	P	299	A	284	A	123	A	165	A	232	A	132	A	275	P	165	P	51	A	368	A	91	A	166	A	61	P	44	A	21	A	337	P	233	P	182	P
Scr3 mRNA for RNA binding protein SCR3	D28483_at	41	A	140	A	-19	A	90	P	43	A	91	P	42	A	35	A	42	A	16	A	141	A	130	A	138	A	66	A	44	A	125	A	43	A	81	A	21	A	23	A	12	A	-6	A	4	A	68	A
Renal Na+-dependent phosphate cotransporter	D28532_at	-1	A	-20	A	-88	A	45	A	-14	A	59	A	74	A	17	A	95	A	6	A	45	A	54	A	-17	A	16	A	17	A	76	A	-14	A	34	A	2	A	26	A	-27	A	-27	A	36	A	71	A
SP2 Sp2 transcription factor	D28588_at	86	A	171	M	-85	A	113	P	86	P	78	A	138	P	67	P	48	A	83	P	125	P	-36	A	71	A	-18	A	14	A	182	P	-6	A	144	P	34	A	23	A	26	A	26	A	-10	A	52	P
mRNA (KIAA00167), partial sequence	D28589_at	-45	A	-151	A	-171	A	17	A	32	A	20	A	0	A	116	P	-7	A	211	P	106	P	173	A	182	P	49	A	-41	A	-47	A	-34	A	-121	A	-20	A	3	A	-38	A	-79	A	-27	A	199	P
Hepatitis C-associated microtubular aggregate protein p44	D28915_at	96	P	119	A	118	P	143	P	135	P	212	P	109	A	123	P	109	P	180	P	137	P	-50	A	180	P	82	P	-12	A	139	P	63	A	139	P	55	P	43	P	22	A	56	P	215	P	103	P
PSMB6 Proteasome (prosome, macropain) subunit, beta type, 6	D29012_at	55	A	261	P	545	P	745	P	620	P	261	P	2293	P	453	P	505	P	552	P	549	P	706	P	1423	P	526	P	84	P	397	P	323	P	693	P	172	P	93	P	81	A	944	P	440	P	384	P
POLB DNA polymerase beta subunit	D29013_at	12	A	332	P	151	A	242	A	190	P	347	A	231	P	171	P	122	A	264	P	174	A	169	A	193	A	136	P	53	A	221	A	66	A	141	A	75	A	36	A	80	M	189	A	270	A	145	A
HYPOTHETICAL MYELOID CELL LINE PROTEIN 2	D29641_at	3	A	2	A	-139	A	-49	A	1	A	55	A	37	A	28	A	16	A	69	A	18	A	39	A	-9	A	16	A	-3	A	25	A	24	P	-11	A	4	A	6	A	16	A	-12	A	-48	A	56	M
HYPOTHETICAL MYELOID CELL LINE PROTEIN 3	D29642_at	-59	A	-227	A	-272	A	-36	A	35	A	45	A	134	M	79	A	8	A	69	A	116	A	964	P	380	P	663	P	135	P	342	P	68	A	-105	A	-57	A	-13	A	-6	A	-74	A	-160	A	-16	A
KIAA0115 gene	D29643_at	-18	A	21	A	-112	A	-65	A	188	P	122	A	1298	P	221	P	51	A	590	P	495	A	400	P	413	P	325	P	72	A	409	P	51	A	91	A	2	A	-51	A	-18	A	24	A	39	A	756	P
HYPOTHETICAL MYELOID CELL LINE PROTEIN 5	D29677_at	-42	A	-137	A	-167	A	70	A	-1	A	89	P	94	P	101	A	64	A	107	P	2	A	-82	A	-28	A	6	A	10	P	-13	P	-66	A	-41	A	-2	A	-33	A	11	A	14	A	34	A	15	A
Unknown product, partial cds	D29810_at	-1	A	20	A	141.7	A	10	A	84	A	126	A	83	A	17	A	-1	A	24	P	47	P	65	A	16	A	169	A	123	A	39	A	56	A	123	A	21	A	26	A	28	A	26	A	2	A	36	A
Salivary proline rich peptide P-B	D29833_at	22	A	24	A	-103	A	-16	A	31	A	-26	A	8	A	-12	A	-25	A	-18	A	8	A	72	A	-7	A	-22	A	-2	A	-431	A	-38	A	-4	A	11	A	-11	A	-2	A	1	A	0	A	-12	A
HYPOTHETICAL MYELOID CELL LINE PROTEIN 6	D29954_at	197	A	713	A	517	A	360	P	302	P	233	M	555	A	158	P	262	A	216	P	417	A	325	P	438	P	432	P	157	P	631	A	276	P	219	A	159	P	105	P	76	A	125	P	189	A	230	A
PROBABLE UBIQUITIN CARBOXYL-TERMINAL HYDROLASE	D29956_at	-8	A	33	A	33	A	32	A	54	A	0	A	45	A	23	A	35	A	42	A	97	P	78	A	75	P	22	A	23	A	74	P	3	A	8	A	8	A	9	A	-6	A	18	A	16	A	45	A
KIAA0116 gene, partial cds	D29958_at	-62	A	-177	A	-273	A	-49	A	44	A	28	A	151	A	109	P	-12	A	32	A	-41	A	155	A	83	P	40	A	-17	A	-117	A	-12	A	-136	A	-39	A	-26	A	-36	A	18	A	-37	A	40	P
Platelet-endothelial tetraspan antigen 3 mRNA	D29963_at	268	P	466	A	405	P	3539	P	1446	P	865	P	2213	P	634	P	1685	P	1085	P	977	P	135	A	302	P	240	P	117	P	561	P	142	A	629	P	370	P	158	A	155	P	3416	P	619	P	986	P
PHOSPHATIDYLINOSITOL	D30036_at	57	A	229	P	121	A	46	A	131	A	51	A	144	A	51	A	70	A	24	A	52	A	115	A	-55	A	113	P	67	A	211	M	89	A	177	A	32	A	8	P	21	P	1	A	79	A	154	P
PHOSPHATIDYLINOSITOL	D30037_at	-73	A	-60	A	10.7	A	-30	A	-33	A	-61	A	-17	A	19	A	-10	A	9	A	-22	A	281	P	62	A	60	A	-107	A	-47	A	22	A	-29	A	-46	A	-12	A	-119	A	-194	A	-57	A	-41	A
EIF4A2 Eukaryotic translation initiation factor 4A (eIF-4A) isoform 2	D30655_at	-31	A	7	A	-99	A	644	P	276	P	560	P	1151	P	610	P	347	P	1321	P	1127	P	1906	P	1011	P	1445	P	388	P	1186	P	154	P	247	P	254	P	119	P	12	A	612	A	211	P	707	P
CAMK4 Calcium/calmodulin-dependent protein kinase IV	D30742_at	86	A	169	A	6	A	40	A	65	A	43	A	98	A	24	A	-37	A	77	A	-94	A	122	A	44	A	80	A	31	A	113	A	26	A	19	A	27	A	-29	A	26	A	-30	A	-126	A	1	A
VIM Vimentin	D30755_at	-83	A	-64	A	-143.1	A	781	P	52	A	1441	P	1259	P	261	P	143	P	421	P	43	P	648	P	482	P	482	P	-93	A	-1	P	-23	A	60	A	-32	A	85	A	31	A	823	P	241	A	72	P
KIAA0108 gene	D30756_at	-8	A	15	A	-32	A	616	P	88	A	208	P	325	P	156	P	193	P	621	P	180	P	136	A	51	A	46	A	11	A	96	A	-22	A	64	P	54	P	39	A	22	A	450	P	40	A	101	P
KIAA0050 gene	D30758_at	37	A	69	A	102.4	A	156	A	238	A	457	A	228	A	75	A	84	A	10	A	29	A	804	A	1002	A	717	A	995	A	286	A	240	A	127	A	46	A	-26	A	-88	A	147	A	66	A	38	A
GC box bindig protein	D31716_at	73	A	49	A	91	A	84	A	62	A	52	A	67	A	35	P	5	A	20	A	48	A	-8	A	33	A	9	A	39	A	120	A	23	A	258	P	36	P	-4	A	-3	A	11	A	3	A	73	P
KIAA0057 gene	D31762_at	-13	A	11	A	193	A	79	A	17	A	85	A	161	A	33	A	11	A	23	A	117	A	10	A	74	A	-11	A	6	A	-85	A	31	A	-50	A	-24	A	29	A	16	A	18	A	4	A	-2	A
KIAA0065 gene, partial cds	D31763_at	12	A	-83	A	-84	A	52	A	81	M	62	P	72	A	25	A	44	A	69	P	56	A	-17	A	26	A	3	A	-11	A	5	A	6	A	52	A	14	A	4	A	-3	A	-21	A	-58	A	26	A
KIAA0064 gene	D31764_at	48	A	-1325	A	-125	A	0	A	59	A	-75	A	25	A	192	P	-183	A	121	A	-486	A	140	A	245	A	-514	A	-183	A	-146	A	-149	A	-407	A	-65	A	-21	A	5	A	-1	A	-102	A	-196	A
KIAA0061 gene, partial cds	D31765_at	118	A	812	P	531	A	229	P	293	P	104	A	267	P	69	A	158	P	161	P	188	M	86	A	232	A	161	A	118	P	287	P	204	A	378	P	95	A	42	P	78	P	301	P	128	A	175	A
PUTATIVE GLUCOSAMINE-6-PHOSPHATE ISOMERASE	D31766_at	78	A	231	A	18	A	288	A	223	A	249	A	147	A	136	P	81	A	239	P	153	A	67	A	173	A	104	A	41	A	363	A	50	A	322	A	81	A	40	A	38	A	115	A	233	M	200	P
KIAA0058 gene	D31767_at	36	A	225	A	98	A	2296	P	802	P	1652	P	1819	P	1188	P	1200	P	1655	P	675	P	189	A	438	P	704	P	170	P	1211	P	233	A	810	P	591	P	38	A	18	A	735	P	512	P	618	P
Cadherin-6	D31784_at	19	A	54	A	-8	A	13	A	42	A	24	A	-13	A	0	A	8	A	17	A	28	A	-35	A	33	A	-53	A	-7	A	48	P	25	M	63	A	-16	A	14	A	7	A	-2	A	-3	A	16	A
CD40LG CD40 antigen ligand (hyper IgM syndrome)	D31797_at	103	A	171	A	159	A	108	A	125	A	75	A	57	A	41	A	88	A	68	A	68	A	205	A	-5	A	33	A	38	A	129	A	75	M	182	A	78	A	-26	A	-3	A	72	A	120	A	66	A
SMP-30 (senescence marker protein-30)	D31815_at	0	A	-6	A	-8	A	-29	A	-57	A	-9	A	38	A	1	A	11	A	-2	A	32	A	127	A	116	A	16	A	7	A	13	A	18	A	10	A	-35	A	-21	A	-14	A	-33	A	3	A	-7	A
AQP2 Aquaporin 2 (collecting duct)	D31846_at	188	A	557	A	398	A	437	A	510	P	316	P	1004	P	221	A	542	P	436	A	934	A	437	A	663	P	722	A	304	A	409	A	358	A	618	P	134	A	136	A	151	P	432	P	475	A	365	A
KIAA0059 gene	D31883_at	217	A	-347	A	-166	A	808	P	659	P	543	P	8648	P	631	P	857	P	597	P	1175	P	106	A	155	A	351	A	329	P	331	P	-40	A	128	A	201	P	186	P	112	A	531	P	1064	P	412	P
KIAA0063 gene	D31884_at	130	P	197	A	121	A	225	A	149	P	212	P	558	P	289	P	266	P	329	P	545	P	485	P	419	P	238	P	69	P	274	P	158	P	91	P	5	A	39	A	3	A	135	P	166	P	259	P
KIAA0069 gene, partial cds	D31885_at	7	A	-2	A	-24	A	21	A	500	P	230	P	1003	P	270	P	66	A	798	P	452	P	384	P	342	P	146	P	75	P	355	P	114	P	20	A	17	A	22	A	11	A	19	A	137	P	181	P
KIAA0066 gene, partial cds	D31886_at	-63	A	-191	A	-124	A	0	A	-6	A	-47	A	-8	A	11	A	-36	A	-5	A	-40	A	-5	A	-187	A	-33	A	-22	A	-18	A	-52	A	-51	A	-12	A	-18	A	-27	A	-11	A	-92	A	-92	A
KIAA0062 gene, partial cds	D31887_at	93	A	149	A	-9	A	219	P	93	A	141	P	175	P	185	P	399	P	416	P	724	P	169	A	324	P	105	A	-11	A	127	M	87	A	507	P	117	A	-19	A	34	A	169	P	30	A	178	P
KIAA0071 gene, partial cds	D31888_at	15	A	13	A	-66	A	38	A	1	A	64	A	174	P	116	P	39	A	51	P	32	A	31	A	183	P	6	A	-6	A	-1	A	19	A	56	P	4	A	-23	A	-8	A	17	A	-7	A	83	P
KIAA0070 gene, partial cds	D31890_at	75	P	47	A	45	A	1787	P	280	P	781	P	1648	P	726	P	350	P	1535	P	913	P	1127	P	764	P	1009	P	122	P	255	P	175	P	300	P	230	P	84	A	39	A	2079	P	303	P	513	P
KIAA0067 gene	D31891_at	66	A	183	A	201	P	172	P	315	P	301	P	578	P	118	M	218	P	128	P	364	A	242	A	225	P	141	P	92	P	334	P	69	A	93	A	46	A	74	P	11	A	288	P	174	P	194	P
Doc2 (Double C2)	D31897_at	29	A	30	A	37	A	88	A	-28	A	31	A	-113	A	25	A	31	A	66	A	168	A	78	A	-71	A	82	A	-12	A	2	A	-41	A	22	A	6	A	31	A	23	A	114	A	61	A	-36	A
HuSAA1g gene for serum amyloid A1 gamma, exon 3 and intron 3	D32001_at	166	A	979	A	471	A	220	A	260	A	183	A	172	A	83	A	134	A	113	A	341	A	142	A	99	A	139	A	30	A	439	A	71	A	432	A	5	A	35	A	12	A	66	A	128	A	178	A
AARS Alanyl-tRNA synthetase	D32050_at	125	A	78	A	103	A	711	P	705	P	452	P	1878	P	692	P	430	P	959	P	484	P	294	A	719	P	44	A	29	A	462	P	111	A	207	P	111	P	35	A	54	A	1431	P	371	P	385	P
ADRA1C Adrenergic, alpha-1C-, receptor	D32202_at	51	A	115	A	105	A	97	A	75	A	57	A	41	A	27	A	89	A	4	A	16	A	164	A	10	A	69	A	33	A	153	A	6	A	37	A	43	A	0	A	-14	A	2	A	-5	A	68	A
RNS4 Ribonuclease 4 (2',5'-oligoisoadenylate synthetase-dependent)	D37931_at	33	A	137	P	81	A	55	A	79	P	48	A	135	P	31	A	45	A	51	A	116	A	52	A	12	A	-8	A	21	A	94	A	40	A	68	A	39	A	-13	A	-3	A	-7	A	-55	A	43	A
PDGF receptor beta-like tumor suppressor (PRLTS)	D37965_at	-16	A	-19	A	-22	A	10	A	-7	A	-10	A	-8	A	3	A	16	A	-8	A	-18	A	53	A	-8	A	-21	A	-25	A	-26	A	8	A	-28	A	9	A	6	A	-6	A	-29	A	-34	A	-4	A
FK-506 binding protein (fkbp12.6) gene	D38037_at	-146	A	206	A	-178	A	-68	A	16	A	5	A	354	A	47	A	-14	A	-148	A	-54	M	80	A	-21	A	21	A	3	A	-96	A	-128	A	-115	A	38	A	1	A	-18	A	-30	A	-90	A	-149	A
26S PROTEASOME REGULATORY SUBUNIT P31	D38047_at	24	A	370	A	183	A	224	A	688	P	272	P	1450	P	468	P	261	P	1094	P	714	P	1499	P	1390	P	1273	P	202	P	541	P	365	P	141	A	23	A	18	A	23	A	407	P	420	P	477	P
Proteasome subunit z	D38048_at	35	A	37	A	-12	A	591	P	390	P	348	P	715	P	437	P	318	P	1153	P	298	P	625	P	275	P	353	P	36	A	56	P	70	P	139	P	75	P	17	A	74	P	1319	P	322	P	357	P
RANBP1 RAN binding protein 1	D38076_at	18	A	-68	A	-37	A	78	A	250	P	104	A	201	P	441	P	139	P	287	P	315	M	1393	P	706	P	333	P	84	P	166	A	163	P	52	A	-2	A	-9	A	1	A	141	P	182	P	161	P
PTGIR Prostaglandin I2 (prostacyclin) receptor (IP)	D38128_at	-17	A	-625	A	-314	A	-151	A	-185	A	-94	A	-732	A	-172	A	62	A	-149	A	-143	A	-148	A	-361	A	-399	A	-133	A	24	A	-147	A	-233	A	-74	A	-37	A	-33	A	-54	A	-15	A	-75	A
Prostacyclin synthase	D38145_at	29	A	244	P	239	A	95	A	53	A	-13	A	14	A	44	A	53	A	26	A	94	A	7	A	-32	A	34	A	40	A	29	A	73	A	114	A	1	A	9	A	25	A	19	A	76	A	73	M
Clathrin-like protein	D38293_at	-43	A	-306	A	-81	A	152	A	51	A	131	A	13	A	25	A	160	A	123	A	74	A	109	A	24	A	4	A	-26	A	-41	A	-54	A	-86	A	115	P	11	A	12	A	291	P	83	A	66	A
Tob	D38305_at	26	A	-132	A	73	A	730	P	574	P	203	A	26	A	74	A	57	P	146	P	959	P	-13	A	-47	A	0	A	-48	A	-98	A	-61	A	136	A	34	A	-20	A	19	A	45	A	69	A	162	A
G protein-coupled receptor	D38449_at	-67	A	2	A	-49	A	38	A	23	A	-34	A	-25	A	-33	A	1	A	-42	A	-36	A	-36	A	35	A	-31	A	-6	A	18	A	-14	A	41	A	-5	A	0	A	11	A	2	A	-41	A	-36	A
A1 chain of type XIX collagen, exon +3'	D38462_at	-8	A	-4	A	-94	A	-1	A	9	A	-37	A	-18	A	-19	A	8	A	-21	A	-11	A	-75	A	-56	A	-22	A	-18	A	4	A	-1	A	-8	A	-18	A	-4	A	-4	A	-20	A	-32	A	-9	A
HYPOTHETICAL MYELOID CELL LINE PROTEIN 7	D38491_at	62	A	17	A	29	A	26	A	46	A	31	A	18	A	23	A	45	A	43	A	52	A	-31	A	51	A	4	A	20	A	58	A	24	A	33	A	15	A	17	A	27	P	16	A	17	A	17	A
PMS8 mRNA (yeast mismatch repair gene PMS1 homologue), partial cds (C-terminal region)	D38500_at	-65	A	-272	A	-102	P	12	A	-82	A	-77	A	-140	A	-35	A	-19	A	-43	A	-59	A	-23	A	-79	A	-117	A	-16	A	52	A	-61	A	-116	A	-17	A	33	A	4	A	3	A	3	A	-32	A
PMS8 mRNA (yeast mismatch repair gene PMS1 homologue), partial cds (C-terminal region)	D38503_at	13	A	-39	A	37	A	23	A	69	A	3	A	10	A	-5	A	3	A	25	A	-6	A	53	A	25	A	4	A	-19	A	56	A	3	A	-16	A	3	A	6	A	-5	A	14	A	21	A	-4	A
KIAA0077 gene, partial cds	D38521_at	2	A	141	A	151	P	232	A	142	P	107	A	431	P	397	P	83	P	245	P	67	A	158	A	174	P	39	P	-3	A	111	A	5	A	107	A	45	P	8	A	8	A	107	A	150	P	143	P
KIAA0080 gene, partial cds	D38522_at	47	A	-17	A	-36	A	-2	A	52	A	42	A	35	A	14	A	27	A	-3	A	-16	A	-21	A	24	A	22	A	-17	A	0	A	-6	A	19	P	29	A	-1	A	1	A	74	P	19	A	51	A
NT5 5' nucleotidase (CD73)	D38524_at	-37	A	-56	A	-40	A	89	M	46	A	103	P	147	P	60	P	81	A	139	P	19	A	42	A	252	P	-1	A	34	A	54	A	24	A	21	A	48	A	20	A	9	A	31	P	79	P	56	A
PK-120	D38535_at	163	A	788	A	558	A	229	A	317	M	66	A	381	A	73	A	322	P	200	A	426	A	204	A	287	A	371	A	121	P	764	P	199	A	345	A	83	A	17	A	42	A	215	M	254	A	200	A
KIAA0076 gene	D38548_at	46	A	587	P	216	A	253	A	293	P	261	M	205	P	219	P	277	P	524	P	289	P	225	A	289	P	187	A	163	M	11	A	253	P	276	M	44	A	7	A	32	A	75	A	188	A	189	M
KIAA0068 gene, partial cds	D38549_at	108	A	121	A	9	A	290	P	451	P	248	P	612	P	250	P	298	P	420	P	314	P	94	A	247	P	147	A	28	A	318	A	93	P	254	P	86	A	26	A	19	A	185	P	168	P	360	P
KIAA0075 gene, partial cds	D38550_at	78	P	88	P	110	M	168	P	108	P	221	P	171	P	153	P	123	A	230	P	128	P	119	A	86	A	48	A	5	A	225	P	29	A	111	P	33	A	41	P	23	A	195	P	146	P	152	P
KIAA0078 gene	D38551_at	-5	A	-3	A	-22	A	17	A	318	P	98	P	403	P	202	P	26	A	187	P	133	P	307	P	-155	A	189	P	41	A	175	P	9	A	28	A	25	A	-7	A	7	A	12	A	71	P	67	P
KIAA0073 gene, partial cds	D38552_at	-35	A	1	A	-91	A	54	A	14	A	92	P	113	A	63	P	45	A	104	P	77	P	185	A	351	P	70	A	20	A	93	P	37	A	30	A	14	A	5	A	-8	A	-18	A	-2	A	47	P
KIAA0074 gene, partial cds	D38553_at	56	A	-15	A	-68	A	11	A	56	A	56	A	122	P	88	P	22	A	53	A	46	A	157	A	214	P	136	P	5	A	15	A	36	A	-14	A	-12	A	-3	A	30	M	-4	A	49	A	68	A
KIAA0079 gene	D38555_at	-75	A	-96	A	-137	A	125	A	96	P	176	P	658	P	172	P	146	A	232	P	57	A	195	A	156	P	108	P	-12	A	21	P	-52	A	-113	A	-15	A	0	A	-3	A	256	P	190	P	156	P
Calgizzarin	D38583_at	35	A	34	A	-180	A	165	A	1097	P	877	P	2291	P	1673	P	178	P	2860	P	1388	P	150	A	482	P	409	P	41	P	55	P	35	A	-13	A	6	A	204	P	-13	A	614	P	578	P	1287	P
Kid (kinesin-like DNA binding protein)	D38751_at	-37	A	-287	A	-280	A	-24	A	-114	A	-117	A	-126	A	-80	A	-133	A	-50	A	-149	A	140	A	-53	A	-31	A	-12	A	-152	A	-135	A	-204	A	-85	A	-31	A	-35	A	-28	A	-50	A	-125	A
KIAA0087 gene	D42038_at	-17	A	-31	A	-48	A	-83	A	-19	A	1	A	-60	A	-23	A	-12	A	-14	A	-54	A	-15	A	16	A	-35	A	24	A	-56	A	-42	A	-29	A	-10	A	-12	A	-7	A	-9	A	21	A	-38	A
KIAA0081 gene, partial cds	D42039_at	49	A	86	A	79	A	42	A	22	A	35	A	115	A	-45	A	41	A	-28	A	49	A	-12	A	-64	A	78	A	31	A	78	A	20	A	45	A	7	A	0	A	20	A	-41	A	-1	A	3	A
KIAA0088 gene, partial cds	D42041_at	26	A	57	A	106	A	325	P	395	P	339	P	682	P	312	P	357	P	465	P	326	A	71	A	365	P	142	P	42	A	224	P	20	A	77	A	48	A	56	A	35	A	526	P	478	P	559	P
KIAA0084 gene, partial cds	D42043_at	144	A	333	P	280	A	272	P	174	P	644	P	1956	P	257	P	283	P	391	P	351	P	254	A	697	P	1460	P	231	P	1219	P	326	P	341	P	66	A	17	A	29	A	175	P	102	P	176	P
KIAA0090 gene, partial cds	D42044_at	-24	A	-81	A	39	A	-8	A	-24	A	38	A	2	A	-21	A	34	A	21	A	-17	A	22	A	-15	A	8	A	37	A	-22	A	-37	A	-43	A	31	A	9	A	3	A	14	A	51	A	10	A
KIAA0086 gene	D42045_at	-28	A	-14	A	-68	A	12	A	-34	A	13	A	7	A	-1	A	-16	A	3	A	24	A	4	A	3	A	-7	A	-40	A	-55	A	9	A	-8	A	-36	A	-4	A	17	A	-41	A	-29	A	-6	A
KIAA0083 gene, partial cds	D42046_at	-4	A	15	A	45.8	A	4	A	8	A	55	A	88	P	23	A	24	A	12	A	33	P	129	P	83	P	91	M	88	A	118	A	16	A	-9	A	6	A	21	A	-2	A	33	A	18	A	22	A
KIAA0089 gene, partial cds	D42047_at	39	A	131	A	21	A	218	P	68	A	196	P	259	P	126	P	119	P	93	A	130	P	84	A	37	A	-1	A	-13	A	187	P	34	A	153	P	49	A	-42	A	30	A	-10	A	40	A	59	A
KIAA0091 gene	D42053_at	-48	A	-173	A	-117	A	53	A	211	P	23	A	725	P	129	P	102	A	233	P	282	A	183	A	253	M	111	A	-8	A	-97	A	23	A	-40	A	-22	A	-8	A	-9	A	127	A	53	A	139	A
KIAA0092 gene	D42054_at	-37	A	-103	A	-169	A	-9	A	50	A	39	A	191	A	50	P	37	A	120	P	32	A	115	A	72	A	67	A	41	A	-32	A	34	A	-112	A	43	A	3	A	-25	A	-19	A	45	A	42	A
NEDD-4 PROTEIN	D42055_at	-80	A	3	A	-91	A	-9	A	-14	A	11	A	28	A	-3	A	-24	A	18	A	-14	A	72	A	-9	A	-7	A	4	A	-2	A	-19	A	-14	A	-23	A	4	A	18	A	-16	A	-55	A	-30	A
RanBP2 (Ran-binding protein 2)	D42063_at	16	A	-62	A	-148	A	164	P	13	A	79	A	45	A	40	A	16	A	84	P	17	A	-62	A	151	P	46	A	-31	A	93	A	-17	A	46	A	21	A	-13	A	-9	A	10	A	30	A	83	P
NF1 Neurofibromin	D42072_at	-5	A	-12	A	-36	A	-34	A	-9	A	-13	A	39	A	-19	A	-6	A	-36	A	-29	A	19	A	-241	A	-48	A	14	M	-12	A	-32	A	-34	A	-15	A	-2	A	9	A	-4	A	9	A	-10	A
Reticulocalbin	D42073_at	-66	A	-78	A	-69	A	922	P	274	P	79	A	977	P	428	P	188	A	693	P	230	P	54	A	12	A	45	A	11	A	-47	A	-7	A	91	P	37	A	31	A	-7	A	657	P	77	A	946	P
KIAA0094 gene, partial cds	D42084_at	63	A	150	A	42	A	225	P	147	P	106	P	266	P	366	P	202	P	390	P	224	P	-114	A	128	P	10	A	7	A	234	A	-4	A	149	P	46	A	103	P	6	A	29	A	86	A	214	P
KIAA0095 gene	D42085_at	-88	A	230	A	152	A	195	A	215	A	106	A	283	A	202	P	138	A	114	A	135	A	187	A	344	A	174	M	67	A	251	A	30	A	97	A	52	A	55	A	22	A	28	A	110	A	89	A
KIAA0118 gene, partial cds	D42087_at	33	A	75	A	-94	A	104	A	54	A	147	P	254	P	219	P	47	A	117	P	14	A	106	A	129	P	-9	A	17	P	274	P	20	M	41	P	54	A	9	A	0	A	70	A	-6	A	-1	A
Phospholipase C	D42108_at	42	A	61	A	91	P	9	A	16	A	59	A	-3	A	20	A	9	A	8	A	7	A	21	A	22	A	3	A	37	A	102	A	48	P	47	A	2	A	-6	A	8	A	30	A	8	A	20	A
ESP1/CRP2	D42123_at	218	M	479	A	554	P	936	P	906	P	583	P	640	P	261	P	418	P	306	P	376	A	93	A	371	P	375	P	114	P	802	P	195	M	473	P	163	A	34	A	101	P	532	P	573	P	914	P
PIG-B	D42138_at	25	A	107	A	60	A	-8	A	15	A	40	A	175	P	30	A	22	A	31	A	113	P	70	A	5	A	10	A	53	A	2	A	-4	A	44	A	34	A	11	A	-3	A	12	A	24	A	57	P
KIAA0096 gene, partial cds	D43636_at	-33	A	-69	A	-23	A	196	A	37	A	258	A	56	A	49	A	85	A	38	A	-25	A	39	A	-113	A	-35	A	15	A	19	A	-54	A	38	A	27	A	-7	A	8	A	55	A	3	A	95	P
ETO mRNA	D43638_at	49	A	117	A	153	A	58	A	101	M	49	A	24	A	12	A	62	A	5	A	85	A	70	A	108	A	34	A	15	A	190	A	52	A	62	A	26	A	8	A	-29	A	-11	A	31	A	33	A
YL-1 mRNA for YL-1 protein (nuclear protein with DNA-binding ability)	D43642_at	226	M	991	P	937	A	528	P	718	P	538	P	1060	P	319	P	351	P	448	P	740	P	459	A	625	P	623	P	172	P	1134	P	344	A	598	A	194	P	37	A	69	A	538	A	608	P	558	P
Chemokine	D43767_at	38	A	35	A	29	A	2	A	17	A	188	P	32	A	13	A	81	A	1	A	22	A	239	A	52	A	233	P	152	P	108	A	76	A	35	A	20	A	0	A	-12	A	7	A	29	A	23	A
LYMPHOTACTIN PRECURSOR	D43768_at	8	A	-35	A	-344	A	-43	A	-48	A	-42	A	-37	A	-17	A	-35	A	-42	A	-53	A	-51	A	-37	A	-36	A	-30	A	-140	A	-52	A	-43	A	-4	A	-22	A	19	A	-50	A	-61	A	-11	A
Squamous cell carcinama of esophagus mRNA for GRB-7 SH2 domain protein	D43772_at	68	A	-653	A	-278	A	177	A	64	A	-148	A	-24	A	77	A	90	A	164	A	-102	A	33	A	-68	A	18	A	-50	A	-289	A	-44	A	-4	A	-17	A	64	A	32	A	164	A	364	P	133	A
KIAA0100 gene	D43947_at	-71	A	-122	A	-102	A	-35	A	221	P	-16	A	217	P	28	A	-37	A	106	P	48	A	168	A	31	A	67	A	-42	A	-45	A	-53	A	-71	A	-39	A	-15	A	-16	A	-1	A	-12	A	-8	A
KIAA0097 gene	D43948_at	50	A	101	A	29	A	147	P	146	P	62	A	154	P	164	P	64	A	232	P	58	A	205	A	115	A	134	P	-13	A	33	A	97	A	54	A	58	M	11	A	-1	A	72	A	48	A	123	P
KIAA0082 gene, partial cds	D43949_at	58	A	296	A	407	A	557	P	279	A	166	P	378	A	156	P	338	A	340	A	213	A	355	A	405	P	251	A	111	A	371	A	118	A	139	A	61	A	24	A	19	P	345	A	343	A	245	A
T-COMPLEX PROTEIN 1, EPSILON SUBUNIT	D43950_at	-2	A	-54	A	-33	A	15	A	333	P	164	P	314	P	495	P	75	A	598	P	124	P	405	A	369	P	542	P	55	A	150	P	25	A	145	P	53	A	28	P	-8	A	115	P	183	P	220	P
ATP SYNTHASE GAMMA CHAIN, MITOCHONDRIAL PRECURSOR	D43951_at	51	A	75	A	74	A	192	P	158	P	263	P	97	A	165	P	128	P	232	P	139	P	81	A	103	A	59	A	-30	A	162	A	20	A	207	P	93	P	31	A	16	A	261	P	196	P	210	P
Proteasome subunit p112	D44466_at	-31	A	-77	A	-71	A	544	P	328	P	273	P	460	P	351	P	176	P	650	P	90	A	210	A	217	P	141	P	14	A	37	A	-11	A	126	A	117	A	-1	A	60	A	620	P	272	P	175	P
Proteasome activator hPA28 subunit beta	D45248_at	28	A	-26	A	14	A	1114	P	870	P	1298	P	725	P	1535	P	777	P	3507	P	615	P	865	P	1120	P	1319	P	81	A	658	P	100	A	200	A	103	A	135	P	140	A	1408	P	989	P	850	P
ApM2 mRNA for GS2374 (unknown product specific to adipose tissue)	D45370_at	46	A	-48	A	100	A	1497	P	365	P	413	A	2661	P	117	A	407	P	3172	P	472	A	87	A	290	A	-39	A	63	A	87	A	13	A	115	A	87	A	284	P	43	A	329	P	159	A	96	A
ApM1 mRNA for GS3109 (novel adipose specific collagen-like factor)	D45371_at	72	P	271	A	271	A	68	A	157	P	115	A	174	A	67	A	135	A	185	P	488	A	152	A	199	A	155	A	87	A	272	A	135	P	137	P	13	A	211	P	68	A	113	A	270	A	133	P
Cone-specific cGMP phosphodiesterase gamma subunit	D45399_at	24	A	35	A	-64	A	3	A	-4	A	4	A	15	A	-2	A	9	A	0	A	9	A	93	A	31	A	2	A	17	A	31	A	-19	A	43	A	4	A	-2	A	15	A	-52	A	-24	A	19	A
LIMK-2	D45906_at	-15	A	-353	A	-181	A	279	P	23	M	26	A	-73	A	345	P	176	P	213	P	192	A	48	A	11	A	-42	A	30	A	-134	A	-114	A	-72	A	-21	A	20	A	-33	A	134	A	87	P	96	A
S-ADENOSYLMETHIONINE SYNTHETASE ALPHA AND BETA FORMS	D49357_at	-68	A	-650	A	-46	A	-141	A	-161	A	-202	A	-81	A	-74	A	-199	A	-81	A	55	A	-185	A	-213	A	-96	A	31	A	-378	A	-239	A	-136	A	-70	A	-43	A	-38	A	-163	A	-143	A	31	A
NADP dependent leukotriene b4 12-hydroxydehydrogenase, partial cds	D49387_at	-2	A	111	A	-26	A	50	A	83	A	43	A	413	P	70	M	30	A	53	A	131	A	-57	A	52	A	10	A	0	A	44	A	17	A	42	A	25	A	5	A	4	A	-19	A	137	P	305	P
HTR3 5-hydroxytryptamine (serotonin) receptor 3	D49394_at	-70	A	129	A	128	A	19	A	34	A	-77	A	-26	A	-48	A	-24	A	-25	A	-10	A	5	A	144	A	538	P	45	A	270	A	-12	A	97	A	2	A	-46	A	-26	A	-44	A	-68	A	-24	A
Apo1_Human (MER5(Aop1-Mouse)-like protein)	D49396_at	-6	A	2	A	-38	A	36	A	56	A	-9	A	440	P	54	P	12	A	106	P	83	P	119	P	60	A	102	P	29	A	125	P	1	A	-60	A	-8	A	-11	A	16	A	30	A	54	P	45	P
Fetus brain mRNA for vacuolar ATPase	D49400_at	24	A	198	A	255	A	401	P	443	P	374	P	1551	P	464	P	200	P	788	P	628	P	849	P	850	P	399	P	111	P	431	P	226	A	154	P	39	P	72	P	29	P	460	P	720	P	427	P
IL3RA Interleukin 3 receptor, alpha (low affinity)	D49410_at	86	A	652	A	483	A	227	M	388	A	248	A	235	P	90	A	240	A	194	P	341	M	115	A	177	A	185	P	37	A	555	P	158	A	300	A	70	A	40	A	37	A	191	A	87	A	74	A
TTPA Tocopherol (alpha) transfer protein (ataxia (Friedreich-like) with vitamin E deficiency)	D49488_at	68	A	50	A	13	A	-7	A	23	A	11	A	95	P	37	A	24	A	34	A	-11	A	-37	A	36	P	44	A	23	M	45	A	24	A	0	A	28	A	-2	A	21	A	-18	A	31	A	16	A
Protein disulfide isomerase-related protein P5	D49489_at	-11	A	0	A	-22	A	377	P	393	P	285	P	1335	P	690	P	180	P	680	P	331	P	195	A	213	P	217	P	35	P	301	P	41	M	90	A	129	P	8	A	11	A	64	P	666	P	839	P
Protein disulfide isomerase-related protein (PDIR)	D49490_at	37	A	596	A	566	A	134	P	7	A	242	M	145	M	126	P	230	P	161	P	149	M	131	A	43	A	-38	A	128	A	-34	A	60	A	291	P	141	P	5	A	58	A	-24	A	194	A	503	P
Bone morphogenetic protein-3b	D49493_at	-9	A	-43	A	-110	A	0	A	-7	A	6	A	6	A	-15	A	-35	A	-24	A	15	A	-19	A	157	M	-75	A	-1	A	-181	A	-3	A	5	A	-16	A	0	A	-10	A	-29	A	-35	A	10	A
U2AF1-RS2 mRNA	D49677_at	-212	A	-350	A	-279	A	-73	A	-80	A	-202	A	-305	A	-191	A	-154	A	-298	A	-312	A	-140	A	-7	A	-218	A	-17	A	-186	A	-171	A	-203	A	-70	A	-58	A	-63	A	-84	A	-171	A	-127	A
Cytoskeleton associated protein (CG22) mRNA	D49738_at	38	A	-53	A	23	A	245	P	490	P	286	P	282	A	293	P	214	P	406	P	205	A	368	A	551	P	123	A	89	A	235	P	92	A	64	A	18	A	27	A	80	A	400	P	237	P	195	P
HGF activator like protein	D49742_at	-192	A	-179	A	-373	A	-193	A	-109	A	-122	A	112	A	-117	A	-139	A	-33	A	-107	A	-2	A	-49	A	-32	A	-34	A	-351	A	-80	A	-243	A	-105	A	-124	A	-45	A	-111	A	-203	A	-178	A
Fructose 6-phosphate,2-kinase/fructose 2,6-bisphosphatase	D49817_at	25	A	29	A	135.5	A	127	M	214	A	506	A	259	A	241	P	43	A	126	P	109	A	179	A	297	A	320	A	200	A	126	A	167	A	132	A	116	A	22	A	151	P	176	A	288	A	47	A
Fructose 6-phosphate,2-kinase/fructose 2,6-bisphosphatase, partial cds	D49818_at	-143	A	-409	A	110	A	151	A	58	A	-48	A	221	A	-15	A	-152	A	-38	A	-17	A	107	A	163	A	188	A	33	A	143	A	13	A	-9	A	13	A	-97	A	-32	A	-258	A	-71	A	0	A
Liver mRNA for interferon-gamma inducing factor(IGIF)	D49950_at	20	A	39	A	24.7	A	10	A	30	A	102	A	70	P	38	A	9	A	36	P	37	A	226	P	227	P	161	P	108	A	36	A	85	P	45	A	37	A	32	A	46	A	78	A	62	M	-15	A
Fetus brain mRNA for membrane glycoprotein M6	D49958_at	67	P	37	A	43	A	66	P	23	A	62	A	13	A	56	A	32	A	6	A	34	A	114	A	58	A	26	A	4	A	47	A	67	A	25	A	19	A	3	A	9	A	31	A	68	A	20	A
Proteasome subunit p40_/ Mov34 protein	D50063_at	-25	A	27	A	1.8	A	711	P	489	P	462	A	1889	P	275	A	106	P	298	P	151	P	882	A	525	P	1124	A	242	A	222	A	-310	P	161	A	236	A	-59	A	8	A	402	A	206	P	125	P
CANX Calnexin	D50310_at	130	P	260	P	216	P	908	P	647	P	812	P	1915	P	1291	P	648	P	1639	P	1714	P	1126	P	1029	P	996	P	358	P	1903	P	293	P	261	P	74	P	36	P	28	P	616	P	629	P	1090	P
UKATP-1	D50312_at	-4	A	0	A	156.8	A	14	A	38	A	168	P	145	P	57	A	-12	A	13	A	21	A	-60	A	40	A	-107	A	-45	A	-18	A	62	A	66	A	31	A	32	A	12	P	-62	A	28	A	17	A
Nucleosome assembly protein	D50370_at	8	A	64	A	41	A	20	A	8	A	39	A	54	A	22	A	4	A	13	A	6	A	10	A	76	P	4	A	38	P	64	A	11	A	-2	A	-15	A	9	A	11	A	-16	A	-8	A	2	A
NRAMP1 Natural resistance-associated macrophage protein 1 (might include Leishmaniasis)	D50402_at	-51	A	-193	A	-407	A	10	A	-4	A	60	P	-47	A	16	A	-17	A	48	A	-48	A	-6	A	-66	A	-19	A	-1	A	-75	A	-76	A	-60	A	-42	A	-19	A	-1	A	-12	A	-49	A	-65	A
RNA helicase (HRH1)	D50487_at	-61	A	-27	A	40	A	5	A	-34	A	-42	A	81	A	1	A	-33	A	-36	A	-11	A	70	A	24	A	29	A	24	A	-26	A	-43	A	-85	A	-50	A	-22	A	-20	A	136	A	-21	A	-17	A
Transcription elongation factor S-II, hS-II-T1	D50495_at	34	A	344	A	229	A	362	A	203	A	44	A	271	A	-24	A	-11	A	-93	A	-113	A	-148	A	-410	A	-49	A	-52	A	62	A	-37	A	68	A	61	A	-65	A	-48	A	351	P	187	A	-138	A
TI-227H	D50525_at	-33	A	-60	A	33	A	56	P	79	P	66	A	228	P	36	P	42	A	28	A	177	P	150	A	99	P	58	P	51	A	137	P	80	A	30	A	34	A	39	A	-2	A	46	A	46	P	34	P
Macrophage lectin 2	D50532_at	40	A	90	A	56	P	-89	A	100	A	72	A	-11	A	27	A	83	P	91	A	201	A	20	A	299	P	116	M	44	A	33	A	53	A	-28	A	54	A	35	A	-53	A	-71	A	102	M	17	A
Inward rectifier K channel	D50582_at	18	A	31	A	18	A	-50	A	4	A	13	A	57	A	-40	A	22	A	-25	A	2	A	137	A	27	A	7	A	-49	A	2	A	11	A	48	A	-25	A	13	A	22	M	-18	A	19	A	15	A
DNA for phosphodieaterase 3B	D50640_at	22	A	73	P	1	A	51	A	15	A	9	A	69	A	-11	A	33	A	12	A	27	A	-45	A	54	A	15	A	18	A	32	A	24	A	31	A	39	A	0	A	23	A	-15	A	-4	A	-15	A
SDF2	D50645_at	-45	A	-60	A	-410	A	116	A	66	A	-40	A	436	P	119	P	66	A	127	M	31	A	41	A	14	A	35	A	22	A	-126	A	13	A	-6	A	-17	A	35	A	7	A	97	A	145	A	41	A
CW-1 mRNA	D50663_at	-24	A	77	A	1	A	249	A	348	P	230	P	3903	P	446	P	329	A	997	P	408	P	304	P	945	P	439	P	97	P	229	A	113	A	319	A	142	A	20	A	0	A	120	A	362	P	563	P
Apolipoprotein E receptor 2	D50678_at	-76	A	-249	A	-107	A	-6	A	-113	A	-18	A	-34	A	-33	A	-64	A	-6	A	-17	A	-59	A	-28	A	-35	A	-23	A	-67	A	-42	A	-61	A	-39	A	-18	A	-27	A	-10	A	-35	A	-40	A
TGFBR2 Transforming growth factor, beta receptor II (70-80kD)	D50683_at	20	A	-14	A	-52	A	6	A	41	A	296	P	880	P	220	P	181	P	320	P	449	P	332	P	193	P	132	A	75	A	430	P	22	A	67	A	2	A	-2	A	-2	A	45	A	52	A	10	A
C-myc binding protein	D50692_at	36	A	-79	A	-103	A	22	A	60	P	55	A	454	A	92	A	62	A	40	A	61	A	335	A	-2	A	154	A	-13	A	-55	A	-66	A	-3	A	27	A	16	A	7	A	24	A	116	A	64	A
Placental leucine aminopeptidase	D50810_at	-1	A	1	A	26	A	-94	A	100	A	-21	A	-49	A	-17	A	-58	A	-7	A	-38	A	-5	A	-37	A	17	A	1	A	134	A	-1	A	25	A	-2	A	-5	A	-4	A	32	A	2	A	-81	A
Ceramide glucosyltransferase	D50840_at	-14	A	14	A	7.6	A	169	P	772	P	1084	P	544	P	547	P	118	P	258	P	272	P	2720	P	767	P	1147	P	1129	P	836	P	573	P	367	P	12	A	76	P	0	A	133	P	213	P	591	P
DOCK180 protein mRNA	D50857_at	57	A	125	P	196	A	2	A	98	P	46	A	192	P	57	A	84	A	40	A	86	M	51	A	162	P	8	A	8	A	192	P	26	A	127	A	23	A	38	P	17	A	9	A	32	A	87	P
TESK1	D50863_at	67	A	-11	A	23	A	130	A	20	A	144	A	252	P	119	A	72	P	194	P	3	A	59	A	-214	A	147	A	-2	A	19	A	-3	A	199	A	-31	A	73	A	36	A	168	A	101	A	183	P
KIAA0121 gene	D50911_at	84	A	294	A	230	A	402	P	210	P	267	P	617	P	124	P	281	P	305	P	208	P	189	A	293	P	173	P	75	P	207	A	48	A	88	A	44	A	37	A	26	A	356	P	163	P	582	P
KIAA0122 gene, partial cds	D50912_at	33	A	9	A	-21	A	169	P	90	P	66	M	169	P	110	P	169	P	184	P	64	A	227	A	63	A	90	A	34	A	106	P	-1	A	2	A	20	A	10	A	30	P	195	P	142	P	126	P
KIAA0123 gene, partial cds	D50913_at	-108	A	256	A	-60	A	188	A	118	A	95	A	216	A	283	A	352	A	397	A	-5	A	763	A	432	A	277	A	188	A	97	A	102	A	-48	A	17	A	90	A	64	A	317	P	230	A	346	A
KIAA0124 gene, partial cds	D50914_at	-104	A	-191	A	-78	A	126	P	247	P	-24	A	151	P	179	P	16	A	648	P	13	A	112	A	35	A	2	A	0	A	-17	A	-42	A	-137	A	-18	A	-7	A	29	A	375	P	8	A	-1	A
KIAA0125 gene	D50915_at	26	A	-15	A	29	A	57	A	32	A	37	A	29	A	42	A	7	A	14	A	54	A	89	A	-15	A	34	A	105	A	83	A	-42	A	35	A	20	A	-17	A	-3	A	-5	A	4	A	49	A
KIAA0126 gene	D50916_at	-48	A	-42	A	-70	A	63	A	-10	A	105	A	217	P	126	P	7	A	77	P	103	A	43	A	73	A	-37	A	-2	A	12	A	18	A	26	A	33	A	-33	A	-77	A	46	A	21	A	67	A
KIAA0127 gene	D50917_at	44	A	3	A	-15	A	175	P	19	A	124	P	79	A	292	P	65	A	68	A	68	M	73	A	-20	A	61	A	43	P	58	A	9	A	146	P	23	A	-12	A	-19	A	210	P	53	A	102	P
KIAA0128 gene, partial cds	D50918_at	-73	A	-38	A	26	A	7	A	60	P	37	A	62	A	-17	A	-20	A	-3	A	1	A	186	P	418	P	106	A	263	A	174	P	-441	A	38	A	-3	A	-12	A	-41	A	1	A	-34	A	1	A
KIAA0129 gene	D50919_at	-40	A	-65	A	-53	A	-27	A	6	A	45	A	-36	A	20	P	-23	A	74	P	40	A	40	A	-15	A	11	A	-9	A	27	A	-34	A	-31	A	35	A	-36	A	-13	A	-96	A	-52	A	-19	A
KIAA0130 gene	D50920_at	-73	A	-241	A	-168	A	75	A	418	P	65	A	109	A	102	A	114	A	188	P	148	A	151	A	95	A	110	A	-12	A	-59	A	26	A	-83	A	0	A	0	A	-1	A	176	A	1515	P	137	A
KIAA0132 gene	D50922_at	-30	A	61	A	75	A	105	P	76	A	25	A	140	A	147	P	108	A	146	M	-14	A	-2	A	106	A	13	A	-25	A	80	A	-78	A	30	A	14	A	-5	A	15	A	120	P	85	A	34	A
KIAA0133 gene	D50923_at	-124	A	-310	A	-79	A	-30	A	-128	A	25	A	-211	A	-41	A	2	A	-42	A	-216	A	-21	A	-153	A	-100	A	-69	A	-238	A	-153	A	-266	A	-63	A	8	A	-53	A	50	A	-15	A	-17	A
KIAA0134 gene	D50924_at	106	A	79	A	58	A	43	A	23	A	50	A	67	A	11	A	21	A	38	A	40	A	28	A	-1	A	5	A	4	A	56	A	27	A	33	A	4	A	1	A	13	A	7	A	40	A	47	A
Serine/threonine kinase mRNA, partial cds	D50925_at	3	A	103	A	67	A	-4	A	11	A	56	A	41	A	49	A	49	A	43	A	101	A	81	A	154	A	128	A	27	A	202	P	69	A	-11	A	31	A	1	A	17	A	25	A	50	A	50	A
KIAA0136 gene, partial cds	D50926_at	15	A	36	A	-4	A	121	P	50	A	155	P	22	A	67	A	75	A	98	P	32	A	14	A	122	P	41	A	19	A	161	P	39	P	106	M	25	A	9	A	22	P	63	P	63	P	48	P
KIAA0137 gene	D50927_at	31	A	13	A	-48	A	113	P	27	A	102	P	67	P	112	P	91	A	125	P	82	P	151	A	89	A	3	A	41	P	114	A	40	A	23	A	51	P	13	A	-12	A	34	A	3	A	69	P
KIAA0138 gene	D50928_at	6	A	-24	A	123.1	A	58	P	82	A	-27	A	-29	A	47	A	17	A	22	A	-11	A	44	A	-60	A	82	A	151	A	153	A	101	A	48	A	-17	A	-25	A	-14	A	22	A	-21	A	32	A
KIAA0140 gene	D50930_at	8	A	30	A	-51	A	69	A	95	A	117	A	115	A	139	P	10	A	54	A	252	A	120	A	-32	A	15	A	26	A	397	P	-17	A	-5	A	23	A	-10	A	-19	A	303	A	13	A	-23	A
KIAA0141 gene	D50931_at	-142	A	-996	A	-520	A	10	M	-93	A	290	P	147	A	29	A	-97	A	47	P	-269	A	56	A	333	A	218	A	-124	A	-91	A	120	A	-324	A	-41	A	-40	A	98	A	55	A	-264	A	32	A
B-cell PABL (pseudoautosomal boundary-like sequence) mRNA, clone Bc4	D55638_at	-54	A	-177	A	-229	A	-92	A	-59	A	-48	A	-34	A	-38	A	-30	A	-5	A	-24	A	71	A	113	A	-31	A	25	A	-169	A	-26	A	-106	A	-55	A	34	A	-9	A	-54	A	-112	A	-28	A
Monocyte PABL (pseudoautosomal boundary-like sequence) mRNA, clone Mo2	D55640_at	-47	A	512	A	322	A	24	A	172	A	297	A	551	A	72	A	51	A	52	A	175	A	34	A	131	A	70	A	99	A	116	A	184	A	216	A	41	A	42	A	1	A	128	A	250	A	122	A
MDH1 Malate dehydrogenase 1, NAD (soluble)	D55654_at	-58	A	-30	A	-201	A	233	A	337	P	556	P	2433	P	810	P	418	P	983	P	399	P	1199	P	754	P	1164	P	40	A	558	P	120	P	295	P	181	P	48	A	21	A	120	A	430	P	472	P
Cysteine protease	D55696_at	23	A	-103	A	-61	A	143	A	85	P	251	A	1511	P	217	P	367	A	569	P	302	P	431	A	877	P	470	P	56	A	-253	A	118	A	-173	A	10	A	44	A	103	A	381	A	306	A	99	P
DNA REPLICATION LICENSING FACTOR CDC47 HOMOLOG	D55716_at	-4	A	140	A	210	A	167	P	409	P	152	A	529	P	385	P	155	P	575	P	268	P	583	P	418	P	699	P	64	A	142	M	66	A	76	A	26	A	22	A	14	A	387	A	221	P	259	P
Reg-related sequence derived peptide-1	D56495_at	135	A	242	A	217	M	127	A	84	A	78	A	118	A	74	P	118	A	63	A	169	P	172	A	158	A	109	A	79	A	346	M	98	M	135	P	37	A	30	A	9	A	56	A	35	A	124	A
NCBP interacting protein 1	D59253_at	-22	A	2	A	-65.8	A	34	A	33	A	-35	A	229	P	138	P	11	A	51	P	-19	A	260	P	95	P	164	P	62	A	18	A	-22	A	50	A	5	A	-6	A	24	A	224	P	12	A	-3	A
DJ-1 protein	D61380_at	-112	A	-645	A	-482	A	1186	P	1030	P	572	P	1702	P	833	P	570	P	1921	P	524	P	750	P	1152	P	463	P	161	P	488	P	44	A	-11	A	120	A	62	A	33	P	883	P	355	P	974	P
Phosphoribosypyrophosphate synthetase-associated protein 39	D61391_at	-57	A	-29	A	-156	A	176	A	224	P	26	M	116	P	269	P	2	P	247	P	66	A	3	A	29	A	-79	A	0	A	60	A	34	A	127	P	99	A	-2	A	18	A	279	P	18	P	-26	A
ETS-like 30 kDa protein	D63134_at	-116	A	-417	A	-303	A	-108	A	-152	A	-109	A	-101	A	-66	A	-74	A	-81	A	-249	A	-157	A	-188	A	-90	A	-63	A	-265	A	-130	A	-158	A	-90	A	-44	A	-15	A	-73	A	-178	A	-82	A
ETS-like 30 kDa protein	D63135_at	105	A	-4	P	39	P	46	A	37	A	108	P	25	A	23	A	126	P	35	A	44	A	-4	A	-10	A	-100	A	-5	A	111	P	91	A	44	M	29	A	35	A	-2	A	33	A	66	A	45	A
Serum lectin P35	D63160_at	43	A	91	A	213	A	63	A	66	A	66	A	86	A	20	A	62	A	1	A	190	A	175	A	150	A	166	P	87	P	185	A	96	A	53	A	47	A	16	A	10	A	35	A	45	P	113	A
Acetylhydrolase IB beta-subunit	D63390_at	47	A	27	A	162.7	P	15	A	48	A	154	A	162	P	49	A	24	A	14	A	50	P	-114	A	135	A	-147	A	97	A	127	P	29	A	64	A	5	A	-14	A	52	P	-66	A	104	P	41	A
Platelet activating factor acetylhydrolase IB gamma-subunit	D63391_at	124	A	-183	A	-306	A	128	A	455	P	-5	A	-53	A	119	P	211	A	145	P	50	A	-38	A	173	A	-99	A	10	A	-75	A	-92	A	-141	A	-8	A	41	A	68	A	200	P	150	A	81	P
AQP4 Aquaporin 4	D63412_at	-14	A	39	A	55	A	3	A	2	A	12	A	15	A	21	A	49	A	-1	A	22	A	62	A	30	A	25	A	22	P	10	A	-4	A	51	A	13	A	15	A	20	P	-23	A	-1	A	-44	A
KIAA0109 gene	D63475_at	-118	A	-317	A	-300	A	1146	A	244	P	486	A	643	P	1001	P	367	A	1011	P	127	A	431	A	181	P	118	A	-20	A	66	A	-67	A	90	A	-9	A	13	A	112	A	1549	A	343	A	387	P
KIAA0142 gene	D63476_at	67	A	180	A	178	A	258	P	188	P	237	P	229	P	144	P	173	P	255	P	274	P	108	A	181	P	185	P	87	P	354	P	150	P	175	P	71	A	30	A	33	A	185	P	168	P	190	P
KIAA0143 gene, partial cds	D63477_at	11	A	13	A	23	A	28	A	93	P	139	P	173	P	143	P	36	A	185	P	97	A	47	A	51	A	50	A	2	A	120	P	-18	A	66	P	40	A	10	A	22	P	15	A	31	P	53	A
KIAA0144 gene	D63478_at	83	P	209	A	311	P	295	P	99	A	163	P	145	P	177	P	135	A	119	P	89	P	-20	A	61	P	59	P	38	A	295	P	-137	A	205	P	40	A	51	P	81	A	269	P	158	P	120	P
KIAA0146 gene, partial cds	D63480_at	21	A	29	A	-114	A	207	A	58	A	107	A	34	A	186	P	97	A	65	A	58	A	74	A	61	A	41	A	-8	A	12	A	43	P	61	A	19	A	31	A	35	A	37	A	35	A	50	A
KIAA0147 gene, partial cds	D63481_at	116	A	289	M	310	P	204	P	375	P	349	P	392	P	269	P	210	P	533	P	293	P	97	A	208	P	96	A	50	M	139	M	1	A	264	P	71	A	60	A	49	A	277	P	299	P	264	P
KIAA0148 gene	D63482_at	30	A	26	A	0	A	-42	A	16	A	-25	A	-6	A	-19	A	40	A	-46	A	-3	A	122	A	68	A	36	A	-15	A	48	A	-13	A	12	A	17	A	30	A	10	A	-3	A	12	A	5	A
KIAA0149 gene	D63483_at	33	A	52	P	48	A	56	A	14	A	37	A	25	A	-1	A	15	A	3	A	9	A	-54	A	32	A	17	A	-9	A	44	A	40	A	49	A	9	A	18	A	12	A	-3	A	25	A	6	A
KIAA0150 gene, partial cds	D63484_at	-170	A	-567	A	5	A	-95	A	-38	A	-79	A	-140	A	-97	A	-180	A	-156	A	-209	A	-2	A	-383	A	-198	A	-66	A	9	A	-122	A	-262	A	-28	A	-82	A	-24	A	-8	A	-157	A	0	A
KIAA0151 gene	D63485_at	197	P	535	P	459	M	331	P	252	P	378	P	276	P	165	P	244	P	253	P	321	P	191	A	327	P	202	P	120	P	349	P	134	P	373	P	100	P	42	A	73	A	189	P	255	P	253	P
KIAA0152 gene	D63486_at	159	A	-36	A	338	A	510	P	320	P	209	P	1589	P	182	P	407	P	994	P	583	P	128	A	268	A	278	A	68	A	239	A	63	A	46	A	70	A	101	P	20	M	267	P	111	A	672	P
KIAA0153 gene, partial cds	D63487_at	69	A	146	A	126	A	237	A	359	P	206	A	401	A	265	P	322	P	449	P	321	P	325	A	368	A	349	A	87	A	172	A	134	A	102	A	56	A	54	A	46	A	185	A	108	A	196	A
Unc-18homologue	D63506_at	78	P	137	P	86	A	100	A	85	P	193	P	178	P	67	P	94	A	304	P	156	P	153	P	140	P	106	P	42	A	412	P	45	P	200	P	48	A	29	A	7	A	14	A	93	A	88	A
Rod photoreceptor protein	D63813_at	48	A	113	P	197	P	46	M	43	A	42	P	105	A	-22	A	30	A	21	A	44	A	80	A	74	A	90	A	-7	A	159	A	62	A	119	P	13	A	15	A	17	A	31	A	14	A	34	A
Unc-18 homologue	D63851_at	120	A	434	P	429	P	240	P	186	P	331	P	536	P	115	P	103	P	77	P	199	P	86	A	154	A	132	P	172	P	409	P	130	P	364	P	98	P	30	A	22	A	-85	A	147	P	124	P
HMG1 High-mobility group (nonhistone chromosomal) protein 1	D63874_at	71	P	9	A	56	P	5621	P	1382	P	2247	P	2275	P	2741	P	2290	P	5371	P	1641	P	1744	P	742	P	901	P	190	P	1740	P	249	P	785	P	356	P	507	P	93	P	1764	P	1584	P	2481	P
KIAA0155 gene	D63875_at	43	A	43	A	67	P	60	A	42	A	63	P	212	P	216	P	58	P	130	P	108	P	125	A	117	P	131	P	32	A	188	P	5	A	58	P	17	A	16	A	8	A	27	P	48	A	78	P
KIAA0154 gene, partial cds	D63876_at	77	A	150	A	283	A	623	P	249	A	424	P	408	P	312	P	434	P	565	P	293	A	178	A	134	A	202	P	13	A	332	P	6	A	148	A	125	A	85	A	7	A	651	P	163	P	197	P
KIAA0241 gene, partial cds	D63877_at	129	P	401	P	257	A	191	P	187	A	118	A	159	P	72	P	63	P	100	P	68	A	73	A	65	P	39	A	52	P	184	A	5	A	232	A	84	A	8	A	62	P	19	M	6	P	150	P
PROBABLE PROTEIN DISULFIDE ISOMERASE ER-60 PRECURSOR	D63878_at	-6	A	124	A	43	A	756	P	570	P	730	P	1298	P	654	P	542	P	967	P	1079	P	628	P	491	P	292	P	133	P	348	P	114	A	283	P	45	P	76	P	1	A	-67	A	143	P	577	P
KIAA0156 gene	D63879_at	81	A	6	A	-20	A	131	A	48	A	116	A	32	A	49	A	76	P	125	P	185	P	130	A	83	P	37	A	28	A	64	A	93	A	65	A	27	A	9	A	12	A	-105	A	24	A	127	A
KIAA0159 gene	D63880_at	4	A	9	A	92	A	33	A	26	A	84	P	140	P	187	P	87	A	319	P	53	P	111	A	92	P	100	P	30	P	95	P	-5	A	49	M	-2	A	8	A	-18	A	85	P	19	M	48	P
KIAA0160 gene, partial cds	D63881_at	40	A	-29	A	-107	A	296	P	20	A	186	P	140	P	205	P	84	A	277	P	135	P	53	A	145	P	45	A	16	A	129	P	-12	A	9	A	14	A	27	A	-11	A	90	P	152	P	159	P
MANA2 Mannosidase, alpha type II	D63998_at	38	P	46	A	14	A	28	A	-7	A	88	P	171	P	72	A	93	P	110	P	95	P	83	A	112	M	115	P	0	A	183	P	49	A	28	A	17	A	4	A	1	A	23	A	17	A	53	A
Tob family	D64109_at	74	A	0	A	-113	A	1248	P	273	P	163	M	215	A	271	P	310	P	466	P	372	P	249	A	149	A	360	P	70	A	-37	A	-3	A	-68	A	47	A	211	P	49	A	-72	A	98	A	519	P
Tob family	D64110_at	66	A	92	A	64	A	187	P	310	A	231	P	425	P	180	P	122	P	172	P	191	P	170	A	156	P	245	P	68	P	169	P	72	M	187	P	51	A	20	A	2	A	-81	A	86	A	224	P
Histone H1x	D64142_at	-5	A	-5	A	19	A	1467	P	768	P	317	P	1225	P	837	P	545	P	504	P	264	A	197	A	217	M	171	A	130	P	407	P	81	A	17	A	-28	A	12	A	3	A	1092	P	255	A	671	P
Mr 110,000 antigen	D64154_at	53	A	244	A	164	A	283	P	294	P	230	P	628	P	418	P	255	P	626	P	286	P	345	A	430	P	172	M	65	A	193	A	175	A	152	A	53	A	33	A	-15	A	314	P	441	P	237	A
ATP binding protein associated with cell differentiation, partial cds	D64158_at	49	A	127	A	32	A	12	A	88	A	109	P	148	P	16	A	80	P	85	P	112	P	67	A	132	P	108	A	39	A	109	P	44	A	107	P	16	A	7	A	10	A	-4	A	98	P	118	P
3-7 gene product, partial cds	D64159_at	3	A	-50	A	-68	A	-4	A	-5	A	-41	A	-60	A	-3	A	-20	A	-5	A	-35	A	109	A	-26	A	-4	A	-16	A	-53	A	-54	A	-24	A	-14	A	-15	A	-24	A	-22	A	-35	A	-22	A
SEC14L SEC14 (S. cerevisiae)-like	D67029_at	-25	A	-65	A	-24	A	55	A	80	A	150	A	257	P	255	P	2	A	162	P	53	A	118	A	127	A	176	P	20	A	94	A	5	A	32	A	21	A	-5	A	6	A	-10	A	26	A	115	P
Doc2 beta	D70830_at	-214	A	-535	A	-54	A	-295	A	-96	A	-198	A	-280	A	-138	A	-69	A	-169	A	-226	A	-33	A	-124	A	-154	A	-89	A	-347	A	-200	A	-178	A	-60	A	-92	A	-81	A	-134	A	-205	A	-153	A
Zic protein	D76435_at	70	P	24	A	-83	A	2	A	11	A	-17	A	-29	A	19	A	0	A	15	A	32	A	-7	A	-22	A	6	A	-3	A	64	A	6	A	27	A	4	A	-3	A	5	A	30	A	-8	A	34	P
Hkf-1 mRNA	D76444_at	42	A	-51	A	-33	A	54	A	159	A	32	A	144	P	91	P	127	A	149	P	115	P	126	A	50	A	-4	A	9	A	-8	A	5	A	-45	A	37	A	14	A	-1	A	38	A	46	A	78	P
Dihydropyrimidinase	D78011_at	-57	A	-19	A	-76	A	-47	A	-21	A	-87	A	-20	A	-21	A	12	A	-42	A	-2	A	109	A	10	A	-4	A	12	A	0	A	-26	A	11	A	7	A	-32	A	1	A	8	A	-36	A	-12	A
CRMP1 Collapsin response mediator protein 1	D78012_at	164	A	584	A	537	A	144	A	396	A	254	A	404	A	41	A	162	A	249	A	394	A	300	A	337	A	312	A	164	A	299	A	286	A	332	A	131	M	94	P	-19	A	94	A	291	A	115	A
Dihydropyrimidinase related protein-3	D78014_at	94	A	177	A	-190	A	1130	P	172	A	487	P	12	A	558	P	500	P	309	P	162	A	-38	A	196	A	51	A	66	A	32	A	94	A	321	A	75	A	34	A	64	A	10	A	117	A	348	P
Squalene epoxidase, partial cds	D78129_at	89	P	365	P	402	P	76	P	374	P	55	P	153	P	153	P	49	A	146	P	179	P	185	P	-10	A	98	A	4	A	314	P	43	A	248	P	73	P	3	A	16	A	51	A	85	M	71	P
YWHAZ Tyrosine 3-monooxygenase/tryptophan 5-monooxygenase activation protein, zeta polypeptide	D78134_at	45	A	66	A	218	A	3240	P	460	P	647	P	1572	P	475	P	334	P	240	P	406	P	456	P	467	P	255	P	155	P	786	P	158	A	371	A	385	P	63	P	8	P	1624	P	350	P	593	P
55.11 binding protein	D78151_at	166	A	777	P	216	A	572	P	1029	P	396	P	2485	P	1360	P	322	P	1209	P	576	P	673	P	597	P	649	P	94	P	825	P	257	A	340	A	173	P	82	P	73	A	550	P	398	P	729	P
RasGTPase activating protein, partial cds	D78156_at	-9	A	60	A	-28	A	-6	A	37	A	41	A	65	A	48	A	15	A	38	A	61	A	92	A	16	A	84	P	34	A	80	A	56	A	45	A	16	A	-10	A	18	A	-13	A	1	A	14	A
ICSAT transcription factor mRNA, partial cds, similar to mouse Pip/LSIRF ( IRF-4) sequence	D78261_at	-13	A	23	A	-179	A	-15	A	-18	A	39	A	36	A	-3	A	5	A	-2	A	10	A	-60	A	-10	A	-28	A	18	A	39	A	49	P	26	A	14	A	-13	A	-6	A	-10	A	-37	A	-4	A
Proteasome subunit p42	D78275_at	-16	A	-52	A	-274	A	75	P	139	P	142	P	385	P	337	P	58	P	475	P	37	A	158	A	42	A	-2	A	-6	A	50	A	-9	A	36	A	37	A	20	A	6	A	13	A	57	A	87	P
Testis-specific TCP20	D78333_at	2	A	2	A	-43	A	50	A	5	A	-6	A	21	A	25	A	-1	A	-6	A	41	A	-4	A	-33	A	-18	A	-18	A	-18	A	5	A	-44	A	12	A	-18	A	-10	A	-20	A	24	A	25	A
Ankyrin motif	D78334_at	48	A	18	A	50	A	2	A	18	A	22	A	48	A	-3	A	28	A	17	A	0	A	-24	A	23	A	23	A	-5	A	32	A	-22	A	-12	A	7	A	8	A	-1	A	9	A	18	A	17	A
5'-terminal region of UMK	D78335_at	-51	A	-169	A	-134	A	-84	A	7	A	-90	A	75	A	15	A	-13	A	66	A	65	A	191	A	-22	A	40	A	-13	A	-98	A	-46	A	-35	A	-21	A	-4	A	-7	A	-13	A	-30	A	20	A
Ornithine decarboxylase antizyme, ORF 1 and ORF 2	D78361_at	7	A	-125	A	-59	A	3363	P	4435	P	4895	P	10923	P	5613	P	3139	P	7357	P	3886	P	7273	P	7551	P	7457	P	1895	P	5378	P	1897	P	848	A	453	A	156	P	639	P	9008	P	1296	P	3408	P
K12 keratin	D78367_at	94	P	195	P	70	A	66	A	78	A	91	P	71	A	25	A	33	A	81	A	75	A	2	A	7	A	72	A	1	A	137	A	48	A	133	P	13	A	12	A	3	A	13	A	24	A	26	A
Ubiquitin-conjugating enzyme	D78514_at	-18	A	-71	A	-100	A	30	A	-38	A	-50	A	90	P	-24	A	-46	A	-19	A	-59	A	-29	A	-23	A	11	P	-8	A	-34	M	-25	A	-61	A	-7	A	20	A	-25	A	-20	P	-44	A	-42	A
CAD PROTEIN	D78586_at	-5	A	77	A	88	A	-35	A	56	A	15	A	-35	A	82	P	-35	A	90	P	-66	A	-9	A	65	M	42	P	7	A	-102	P	-98	A	60	A	-1	A	-7	A	-1	A	-24	P	1	A	52	A
MEST Mesoderm specific transcript (mouse) homolog	D78611_at	24	A	66	A	2	A	66	P	87	A	109	P	169	P	317	P	19	A	158	P	116	P	6	A	33	A	56	P	47	P	46	A	18	A	-3	A	19	A	-6	A	20	A	6	A	260	P	270	P
Ribosomal protein L39	D79205_at	268	P	-96	A	1466	P	23072	P	9140	P	12495	P	4501	P	6582	P	5305	P	12256	P	6733	P	2894	P	2572	P	3239	P	1332	P	8400	P	1722	P	9000	P	10152	P	1966	P	3578	P	16632	P	6871	P	8794	P
KIAA0161 gene	D79983_at	-19	A	29	A	-43	A	67	P	2	A	109	P	-29	A	53	P	15	A	44	A	11	A	19	A	-41	A	6	A	12	A	42	A	-8	A	38	A	-2	A	7	A	8	A	69	P	49	A	44	A
A cell surface protein	D79985_at	68	A	-922	A	-785	A	731	P	-144	A	308	P	-24	A	509	P	452	P	263	P	-216	A	-27	A	-321	A	-198	A	-29	A	-430	A	-311	A	-486	A	8	A	23	A	93	A	743	A	341	A	103	P
KIAA0164 gene	D79986_at	-38	A	54	A	3	A	196	P	172	P	250	P	357	P	214	P	133	P	401	P	255	P	398	A	127	P	219	P	86	P	371	P	47	A	160	P	103	P	11	A	19	A	112	P	151	P	233	P
KIAA0165 gene	D79987_at	-145	A	-365	A	-463	A	-97	A	-23	A	-46	A	-2	A	-66	A	-144	A	-20	A	-176	A	41	A	23	A	-63	A	-37	A	-202	A	-119	A	-152	A	-29	A	-25	A	-62	A	-81	A	-296	A	-190	A
KIAA0166 gene	D79988_at	-20	A	-56	A	-154	A	-6	A	20	A	-13	A	-12	A	116	A	-30	A	18	A	-7	A	190	A	108	A	25	A	13	A	-47	A	-61	A	-6	A	-25	A	3	A	-10	A	-7	A	-15	A	-26	A
KIAA0167 gene	D79989_at	-22	A	-29	A	-19	A	-12	A	-78	A	75	P	33	A	-13	A	31	A	-4	A	15	A	-4	A	-33	A	37	A	17	A	22	A	-27	A	-2	A	6	A	15	A	1	A	28	A	-11	A	47	A
KIAA0168 gene	D79990_at	14	A	-15	A	11	A	88	P	50	A	206	P	54	A	58	P	47	P	74	P	30	A	154	A	162	P	74	P	35	A	336	P	53	A	85	P	29	A	-2	A	-15	A	23	A	-7	A	53	A
KIAA0169 gene, partial cds	D79991_at	117	A	427	P	228	P	521	P	204	P	404	P	158	P	166	P	205	P	249	P	160	M	165	A	158	A	167	P	64	P	263	P	101	A	252	P	57	M	62	P	57	P	255	P	255	P	240	P
KIAA0170 gene	D79992_at	74	A	205	A	-20	A	214	P	119	P	165	P	87	P	88	P	109	P	47	A	103	A	-1	A	105	A	84	A	-4	A	204	P	31	A	133	P	33	A	22	A	15	A	42	A	66	A	69	P
KIAA0171 gene	D79993_at	-8	A	32	A	44	A	39	A	90	A	48	A	123	A	99	P	45	A	177	P	72	A	76	A	133	P	29	A	6	A	103	A	42	A	56	A	4	A	-2	A	13	A	10	A	41	A	15	A
KIAA0172 gene, partial cds	D79994_at	28	A	107	P	87	A	318	P	142	P	168	P	113	P	125	P	159	P	175	P	148	P	54	A	93	M	58	A	12	A	103	P	44	M	245	P	61	P	28	A	48	P	187	P	88	M	108	P
KIAA0173 gene	D79995_at	80	A	236	P	215	A	35	A	42	A	86	A	-6	A	14	A	122	P	44	A	30	A	13	A	48	A	-19	A	9	A	21	A	38	A	82	A	28	A	37	A	47	A	50	A	72	A	56	A
KIAA0174 gene	D79996_at	53	A	149	A	140	A	711	P	528	P	431	P	664	P	431	P	279	P	636	P	214	P	169	P	235	P	138	P	24	A	326	P	68	A	177	A	97	A	79	P	-2	A	521	P	274	P	239	P
KIAA0175 gene	D79997_at	2	A	68	A	-42	A	3	A	15	A	-1	A	9	A	87	P	1	A	120	P	37	P	99	A	30	A	8	A	-48	A	6	A	19	A	5	A	4	A	13	A	-7	A	8	A	46	A	12	A
KIAA0176 gene, partial cds	D79998_at	-121	A	-598	A	-195	A	261	P	78	A	22	A	-66	A	10	A	-4	A	28	A	-164	A	-8	A	-40	A	-89	A	-64	A	-150	A	-30	A	-88	A	-48	A	1	A	-28	A	302	P	-14	A	13	A
KIAA0177 gene, partial cds	D79999_at	202	M	256	A	329	A	266	A	257	A	294	A	1329	P	145	P	399	P	610	P	992	P	606	A	530	P	500	A	140	A	576	A	116	A	235	A	5	A	68	P	20	A	104	A	222	A	237	A
KIAA0179 gene, partial cds	D80001_at	-25	A	-5	A	-144	A	110	A	89	A	56	A	78	P	31	A	10	A	82	P	81	A	28	A	79	A	38	A	29	A	19	A	-24	A	75	P	12	A	-8	A	4	A	167	A	55	A	56	A
KIAA0180 gene, partial cds	D80002_at	5	A	-65	A	-33	A	60	A	46	A	-358	A	283	P	106	A	-26	A	178	A	-166	A	9	A	238	A	-739	A	-471	A	457	A	1549	A	-107	A	-1	A	-19	A	115	A	377	A	89	A	173	A
KIAA0181 gene, partial cds	D80003_at	19	P	-136	A	-49	A	11	A	72	P	34	A	339	P	78	P	36	A	218	P	44	P	36	A	37	P	-28	A	-6	A	23	P	13	A	50	A	13	A	1	A	33	P	34	P	31	P	46	P
KIAA0182 gene, partial cds	D80004_at	-3	A	-17	A	28	A	44	A	99	A	9	P	303	P	40	A	-13	A	85	A	190	P	18	A	83	P	124	A	17	A	28	A	-32	A	-11	A	35	A	13	A	11	A	33	A	63	P	-21	P
KIAA0183 gene, partial cds	D80005_at	16	A	-43	A	13	A	581	P	175	P	435	P	683	P	371	P	317	P	985	P	217	P	113	A	121	P	156	P	19	A	194	P	20	A	129	P	53	A	79	P	-6	A	93	P	101	P	280	P
KIAA0184 gene, partial cds	D80006_at	-1	A	-119	A	-295	A	89	A	-6	A	195	P	-84	M	130	A	52	P	222	P	63	P	516	P	219	M	197	P	125	P	201	P	-22	A	-78	A	-11	A	3	A	4	A	29	P	36	P	68	A
KIAA0185 gene, partial cds	D80007_at	40	A	248	A	-115	A	152	A	63	A	14	A	-60	A	48	A	33	A	25	A	126	A	218	A	53	P	-14	A	28	A	100	A	20	A	90	A	35	A	19	A	34	A	7	A	93	A	37	A
KIAA0186 gene	D80008_at	61	A	127	P	24	A	29	A	104	P	44	A	105	P	58	P	17	A	83	P	76	P	95	A	119	A	55	A	29	A	91	A	46	A	53	A	50	A	12	A	7	A	46	A	138	P	47	A
KIAA0187 gene	D80009_at	12	A	-55	A	15	A	143	P	124	A	165	A	31	A	155	P	149	A	170	P	-5	A	61	A	4	A	14	A	-27	A	87	M	-115	A	-1	A	28	A	31	A	48	A	206	P	72	A	34	A
KIAA0188 gene, partial cds	D80010_at	-2	A	-74	A	8	A	27	A	-16	A	23	A	-15	A	36	A	58	A	5	A	-24	A	15	A	46	A	13	A	-3	A	26	P	-14	A	-21	A	-8	A	9	A	18	A	7	A	-10	A	48	P
KIAA0189 gene	D80011_at	-61	A	-76	A	-173.2	A	-74	A	20	A	-136	A	-235	A	-78	A	-24	A	-56	A	-30	A	-128	A	-141	A	-215	A	-168	A	-152	A	52	A	-156	A	19	A	-81	A	-240	A	-188	A	-153	A	-55	A
KIAA0190 gene, partial cds	D80012_at	-30	A	55	A	-221	A	241	P	379	P	288	P	553	P	237	P	170	P	525	P	199	A	196	A	114	A	141	M	22	A	155	A	18	A	150	A	21	A	37	A	-4	A	188	A	-98	A	160	P
Kidney mRNA for putative membrane protein with histidine rich charge clusters	D82060_at	-51	A	-3	A	-131	A	50	P	89	P	61	A	19	A	21	A	115	P	76	A	61	A	86	A	2	A	19	A	36	A	0	A	-16	A	21	A	35	A	4	A	17	A	66	A	50	A	63	P
B-cell mRNA for a member of the short-chain alcohol dehydrogenase family, partial cds	D82061_at	-155	A	-166	A	-563.8	A	-136	A	-466	A	-554	A	-318	A	-115	A	-86	A	-75	A	-138	A	-426	A	-631	A	-1912	A	-1217	A	-619	A	-354	A	-695	A	-260	A	-93	A	-66	A	-260	A	-216	A	-17	A
AC1 mRNA	D82070_at	-58	A	-30	A	-219.5	A	-20	A	-154	A	-128	A	-359	A	-69	A	-42	A	11	A	-25	A	-321	A	-654	A	-492	A	-400	A	-364	A	-157	A	-162	A	-54	A	19	A	-62	A	-46	A	-44	A	25	A
Amino acid transport-related protein mRNA	D82326_at	37	A	43	A	-103	A	26	A	34	A	-5	A	35	A	23	A	13	A	49	A	27	A	-49	A	10	A	1	A	39	P	15	A	-13	A	12	A	-11	A	5	A	14	A	10	A	-21	A	8	A
AMY	D82343_at	-18	A	-63	A	-137	A	33	A	7	A	21	A	-60	A	4	A	-32	A	-30	A	-42	A	-49	A	-73	A	-32	A	26	A	-24	A	-35	A	-22	A	-1	A	-14	A	0	A	-52	A	-75	A	-11	A
NBPhox	D82344_at	32	A	-5	A	122.4	A	34	A	45	M	231	P	34	A	38	A	12	A	23	A	38	A	5	A	-10	A	64	A	40	A	39	A	94	A	98	A	44	A	31	A	18	A	64	A	-2	A	35	P
NB thymosin beta	D82345_at	-10	A	46	A	-70	A	68	P	62	P	-11	A	11	A	13	A	6	A	4	A	12	A	8	A	-15	A	4	A	37	P	114	A	77	P	35	A	62	P	6	A	8	A	-3	A	42	A	-3	A
HNSPC	D82346_at	7	A	14	A	31	A	61	A	39	A	-83	A	-31	A	10	A	23	A	33	A	45	A	67	A	6	A	115	A	20	A	40	A	33	A	-10	A	-1	A	23	A	-15	A	11	A	-20	A	50	A
5-aminoimidazole-4-carboxamide-1-beta-D-ribonucleoti de transformylase/inosinicase	D82348_at	-1	A	72	A	-99.6	A	966	P	1036	P	913	P	2260	P	615	P	302	P	1012	P	456	P	2526	P	2818	P	2825	P	661	P	402	P	170	A	365	P	300	P	344	P	241	A	2689	P	901	P	273	P
Epidermoid carcinoma mRNA for ubiquitin-conjugating enzyme E2 similar to Drosophila bendless gene product	D83004_at	-3	A	-15	A	-68	A	-1	A	93	P	105	A	131	P	116	P	17	A	341	P	63	A	94	A	199	P	40	A	30	A	158	P	52	P	-1	A	63	P	35	A	15	A	23	A	41	A	68	P
Nel-related protein 2	D83018_at	150	P	332	P	291	P	221	P	269	P	107	A	170	P	137	P	97	P	127	P	237	P	20	A	206	A	166	P	80	P	355	A	101	A	208	P	79	A	40	A	38	A	54	A	114	A	81	A
Nuclear protein, NP220	D83032_at	37	A	11	A	33	A	198	P	124	P	248	P	238	P	202	P	220	P	211	P	116	P	58	A	60	A	38	P	35	A	220	P	20	A	83	P	95	P	66	P	-2	A	91	P	154	P	221	P
Tumor necrosis factor type 1 receptor associated protein (TRAP1) mRNA, partial cds	D83195_at	-212	A	-668	A	-674	A	-226	A	-426	A	-236	A	-578	A	-180	A	-359	A	-331	A	-422	A	-360	A	-386	A	-370	A	-145	A	-564	A	-275	A	-432	A	-144	A	-112	A	-93	A	-201	A	-287	A	-228	A
ATM Ataxia telangiectasia mutated (includes complementation groups A, C and D)	D83243_at	64	A	79	M	64	A	170	P	126	P	168	P	253	P	154	P	94	P	119	P	129	A	60	A	122	A	139	P	69	M	378	P	82	A	92	A	78	P	30	A	29	A	11	A	75	A	97	P
ZAKI-4 mRNA in human skin fibroblast	D83407_at	84	A	118	A	114	A	157	P	46	A	142	P	121	P	62	P	82	A	55	A	85	P	63	A	48	A	27	A	21	A	89	A	60	A	151	P	32	A	21	P	15	A	-12	A	28	A	61	A
Cadherin-15	D83542_at	268	A	664	A	617	A	349	P	420	P	216	A	275	A	118	A	400	A	319	A	558	A	560	A	209	M	160	A	69	A	841	A	270	A	447	A	49	A	147	A	41	A	221	A	172	A	227	A
RP105	D83597_at	47	P	20	A	165.3	A	10	A	24	A	56	A	196	P	35	A	12	A	7	A	17	M	139	A	117	A	474	P	374	P	80	A	189	P	76	A	9	A	17	A	15	A	33	A	24	A	-2	A
Calcium-binding protein in amniotic fluid 1	D83657_at	-2	A	-147	A	-98	A	-17	A	-83	A	-109	A	-99	A	12	A	-31	A	-4	A	-97	A	45	A	-102	A	-54	A	-42	A	88	A	-48	A	24	A	-28	A	-2	A	-2	A	17	A	-73	A	-62	A
Brain 3'UTR of mRNA for neuronal death protein, partial sequence	D83699_at	62	A	41	A	-78	A	-13	A	97	A	2	A	150	A	27	A	63	A	55	A	110	A	43	A	-14	A	36	A	27	A	69	A	-25	A	-92	A	8	A	-14	A	21	A	-14	A	-25	A	26	A
Brain mRNA for photolyase homolog	D83702_at	20	A	15	A	-2	A	15	A	-13	A	7	A	19	A	-5	A	5	A	45	A	12	A	-28	A	20	A	36	A	-4	A	18	A	-24	A	60	A	13	A	8	A	3	A	-2	A	22	A	14	A
Peroxisome assembly factor-2	D83703_at	79	A	176	A	-24	A	7	A	35	A	40	A	86	P	43	M	-4	A	35	A	102	A	166	A	86	P	143	A	33	A	99	P	64	A	106	P	22	A	34	P	16	A	51	A	75	P	27	M
Adult heart mRNA for neutral calponin	D83735_at	-102	A	-418	A	-181	A	718	P	372	P	1075	P	948	P	582	P	521	A	699	P	138	A	344	A	1019	P	2070	P	135	M	466	A	-71	A	288	A	94	A	104	M	18	A	288	A	382	A	112	A
Clone N9 Rep-8 mRNA	D83767_at	34	A	-52	A	-50	A	29	A	14	A	91	P	57	A	27	A	0	A	6	A	-30	A	90	A	29	A	8	A	-4	A	1	A	-19	A	10	A	34	A	6	A	16	A	12	A	-6	A	5	A
KIAA0191 gene, partial cds	D83776_at	-5	A	27	A	15	A	162	P	36	A	58	A	36	A	23	A	64	A	68	A	81	P	33	A	39	A	45	A	40	A	146	P	5	A	78	P	35	A	19	A	-1	A	-8	A	58	P	82	P
KIAA0193 gene	D83777_at	-17	A	-112	A	-99	A	140	A	172	P	175	P	1774	P	173	P	48	A	139	P	3	A	77	A	94	A	-30	A	-37	A	119	A	-18	A	13	A	-5	A	-14	A	-17	A	558	P	147	P	103	A
KIAA0194 gene, partial cds	D83778_at	79	A	208	A	324	A	261	P	213	A	191	P	270	P	84	A	99	A	113	A	261	A	193	A	196	A	66	P	36	A	375	A	103	M	124	A	96	A	51	A	28	A	148	A	115	A	233	P
KIAA0195 gene	D83779_at	304	A	1544	A	734	A	347	A	629	P	398	A	447	A	298	A	592	P	247	P	644	A	483	A	461	P	717	A	166	A	831	A	357	A	389	A	116	A	106	A	38	A	302	A	555	A	426	A
KIAA0196 gene	D83780_at	-19	A	-18	A	198	A	5	A	83	A	124	A	158	M	34	A	3	A	90	A	140	A	152	A	-59	A	118	A	8	A	6	A	11	A	-24	A	25	A	-4	A	-6	A	111	A	14	A	2	A
KIAA0197 gene, partial cds	D83781_at	-16	A	-101	A	-76	A	0	A	-9	A	-28	A	-4	A	12	A	-28	A	11	A	-11	A	9	A	-19	A	-10	A	32	P	-48	A	7	A	-48	A	-9	A	-20	A	-3	A	4	A	-8	A	19	A
KIAA0199 gene, partial cds	D83782_at	-133	A	-345	A	-231	A	-108	A	19	A	-21	A	-3	A	28	A	-57	A	159	A	59	A	-60	A	115	A	-95	A	-67	A	-94	A	-252	A	-202	A	-66	A	-15	A	-52	A	40	A	22	A	31	A
KIAA0192 gene, partial cds	D83783_at	-17	A	-39	A	-364.9	A	321	A	58	A	77	P	206	A	94	P	53	A	126	P	84	A	-116	A	351	P	26	M	62	A	41	A	-210	A	-197	A	-35	A	78	P	109	M	432	P	187	A	39	A
KIAA0198 gene, partial cds	D83784_at	-65	A	175	A	86	A	20	A	51	A	66	A	151	A	60	A	21	A	67	A	171	A	95	A	117	A	104	A	68	A	124	A	54	A	-49	A	6	A	-4	A	19	P	-19	A	39	A	130	A
KIAA0200 gene	D83785_at	32	A	33	A	-18	A	166	P	108	A	264	P	115	A	91	A	154	P	125	A	271	P	-9	A	77	A	85	A	-1	A	122	A	8	A	115	A	82	A	6	A	14	A	60	A	123	P	107	A
FCN1 Ficolin (collagen/fibrinogen domain-containing) 1	D83920_at	-17	A	-128	A	-16	A	-100	A	27	A	60	A	-16	A	30	A	84	A	-66	A	-51	A	23	A	23	M	-2	A	-18	A	61	A	-20	A	-5	A	11	A	-28	A	18	A	-9	A	-92	A	-10	A
RBP-MS/type 1	D84110_at	75	A	181	A	204	A	124	A	120	A	170	P	103	P	149	P	78	P	310	P	97	P	-77	A	71	A	10	A	14	A	283	A	19	A	99	A	34	A	19	A	5	A	112	P	79	A	114	A
WS-3 mRNA	D84145_at	-52	A	-35	A	-25	A	51	A	23	A	42	A	151	A	23	A	19	A	137	A	42	A	-13	A	-30	A	55	A	10	A	31	A	-3	A	-12	A	-10	A	12	A	5	A	27	A	39	A	37	A
IgG Fc binding protein	D84239_at	81	A	31	A	289.2	A	185	P	232	P	628	P	616	P	112	A	2828	P	158	P	100	A	382	A	418	M	739	P	351	P	160	P	212	A	150	M	127	M	125	P	80	A	230	A	189	A	61	A
CD38 CD38 antigen (p45)	D84276_at	-13	A	-26	A	-7	A	96	P	-34	A	14	A	121	A	35	P	22	A	20	A	-29	A	42	A	37	A	131	P	-3	A	30	A	-28	A	12	A	-1	A	-10	A	-11	A	-8	A	-34	A	-8	A
TPRD	D84294_at	6	A	22	A	13	A	1513	P	825	P	591	P	358	P	474	P	343	P	488	P	243	P	110	A	54	P	56	A	44	P	166	P	-14	A	363	P	501	P	47	P	5	A	1411	P	429	P	480	P
Phosphoethanolamine cytidylyltransferase	D84307_at	79	A	219	A	306	P	417	P	240	P	114	M	25	A	78	P	79	A	199	P	85	A	-33	A	-5	A	1	A	9	A	27	A	-4	A	180	M	41	A	59	A	89	P	578	P	250	P	82	P
P52 and p64 isoforms of N-Shc	D84361_at	-11	A	9	A	191	A	146	A	74	A	81	A	-433	A	61	A	-60	A	-343	A	-438	A	-197	A	-257	A	-146	A	-84	A	88	A	-62	A	124	A	22	A	-59	A	4	A	104	A	11	A	129	P
Fetal brain mRNA for hyaluronan synthase	D84424_at	-102	A	94	A	115	A	39	A	23	A	50	A	-125	A	12	A	54	A	-61	A	12	A	-49	A	-55	A	-87	A	-24	A	66	A	29	A	31	A	13	A	-9	A	-32	A	-29	A	1	A	45	A
UDP-galactose translocator	D84454_at	49	A	-313	A	-323	A	29	A	143	P	132	A	354	A	75	A	121	A	179	P	-21	A	68	A	-69	A	-131	A	-58	A	-99	A	-133	A	-182	A	-14	A	16	A	12	A	38	A	78	A	-20	A
P105MCM mRNA	D84557_at	95	P	140	A	-233	A	76	A	141	P	260	P	368	P	325	P	71	A	378	P	266	P	248	A	296	A	343	A	52	A	30	A	95	A	172	A	64	A	-44	A	28	A	86	A	137	A	322	A
Thymosin beta-4 mRNA	D85181_at	0	A	-7	A	-237	A	124	P	46	M	-2	A	316	P	119	P	38	A	24	A	78	A	-70	A	-6	A	146	A	36	A	122	A	22	A	-23	A	129	P	-8	A	16	A	-25	A	-12	A	36	A
TR3beta	D85245_at	135	A	188	A	192	A	183	A	168	A	155	P	38	A	119	A	161	A	181	A	154	A	205	A	164	A	72	A	61	A	240	A	31	A	175	A	98	A	33	A	15	A	177	A	110	A	119	A
TRHR Thyrotropin-releasing hormone receptor	D85376_at	0	A	35	A	31	A	11	A	48	P	11	A	74	P	13	A	47	A	10	A	21	A	47	A	79	A	19	A	17	A	38	A	15	A	22	A	26	A	25	P	2	A	6	A	4	A	17	A
Phosphatidylinositol-glycan-class C (PIG-C)	D85418_at	2	A	34	A	-229	A	-88	A	-59	A	76	A	-31	A	0	A	-9	A	-58	A	-53	A	-53	A	-28	A	-83	A	-65	A	-101	A	-101	A	-111	A	-30	A	-32	A	-55	A	-7	A	-1	A	12	A
Cdc5, partial cds	D85423_at	-1	A	-63	A	-112	A	-30	A	2	A	-85	A	-20	A	16	A	-5	A	-1	A	37	A	22	A	45	A	-25	A	-21	A	-39	A	-48	A	-85	A	-9	A	-16	A	-4	A	-17	A	-7	A	3	A
DNAJ PROTEIN HOMOLOG 1	D85429_at	-87	A	-66	A	-14	A	1874	P	376	P	363	P	637	P	938	P	686	P	1306	P	343	P	365	A	210	P	357	P	-6	A	62	A	-58	A	130	A	132	P	79	P	120	P	2176	P	590	P	2472	P
MURR1 mRNA, sequence	D85433_at	-54	A	-52	A	-198	A	21	A	-13	A	57	A	299	P	128	P	69	A	122	A	19	A	355	A	145	A	147	P	5	A	56	A	-1	A	1	A	-33	A	-15	A	-5	A	-5	A	43	A	126	P
LIM domain, partial cds	D85527_at	127	A	198	A	275	A	304	A	184	A	183	M	110	A	85	A	247	P	186	P	68	A	99	A	166	P	85	A	15	A	387	A	8	A	175	A	98	P	69	A	93	P	408	P	191	P	234	A
Enhancer of rudimentary homolog mRNA	D85758_at	-55	A	103	A	132	A	-94	A	164	A	-5	A	90	P	411	P	-42	A	428	P	318	P	1505	P	306	P	619	P	49	A	315	P	138	P	90	A	84	A	66	A	-14	A	-4	A	208	A	362	P
DNA for rhoHP1	D85815_at	191	A	300	A	710	A	-7	A	654	A	360	A	1532	P	118	A	97	A	190	A	465	A	756	A	653	A	1443	A	919	A	446	A	690	A	821	A	343	A	208	A	-162	A	-8	A	285	A	92	A
P97 homologous protein	D85939_at	-97	A	312	A	61	A	-45	A	36	A	-65	A	-46	A	-32	P	-56	A	-108	A	82	A	79	A	68	A	107	A	17	A	3	A	32	A	144	A	-23	A	-24	A	-17	A	2	A	-81	A	29	P
EP3-IV gene extracted from Human DNA for prostaglandin E receptor EP3 subtype	D86096_cds3_at	-42	A	8	A	-59	A	-18	A	41	A	11	A	-13	A	-12	A	13	A	-14	A	52	A	22	A	-14	A	8	A	19	A	1	A	-17	A	35	A	-4	A	5	A	6	A	-2	A	16	A	24	A
Osteoblast mRNA for osteonidogen	D86425_at	-13	A	94	A	49	A	64	P	-21	A	41	P	28	A	16	A	11	A	38	A	32	A	23	A	49	P	9	A	13	A	-20	A	34	A	32	A	14	A	14	A	13	P	-28	A	16	A	-7	A
Non-lens beta gamma-crystallin like protein (AIM1) mRNA, partial cds	D86479_at	82	A	235	A	283	P	548	P	459	P	356	P	228	A	344	P	482	P	867	P	255	P	198	A	406	P	225	P	86	P	183	P	112	A	137	P	68	P	33	P	72	P	1183	P	295	P	419	P
Truncated pancreatic polypeptide receptor PP2 mRNA	D86519_at	62	A	147	A	123	A	134	A	36	A	38	A	26	A	13	A	52	A	84	A	76	A	76	A	85	A	12	A	43	A	115	A	43	A	84	P	18	A	-2	A	9	A	32	A	64	A	51	A
P97 homologous protein, partial cds	D86549_at	-1	A	-5	A	-53	A	263	P	40	A	106	A	72	P	58	P	78	P	106	P	73	A	89	A	4	A	43	A	13	A	3	A	-37	A	69	A	-6	A	-22	A	-9	A	252	P	60	A	98	A
Stac	D86640_at	2	A	132	A	-6	A	74	A	8	A	8	A	-65	A	15	A	-6	A	-9	A	41	A	56	A	25	A	42	A	5	A	110	A	42	A	0	A	-3	A	-13	A	24	A	0	A	-40	A	12	A
KIAA0201 gene	D86956_at	67	A	10	A	60	A	56	A	436	P	95	P	51	A	182	P	87	P	776	P	123	A	76	A	203	P	73	A	19	A	81	A	-31	A	142	P	22	A	-3	A	-1	A	77	P	66	P	278	P
KIAA0202 gene, partial cds	D86957_at	1	A	-9	A	13	A	92	A	43	A	119	P	98	A	57	P	17	A	137	P	73	A	-99	A	97	A	30	A	19	P	74	A	1	A	29	A	-2	A	29	A	20	A	30	A	-3	A	26	A
KIAA0204 gene	D86959_at	12	A	11	A	42.4	A	51	P	45	A	175	P	440	P	79	P	24	A	37	P	-3	A	319	P	89	A	269	P	79	A	77	P	32	A	129	P	47	A	27	A	-9	A	28	A	67	P	13	A
KIAA0205 gene	D86960_at	4	A	19	A	-92	A	281	P	251	P	148	P	88	P	128	P	70	A	223	P	84	P	59	A	-3	A	24	A	-8	A	57	P	-7	A	130	P	31	A	-8	A	8	A	28	A	21	A	41	M
KIAA0206 gene, partial cds	D86961_at	-25	A	-45	A	-104	A	-2	A	45	A	91	A	93	A	78	P	81	P	207	P	-48	A	41	A	26	A	110	P	10	A	104	P	-23	A	-19	A	-22	A	6	A	-12	A	-9	A	-25	A	20	A
KIAA0207 gene	D86962_at	87	A	201	P	247	A	423	P	250	P	321	P	441	P	205	P	194	P	183	P	198	P	-21	A	112	A	103	A	46	A	290	P	60	A	298	P	92	M	10	A	34	M	267	P	160	P	82	A
PTB Ribosomal protein L26	D86963_at	112	P	203	P	105	A	66	A	110	P	77	A	306	P	94	P	76	A	97	P	222	P	214	A	126	A	99	P	76	P	197	P	58	A	103	A	-3	A	28	A	32	P	20	A	86	P	103	P
KIAA0209 gene, partial cds	D86964_at	-43	A	-54	A	4	A	1	A	57	P	110	P	32	A	33	A	61	A	19	A	63	A	305	A	82	A	232	P	42	A	258	P	-15	A	38	A	6	A	-9	A	3	A	4	A	29	A	26	A
KIAA0210 gene	D86965_at	73	A	344	A	402	A	175	P	212	P	243	A	433	A	95	A	322	P	76	A	566	P	345	A	274	A	460	A	198	P	316	P	290	P	372	A	129	P	62	A	86	A	117	A	110	P	275	M
KIAA0211 gene	D86966_at	160	A	338	A	368	A	320	P	255	A	384	P	399	P	127	P	148	A	116	M	465	P	131	A	212	A	192	P	76	P	408	P	132	A	171	A	35	A	66	A	25	A	171	P	177	M	745	P
KIAA0212 gene	D86967_at	49	A	355	A	273	A	146	P	288	P	174	P	1393	P	53	A	137	P	142	P	261	P	309	A	138	A	433	P	140	P	664	P	161	A	293	P	96	P	2	A	8	A	29	A	48	A	86	A
KIAA0213 gene, partial cds	D86968_at	-174	A	-831	A	-581	A	90	P	-255	A	-126	A	-51	A	33	P	24	A	42	P	-188	A	5	A	-6	A	-41	A	-115	A	-377	A	-166	A	-404	A	-79	A	-59	A	-22	A	-6	A	-10	A	-24	A
KIAA0215 gene	D86969_at	11	A	14	A	36	A	63	A	19	A	33	A	48	A	5	A	12	A	12	A	17	A	-66	A	27	A	-57	A	-32	A	30	A	-1	A	27	A	20	A	-26	A	14	A	6	A	81	P	29	A
KIAA0216 gene	D86970_at	-94	A	-48	A	-67	A	-74	A	12	A	43	A	80	A	14	A	18	A	216	P	109	P	11	A	-10	A	-2	A	20	A	-43	A	8	A	-5	A	-1	A	-25	A	-31	A	-27	A	-4	A	9	A
KIAA0217 gene, partial cds	D86971_at	-133	A	-244	A	-211	A	38	A	154	P	99	A	276	M	13	A	5	A	70	A	-16	A	31	A	61	A	25	A	27	A	-51	A	-127	A	-114	A	-34	A	11	A	-35	A	26	A	-103	A	26	A
KIAA0218 gene	D86972_at	-3	A	94	A	-1	A	167	A	126	P	84	A	378	P	101	M	165	P	94	P	28	A	-54	A	62	A	66	A	8	A	74	A	24	A	18	A	12	A	18	A	28	A	108	A	113	A	87	A
KIAA0219 gene, partial cds	D86973_at	84	A	110	A	-175	A	271	P	10	P	68	A	9	A	185	P	311	A	399	P	258	A	76	A	170	A	-29	A	48	A	-9	A	24	A	-156	A	-41	A	29	A	55	A	196	P	278	P	204	A
KIAA0222 gene	D86975_at	50	A	-17	A	0	A	18	A	0	A	-42	A	-6	A	16	A	-8	A	14	A	-29	A	-6	A	45	A	-48	A	-13	A	-67	A	-31	A	-24	A	-6	A	21	A	1	A	13	A	25	A	12	A
KIAA0223 gene, partial cds	D86976_at	-18	A	6	A	135	A	124	A	246	P	384	P	46	A	82	A	203	P	231	P	179	M	185	A	189	P	97	P	77	P	462	P	102	A	-28	A	-22	A	-6	A	17	A	186	M	75	A	72	A
KIAA0224 gene	D86977_at	98	A	71	A	56	A	285	P	94	M	187	P	150	A	222	P	227	P	231	P	208	A	53	A	125	A	170	A	67	A	217	P	51	A	146	A	47	A	52	A	48	A	302	P	187	A	113	A
KIAA0225 gene, partial cds	D86978_at	32	A	69	A	72	A	39	A	65	P	61	P	193	P	159	P	71	A	152	P	87	A	125	A	120	P	48	A	20	A	176	P	12	A	87	A	16	A	10	A	23	A	47	P	136	P	92	P
KIAA0226 gene	D86979_at	60	A	114	A	9	A	411	P	151	P	182	P	146	A	177	P	197	P	206	P	186	M	272	A	297	P	175	P	49	A	292	P	102	P	112	A	41	A	40	A	32	A	437	P	128	A	177	P
KIAA0227 gene, partial cds	D86980_at	-48	A	-8	A	-47	A	-19	A	-21	A	-1	A	-20	A	8	A	-2	A	-12	A	-1	A	-7	A	-8	A	-9	A	-19	A	2	A	1	A	11	A	-8	A	-8	A	-1	A	-25	A	7	A	4	A
KIAA0228 gene, partial cds	D86981_at	23	A	-6	A	-4	A	-7	A	168	P	59	A	227	P	52	A	41	A	27	A	42	A	68	P	70	A	54	A	91	A	13	A	59	A	90	P	30	A	12	A	-32	A	42	A	23	A	32	P
KIAA0229 gene, partial cds	D86982_at	0	A	109	A	24	A	68	P	72	A	145	P	265	P	57	A	127	A	193	P	81	A	126	A	96	A	-1	A	10	A	85	P	24	A	91	P	24	A	27	A	16	A	62	P	56	A	66	A
KIAA0230 gene, partial cds	D86983_at	72	A	193	A	155	A	647	A	141	P	236	A	454	P	157	P	123	P	153	P	240	A	252	A	410	P	215	P	94	A	106	A	65	A	127	A	74	P	11	A	-9	A	-27	A	46	A	141	P
KIAA0231 gene, partial cds	D86984_at	-21	A	-115	A	-140	A	-45	A	-27	A	-47	A	-50	A	-31	A	-70	A	-21	A	-83	A	22	A	-48	A	-28	A	-25	A	-130	A	-72	A	-52	A	-11	A	-31	A	-20	A	-47	A	-66	A	-16	A
KIAA0232 gene	D86985_at	-10	A	-54	A	-131	A	345	P	57	A	96	A	241	P	64	P	96	A	139	M	61	A	42	A	-21	A	58	P	12	A	31	A	-26	A	53	A	19	A	-4	A	-3	A	88	P	112	P	130	P
5'OY11.1 gene extracted from Human (lambda) DNA for immunogloblin light chain	D87009_cds3_at	13	A	-96	A	-350	A	-33	A	-45	A	3	A	11	A	-27	A	-40	A	20	A	-41	A	-52	A	-40	A	-24	A	-21	A	-31	A	-31	A	-62	A	15	A	-20	A	-4	A	-43	A	-86	A	-30	A
Immunoglobulin lambda gene locus DNA, clone:50D10	D87011_at	-30	A	-69	A	-207	A	5	A	-77	A	-88	A	-26	A	-12	A	-26	A	30	A	-57	A	7	A	-9	A	34	A	-18	A	-39	A	-27	A	-60	A	-26	A	-31	A	-38	A	-39	A	-175	A	-45	A
Immunoglobulin lambda gene locus DNA, clone:61D6	D87012_at	3	A	-427	A	-158	A	82	A	-32	A	-94	A	-276	A	-14	A	-31	A	-91	A	-88	A	42	A	-112	A	-80	A	-39	A	-234	A	-18	A	-185	A	-31	A	-27	A	32	A	13	A	-90	A	-63	A
J1 gene extracted from Human (lambda) DNA for immunoglobin light chain	D87023_cds2_at	107	A	486	A	673	A	120	A	423	A	318	A	189	A	1	A	133	A	220	M	-3	A	263	P	140	A	150	A	56	M	537	A	17	A	353	A	96	A	33	A	41	A	123	A	136	A	80	A
Immunoglobulin lambda gene locus DNA, clone:92H4	D87024_at	248	A	482	A	442	P	311	A	274	A	304	A	89	A	71	A	217	A	139	A	183	A	176	A	7	A	82	A	50	A	338	A	39	A	396	A	72	A	13	A	89	A	197	A	271	A	260	A
KIAA0233 gene	D87071_at	-139	A	-177	A	-127	A	142	A	293	P	108	A	200	A	301	A	105	A	325	P	307	A	-20	A	-119	A	191	A	24	A	14	A	15	A	-60	A	-41	A	-16	A	39	A	97	A	55	A	59	A
KIAA0236 gene	D87073_at	100	A	133	A	225	A	54	A	84	A	115	M	170	P	58	A	101	P	92	A	55	A	-14	A	104	P	55	P	13	A	147	P	-12	A	99	A	13	A	19	A	27	P	104	P	76	A	77	A
KIAA0237 gene	D87074_at	-2	A	-31	A	10	A	23	A	-22	A	35	A	70	A	-17	A	39	A	-30	A	27	A	-51	A	-133	A	26	P	-22	A	-95	A	13	A	-27	A	10	A	1	A	11	A	18	A	39	A	24	A
KIAA0238 gene, partial cds	D87075_at	44	A	166	A	129	A	14	A	-9	A	53	P	-20	A	9	A	-18	A	-28	A	-40	A	155	A	-43	A	89	A	32	A	79	A	11	A	17	A	-15	A	23	A	-17	A	25	A	-6	A	-17	A
KIAA0239 gene, partial cds	D87076_at	-129	A	-123	A	-79	A	360	P	178	P	74	A	231	A	150	P	136	A	31	A	88	P	106	A	160	A	280	P	83	P	384	P	8	A	108	A	-4	A	30	A	41	A	408	P	84	A	80	A
KIAA0240 gene, partial cds	D87077_at	-31	A	40	A	-96	A	128	A	2	A	48	M	97	P	24	A	60	A	73	A	36	A	-26	A	16	A	7	A	-21	A	50	A	-33	A	15	A	14	A	8	A	0	A	-29	A	-5	A	32	A
KIAA0235 gene, partial cds	D87078_at	-4	A	-161	A	-295	A	294	A	185	P	184	A	511	P	107	P	195	P	386	P	146	P	99	A	129	M	-29	A	70	A	238	P	-30	A	-105	A	56	A	37	A	14	A	6	A	54	A	141	A
DUAL SPECIFICITY MITOGEN-ACTIVATED PROTEIN KINASE KINASE 3	D87116_at	6	A	-254	A	-83	A	53	A	142	P	21	A	139	A	120	P	174	P	272	P	-39	A	75	A	49	A	106	A	1	A	71	A	-16	A	0	A	11	A	8	A	23	A	-2	A	87	A	136	P
Cancellous bone osteoblast mRNA for GS3955	D87119_at	40	A	-6	A	-34	A	94	A	-22	A	202	A	108	A	142	A	70	A	154	A	114	A	0	A	183	P	86	M	85	P	360	P	120	P	112	A	31	A	0	A	23	A	33	A	58	A	105	P
Cancellous bone osteoblast mRNA for GS3786	D87120_at	-4	A	-45	A	-150	A	-25	A	-28	A	80	P	62	A	198	P	12	A	23	A	56	P	-52	A	-53	A	64	P	13	A	14	A	-42	A	-23	A	-14	A	-15	A	5	A	-30	A	-7	A	33	A
Translocation protein-1	D87127_at	-16	A	16	A	28	A	212	P	41	A	56	A	113	P	134	A	66	A	186	P	77	A	-67	A	26	A	19	A	23	A	89	A	42	P	27	A	41	A	11	A	7	A	53	A	36	A	25	A
Cancellous bone osteoblast mRNA for serin protease with IGF-binding motif	D87258_at	32	A	76	A	102	P	254	P	441	P	449	P	297	P	499	P	343	P	407	P	139	P	-73	A	189	P	-9	A	19	A	85	A	25	P	105	P	12	A	60	P	-6	A	91	P	203	P	679	P
Rhodanese	D87292_at	46	A	215	A	128	A	252	M	329	P	227	A	802	P	365	P	675	P	1262	P	895	P	134	A	-4	A	25	A	99	P	95	A	119	A	136	A	48	A	24	A	21	A	72	A	219	A	449	A
HLCS Holocarboxylase synthetase (biotin-[proprionyl-Coenzyme A-carboxylase (ATP-hydrolysing)] ligase)	D87328_at	23	A	-273	A	-154	A	16	P	-38	A	-92	A	-111	A	-41	P	-145	A	-36	A	-139	A	119	A	-54	A	-100	A	-56	A	-72	P	-99	A	-64	A	-37	A	-12	A	-4	A	20	P	-99	A	-87	A
KIAA0245 gene	D87432_at	-84	A	-117	A	-240	A	-68	A	2	A	1	A	-1	A	-22	A	-19	A	-44	A	-55	A	41	A	-36	A	33	A	-27	A	75	P	-21	A	-123	A	-11	A	-21	A	-27	A	-47	A	-115	A	-14	A
KIAA0246 gene, partial cds	D87433_at	35	A	-117	A	8	A	177	A	99	A	264	A	-22	A	120	A	379	P	68	A	42	A	-9	A	30	A	-207	A	-80	A	-49	A	-46	A	1	A	-22	A	-35	A	74	A	140	M	-76	A	89	A
KIAA0247 gene	D87434_at	-3	A	62	A	-34	A	24	A	39	A	148	P	158	P	172	P	71	A	116	P	110	M	51	A	190	P	272	P	49	A	89	P	23	A	90	A	27	A	-3	A	-5	A	43	A	76	P	103	P
ARF3 ADP-ribosylation factor 3	D87435_at	77	A	205	A	196	A	101	P	182	A	209	A	53	A	59	A	175	A	135	P	49	A	112	A	99	A	55	A	82	A	273	P	25	A	57	A	48	A	25	A	9	A	177	A	94	A	51	A
KIAA0249 gene	D87436_at	-36	A	-46	A	34	A	74	A	58	A	182	P	297	P	16	P	16	A	0	A	8	A	4	A	70	M	12	A	6	A	62	P	-75	A	8	A	4	A	6	A	-8	A	-67	A	42	A	40	A
KIAA0250 gene	D87437_at	93	A	215	A	141	A	132	A	343	P	172	P	462	P	253	P	66	A	320	P	411	P	98	A	341	P	178	P	126	P	295	A	53	A	-7	A	26	A	22	A	37	A	102	M	228	P	160	A
KIAA0251 gene, partial cds	D87438_at	10	A	259	A	96	A	222	A	440	P	275	A	1002	P	202	P	401	P	556	P	522	P	371	A	330	P	211	P	37	A	432	P	18	A	94	A	45	A	42	A	-27	A	92	A	205	A	317	P
KIAA0252 gene, partial cds	D87440_at	-63	A	-147	A	-172	A	113	A	-39	A	-11	A	22	A	-1	A	-43	A	-21	A	-60	A	-51	A	12	A	-46	A	-20	A	-107	A	-36	A	-65	A	-28	A	-7	A	-16	A	-18	A	-61	A	1	A
KIAA0253 gene, partial cds	D87442_at	135	A	356	A	745	A	100	A	499	P	564	A	1338	P	61	A	502	M	122	A	438	M	241	A	490	P	427	A	138	A	682	A	134	A	151	A	159	A	71	A	64	A	51	A	217	A	247	M
KIAA0254 gene	D87443_at	-25	A	-53	A	-93	A	-78	A	-60	A	-17	A	110	P	21	P	52	A	13	A	16	A	15	A	58	A	46	A	32	A	-65	A	-15	A	-59	A	-4	A	2	A	-30	A	16	A	-38	A	-56	A
KIAA0255 gene	D87444_at	-23	A	-61	A	-71	A	-26	A	2	A	81	A	-47	P	4	A	-56	A	86	P	84	P	48	A	53	A	-43	A	-48	A	95	A	-41	A	-11	A	38	A	-28	A	-14	A	10	A	60	A	72	P
KIAA0256 gene	D87445_at	39	A	60	A	63	A	54	A	56	A	60	A	276	P	52	P	40	A	95	A	114	A	57	A	95	A	63	A	27	A	165	A	48	A	100	A	-7	A	22	A	5	A	19	A	51	M	82	P
KIAA0257 gene, partial cds	D87446_at	30	A	16	A	65	A	81	P	84	A	115	P	308	P	135	P	113	A	176	P	85	A	-2	A	174	P	87	A	8	A	121	P	-10	A	49	A	26	A	36	A	-6	A	69	P	106	P	148	P
KIAA0258 gene	D87447_at	29	A	47	A	57	A	303	P	216	P	181	P	180	M	137	P	294	P	345	P	161	A	122	A	-8	A	49	P	13	A	159	A	-2	A	75	A	41	A	23	A	-3	A	210	P	45	A	136	P
KIAA0259 gene, partial cds	D87448_at	14	A	30	A	-36	A	-15	A	-21	A	23	A	114	A	75	P	-24	A	88	P	20	A	128	A	-28	A	69	A	6	A	39	A	-2	A	20	A	5	A	3	A	-13	A	45	P	-18	A	21	A
KIAA0260 gene, partial cds	D87449_at	57	A	73	A	114	A	29	A	6	A	44	A	1	A	38	A	-84	A	65	P	6	A	29	A	11	A	-21	A	-4	A	105	A	-29	A	94	A	30	A	-13	A	-7	A	24	A	9	A	23	A
KIAA0261 gene, partial cds	D87450_at	3	A	42	A	18	A	36	A	60	A	125	P	111	P	59	P	28	A	86	P	38	A	17	A	-56	A	20	A	2	A	134	P	11	A	104	P	14	A	19	A	-16	A	20	P	28	A	64	P
KIAA0262 gene	D87451_at	-79	A	-80	A	343	A	602	A	358	P	460	P	2026	P	516	P	494	P	415	P	358	P	494	P	427	P	396	P	101	A	665	A	53	A	247	A	59	A	55	A	43	A	350	A	87	A	414	P
KIAA0263 gene	D87452_at	-39	A	-78	A	-278	A	362	P	124	P	219	A	498	A	177	A	231	P	133	P	63	M	153	A	81	A	82	A	59	A	2	A	-32	A	-134	A	-8	A	25	A	55	A	754	P	-64	A	103	P
KIAA0264 gene, partial cds	D87453_at	-5	A	101	A	35	A	96	A	83	A	78	A	232	P	84	A	80	A	180	P	140	A	237	A	36	A	26	A	4	A	120	A	4	A	45	A	26	A	2	A	14	A	99	A	36	A	67	A
KIAA0265 gene, partial cds	D87454_at	-546	A	-1558	A	-1168	A	-206	A	-447	A	-351	A	-517	A	-248	A	-511	A	-529	A	-628	A	-551	A	-872	A	-369	A	-141	A	-903	A	-337	A	-674	A	-252	A	-113	A	-71	A	-269	A	-616	A	-525	A
KIAA0266 gene	D87455_at	37	A	90	A	116	A	260	P	127	A	102	A	372	P	79	P	174	A	216	P	203	P	76	A	90	A	70	A	64	A	75	A	64	A	104	A	36	A	31	A	37	P	114	A	171	A	163	P
KIAA0281 gene	D87457_at	-50	A	-118	A	-106	A	-23	A	-44	A	-84	A	21	A	-44	A	-50	A	-33	A	-54	A	25	A	68	P	25	M	20	A	24	A	-3	A	-98	A	15	A	-11	A	12	A	-49	A	-75	A	-19	A
KIAA0282 gene, partial cds	D87458_at	1	A	-113	A	-257	A	8	A	-19	A	-21	A	-20	A	9	A	-18	A	-14	A	-23	A	-29	A	-20	A	5	A	-8	A	-21	A	-14	A	2	A	-2	A	-16	A	16	A	-8	A	-76	A	-12	A
KIAA0269 gene	D87459_at	52	A	-1	A	9	A	25	A	2	A	12	A	-8	A	5	A	6	A	10	A	-1	A	-35	A	21	A	-5	A	11	A	8	A	25	P	6	A	-1	A	-3	A	-9	A	6	A	1	A	18	A
KIAA0270 gene, partial cds	D87460_at	131	M	291	A	338	M	412	P	261	A	163	P	322	P	80	A	194	M	47	A	410	A	180	A	87	A	204	A	127	A	286	P	264	A	108	A	101	A	32	A	80	P	100	A	317	P	107	A
KIAA0271 gene	D87461_at	-13	A	-28	A	-29	A	-1	A	-34	A	-10	A	47	A	26	A	5	A	7	A	10	A	-3	A	20	A	14	A	-10	A	-4	A	-18	A	95	A	41	A	18	A	11	A	-17	A	-15	A	-23	A
KIAA0272 gene, partial cds	D87462_at	93	A	-250	A	-221	A	298	P	197	P	135	A	368	P	94	A	236	P	137	A	335	A	197	A	355	A	274	A	130	A	167	A	138	A	-51	A	2	A	111	A	57	P	584	P	70	A	38	A
KIAA0273 gene	D87463_at	2	A	-133	A	-82	A	332	P	-19	A	-45	A	-28	A	-16	A	83	M	9	A	-25	A	73	A	-70	A	-61	A	10	A	10	A	4	A	-69	A	22	A	22	A	10	A	16	A	22	A	-69	A
KIAA0274 gene	D87464_at	111	A	102	A	44	A	86	A	83	A	77	A	155	A	72	A	81	P	155	P	152	A	118	A	203	P	52	P	15	A	173	A	-14	A	140	A	21	A	6	A	24	A	159	P	117	P	127	M
KIAA0275 gene	D87465_at	23	A	68	A	153	A	26	A	43	A	174	P	89	A	111	P	63	A	24	A	65	A	23	A	415	P	132	A	40	A	335	P	89	A	30	A	23	A	22	A	17	A	-5	A	-12	A	35	A
KIAA0276 gene, partial cds	D87466_at	-8	A	-3	A	38.8	A	218	P	118	P	442	P	228	P	101	A	42	A	68	P	-21	A	114	P	161	P	51	A	119	P	16	A	-10	A	98	A	60	A	41	A	23	A	193	P	195	P	10	A
KIAA0277 gene	D87467_at	118	A	61	A	90	A	115	A	87	P	135	P	165	P	125	P	88	P	119	P	103	P	175	A	121	M	65	A	62	P	152	P	118	P	63	A	40	P	24	A	11	A	43	A	15	A	42	A
KIAA0278 gene, partial cds	D87468_at	-13	A	-20	A	-182.7	A	-9	A	-120	A	3	A	-87	A	-31	A	5	A	-12	A	-111	A	-29	A	-48	A	-141	A	-424	A	-39	A	-148	A	-146	A	-20	A	-59	A	56	A	-61	A	-55	A	-15	A
KIAA0279 gene, partial cds	D87469_at	35	A	157	A	89	P	130	P	94	A	114	P	92	A	49	P	105	P	126	P	203	A	53	A	185	P	104	A	52	A	52	A	14	A	30	A	-15	A	23	A	31	P	115	P	234	P	204	P
KIAA0280 gene, partial cds	D87470_at	20	A	78	A	7	A	22	A	-22	A	67	A	18	A	62	P	97	P	45	A	10	A	27	A	52	A	-33	A	21	A	32	A	29	A	20	A	0	A	-2	A	-9	A	5	A	2	A	17	A
Heat shock transcription factor 4	D87673_at	-47	A	462	A	299	A	14	A	198	A	82	A	315	P	55	A	34	A	165	P	307	P	171	A	269	A	198	A	114	A	328	P	205	A	54	A	50	A	-71	A	-59	A	-130	A	62	A	161	A
KIAA0241 gene, partial cds	D87682_at	-10	A	-10	A	-227	A	11	A	-34	A	59	A	56	A	24	P	5	A	57	A	49	A	-37	A	12	A	-45	A	32	A	6	A	-82	A	41	A	24	A	-7	A	-2	A	-78	A	-55	A	10	A
KIAA0243 gene, partial cds	D87683_at	14	A	66	A	-79	A	110	P	55	A	36	A	92	A	-6	A	39	A	62	A	112	A	10	A	-6	A	-18	A	7	A	14	A	14	A	-4	A	49	A	-10	A	31	A	-3	A	-5	A	34	A
KIAA0242 gene, partial cds	D87684_at	22	A	-13	A	-38	A	144	P	163	P	154	P	188	P	137	P	106	P	228	P	183	P	15	A	119	P	29	A	13	A	141	P	25	A	59	A	34	A	8	A	10	A	-47	A	19	M	152	P
KIAA0244 gene, partial cds	D87685_at	13	A	30	A	-2	A	86	P	5	A	65	P	51	A	57	P	42	A	99	P	57	P	57	A	15	A	-3	A	-5	A	68	P	-3	A	35	A	36	A	-11	A	12	P	11	A	19	A	12	A
CAG-isl 7 {trinucleotide repeat-containing sequence} [human, pancreas, mRNA Partial, 701 nt]	D87735_at	8	A	112	A	101	A	633	P	800	P	823	P	6074	P	821	P	683	P	2368	P	3527	P	5993	P	1961	P	4760	P	1026	P	2018	P	770	P	256	A	181	P	307	P	5	A	1029	P	204	P	1450	P
KIAA0268 gene, partial cds	D87742_at	58	A	44	A	-34	A	117	P	32	A	64	P	23	A	37	A	48	P	81	P	101	P	3	A	56	P	-27	A	10	A	57	A	13	A	-23	A	24	A	-11	A	5	A	38	A	-28	A	66	P
KIAA0267 gene, partial cds	D87743_at	24	A	-46	A	-8	A	-17	A	-7	A	66	P	104	P	46	A	22	A	36	A	2	A	48	A	37	A	69	A	20	A	55	A	-12	A	27	A	1	A	4	A	-9	A	-16	A	-12	A	18	A
Platelet-activating factor acetylhydrolase 2	D87845_at	66	A	41	A	-105.8	A	46	A	104	A	52	A	196	P	72	A	26	A	58	A	28	A	132	A	138	A	375	A	249	A	150	M	-95	A	87	A	83	P	39	A	42	A	77	A	101	A	40	A
Alpha(1,2)fucosyltransferase, 5'UTR partial sequence	D87937_at	266	A	-178	A	27	A	250	P	-56	A	332	A	220	A	201	A	276	P	241	A	-25	A	211	A	-44	A	292	P	25	A	124	P	-81	M	-38	A	3	A	97	A	172	A	495	P	388	A	154	A
RTP	D87953_at	133	A	348	P	287	P	3398	P	380	P	1858	P	2252	P	6084	P	562	P	593	P	832	P	218	P	456	P	1079	P	95	M	727	P	199	P	461	P	1556	P	62	P	63	P	481	P	676	P	744	P
Male foreskin fibroblast DNA for protein involved in sexual development	D87957_at	-241	A	-43	A	-15.8	A	-83	A	-89	A	-28	A	-116	A	-61	A	-36	A	-24	A	-273	A	-21	A	-56	A	-206	A	-145	A	-15	A	-452	A	-19	A	-14	A	-21	A	-79	A	-171	A	-52	A	-67	A
CMP-sialic acid transporter	D87969_at	-9	A	-5	A	-82	A	75	A	47	A	79	A	235	P	46	P	59	A	150	P	121	A	104	A	9	A	6	A	2	A	109	A	19	A	27	A	17	A	-5	A	7	A	6	A	16	A	77	A
UDP-galactose transporter related isozyme 1	D87989_at	-40	A	45	A	-46	A	58	A	1226	P	120	A	1312	P	203	P	120	A	278	P	360	A	296	P	441	M	258	A	79	A	139	A	88	A	-55	A	15	A	40	A	15	A	44	A	129	A	247	P
UDP-galactose transporter 2	D88146_at	-71	A	-295	A	-293	A	-138	A	-285	A	-183	A	-186	A	-118	A	-191	A	-121	A	-120	A	-6	A	-142	A	-5	A	10	A	-201	A	-80	A	-203	A	-73	A	-58	A	-51	A	-126	A	-103	A	-76	A
Acetyl-coenzyme A transporter	D88152_at	7	A	-51	A	-122	A	-55	A	-12	A	-24	A	-28	A	-15	A	-26	A	-9	A	-22	A	29	A	-77	A	-26	A	-5	A	-57	A	-13	A	-30	A	4	A	-21	A	0	A	-36	A	-62	A	-15	A
Retina-specific amine oxidase	D88213_at	-19	A	-16	A	237.8	A	144	A	142	A	240	A	284	A	-9	A	7	A	46	A	-1	A	-26	A	71	A	460	A	145	A	-947	A	89	A	236	A	20	A	202	A	-215	A	-510	A	-115	A	-44	A
Immunoglobulin lambda gene locus DNA, clone:123E1	D88270_at	-28	A	-26	A	10	A	9	A	-42	A	-8	A	23	A	22	A	-12	A	15	A	-2	A	23	A	10	A	26	A	-2	A	13	A	7	A	32	A	-15	A	-15	A	11	A	-25	A	-37	A	-20	A
Proteasome inhibitor hPI31 subunit	D88378_at	65	P	22	A	11	A	101	M	26	A	72	A	84	A	40	P	8	A	87	P	112	P	27	A	-5	A	29	A	33	M	114	A	15	A	41	A	28	A	2	A	28	P	51	P	58	A	70	A
CYSTATIN A	D88422_at	34	A	-10	A	-69	A	342	P	57	P	439	P	38	A	1591	P	178	P	194	P	67	A	123	A	222	P	160	A	74	P	221	P	82	A	253	P	41	A	7	A	8	A	79	A	14	A	48	A
N-WASP	D88460_at	-60	A	-61	A	-108	A	-70	A	-37	A	-33	A	31	A	-48	A	-68	A	-4	A	-39	A	24	A	-19	A	-99	A	-29	A	-95	A	-78	A	-23	A	5	A	-14	A	-20	A	-23	A	-92	A	-44	A
P55pik	D88532_at	70	A	-20	A	-16	A	6	A	44	A	8	A	-2	A	-5	A	-4	A	-1	A	-9	A	-37	A	-61	A	-23	A	-22	A	27	A	1	A	3	A	-4	A	-48	A	-1	A	-11	A	-20	A	6	A
HGCMa	D88613_at	85	P	278	A	146	A	111	A	107	P	126	P	138	A	51	A	82	A	81	A	112	A	225	A	191	P	101	A	44	A	256	A	141	A	95	A	60	P	54	A	12	A	13	A	97	A	125	A
Cerebroside sulfotransferase	D88667_at	-51	A	-600	A	-307	A	-147	A	-144	A	-101	A	-831	A	-222	A	-351	A	-286	A	-570	A	-51	A	-320	A	-251	A	-57	A	-483	A	-205	A	-125	A	-20	A	-48	A	-43	A	-131	A	-101	A	-238	A
Cadherin, partial cds	D88795_at	28	A	38	A	59	A	41	A	14	A	47	A	27	A	28	P	13	A	28	A	4	A	124	A	30	A	-5	A	7	A	1	A	28	A	3	A	20	A	12	A	1	A	-15	A	39	P	19	A
Cadherin, partial cds	D88797_at	61	A	112	P	30	A	65	P	25	A	32	A	14	A	24	P	30	A	36	A	61	A	-57	A	0	A	12	A	6	A	35	A	26	A	38	A	11	A	4	A	2	A	13	A	46	A	25	A
Cadherin, partial cds	D88799_at	-7	A	-127	A	-173	A	-2	A	-7	A	-64	A	48	A	35	A	11	A	27	A	42	A	148	A	118	A	22	A	-11	A	-78	A	18	A	-12	A	-44	A	-27	A	-9	A	-3	A	-71	A	24	A
Neuroblastoma	D89016_at	342	P	645	A	262	M	437	P	182	P	208	P	371	A	200	P	394	P	642	P	328	A	176	A	237	A	33	A	101	A	187	A	163	A	288	M	90	A	38	P	46	A	239	A	433	P	338	P
Lectin-like oxidized LDL receptor	D89050_at	-43	A	-254	A	-135	A	68	A	-72	A	-71	A	-48	A	-21	A	-28	A	-54	A	-35	A	12	A	-5	A	-3	A	10	A	-78	A	-18	A	-48	A	-8	A	-19	A	-32	A	-66	A	-53	A	-54	A
Proton-ATPase-like protein	D89052_at	-113	A	-807	A	-298	A	576	A	606	A	216	A	1169	P	340	P	337	P	939	P	-50	A	224	A	434	A	574	P	-27	A	89	A	4	A	-197	A	-66	A	-30	A	-18	A	509	P	897	P	513	P
Src-like adapter protein mRNA	D89077_at	16	A	0	A	-86	A	37	A	-6	A	204	M	199	A	106	A	128	A	119	A	168	A	1294	P	389	P	466	P	90	A	515	P	190	P	9	A	28	A	-27	A	25	P	-357	A	-22	A	41	A
N-Acetyl-beta-D-glucosaminide	D89289_at	41	A	67	A	-59	A	-12	A	62	A	37	A	309	P	5	A	-15	A	24	A	40	A	261	P	64	P	7	A	4	A	129	P	8	A	32	A	10	A	10	A	-1	A	-35	A	-6	A	24	A
PBI gene	D89501_at	-25	A	1	A	-12.9	A	15	A	-18	A	-41	A	-18	A	7	A	10	A	3	A	20	A	68	A	-67	A	-64	A	24	A	-10	A	-2	A	25	A	-19	A	3	A	-27	A	8	P	-20	A	-9	A
C-myc binding protein	D89667_at	-23	A	16	A	-47	A	778	P	700	P	712	P	1588	P	976	P	795	P	1701	P	563	P	659	P	889	P	582	P	354	P	790	P	263	P	2	A	51	A	103	P	22	A	1266	P	588	P	1150	P
D-aspartate oxidase	D89858_at	40	A	85	A	-15	A	-3	A	22	A	39	P	133	A	-5	A	95	A	54	A	84	A	138	A	135	A	103	A	36	A	101	A	14	A	67	A	10	A	-21	A	-5	A	48	A	-5	A	80	A
Zinc finger 5 protein	D89859_at	33	A	11	A	17	A	36	A	19	A	54	A	15	A	8	A	12	A	20	A	33	A	-3	A	46	A	18	A	36	P	83	A	-36	A	62	A	-7	A	-3	A	-19	A	2	A	11	A	-10	A
CGM6 Carcinoembryonic antigen gene family member 6 (NCA-95)	D90064_at	54	P	31	A	-112	A	26	A	-29	A	28	A	23	A	3	A	10	A	46	A	8	A	-35	A	19	A	-21	A	3	A	-4	A	-13	A	-18	A	-9	A	-18	A	-3	A	-18	A	-10	A	5	A
PDHA1 Pyruvate dehydrogenase (lipoamide) alpha 1	D90084_at	21	A	37	A	-131	A	202	A	201	P	210	P	396	A	226	P	195	P	468	P	269	P	225	A	254	P	126	P	34	A	124	A	9	A	170	A	74	M	23	A	13	A	202	A	155	A	123	A
PDHB Pyruvate dehydrogenase (lipoamide) beta	D90086_at	127	A	216	A	257	A	190	P	261	P	265	A	878	P	138	P	37	A	305	P	307	P	253	P	275	P	238	P	116	A	620	A	104	A	229	A	168	A	21	A	17	A	53	A	172	A	206	P
ALPHA-AMYLASE 2B PRECURSOR	D90097_at	-23	A	-33	A	-134	A	18	A	11	A	33	A	139	P	73	P	-16	A	56	A	97	P	1	A	35	A	45	P	15	A	-35	A	3	A	55	A	5	A	9	A	-2	A	-24	A	-3	A	1	A
ATF4 CAMP-dependent transcription factor ATF-4 (CREB2)	D90209_at	-19	A	0	A	-65	A	1221	P	924	P	454	P	743	P	1346	P	659	P	1028	P	500	P	603	P	604	P	423	P	67	P	259	P	83	P	269	A	203	A	147	P	63	P	1428	P	295	P	713	P
TXGP1 Tax-transcriptionally activated glycoprotein 1 (34kD)	D90224_at	43	A	-35	A	-157	A	-21	A	62	A	-44	A	15	A	-8	A	-8	A	5	A	-38	A	62	A	-32	A	-26	A	-1	A	2	A	-72	A	6	A	10	A	-5	A	-20	A	4	A	-18	A	-1	A
CGM7 Carcinoembryonic antigen gene family member 7	D90276_at	134	A	415	A	650	A	301	A	164	M	175	A	172	P	121	P	100	A	171	A	157	A	115	A	50	A	71	A	45	A	423	P	110	M	312	A	70	A	13	A	338	P	65	A	286	P	155	A
CPS1 Carbamoyl-phosphate synthetase 1, mitochondrial	D90282_at	13	A	42	A	25	A	16	A	-21	A	2	A	-29	A	28	A	-9	A	24	A	-22	A	39	A	60	A	-25	A	24	A	-65	A	-17	A	10	A	6	A	-11	A	6	A	32	A	10	A	23	A
TRANSCRIPTION INITIATION FACTOR TFIID 250 KD SUBUNIT	D90359_at	-5	A	88	A	35	A	-44	A	6	A	7	A	36	A	-43	A	-44	A	-33	A	46	A	20	A	-101	A	-84	A	-18	A	36	A	7	A	14	A	2	A	-21	A	-19	A	-357	A	-305	A	-13	A
CYP2E Cytochrome P450, subfamily IIE	H46990_at	10	A	-4	A	-22	A	1	A	-14	A	22	A	-43	A	10	A	0	A	-26	A	-18	A	-19	A	-18	A	-16	A	22	A	-16	A	33	A	6	A	20	A	-11	A	15	A	-139	A	-115	A	4	A
Serine Kinase Psk-H1	HG1019-HT1019_at	-81	A	8	A	-18	A	99	A	20	A	59	A	29	A	27	A	65	A	-104	A	6	A	-139	A	-19	A	-114	A	-8	A	75	A	23	A	-165	A	18	A	-48	A	0	A	198	A	99	A	32	A
Bone Morphogenetic Protein 3	HG1071-HT1071_at	57	A	112	A	29	A	45	A	62	A	69	A	-17	A	43	P	79	A	23	A	68	A	-1	A	39	A	76	A	17	A	101	A	36	A	61	A	39	A	5	A	-6	A	28	A	42	A	27	A
Lamin-Like Protein (Gb:M24732)	HG1078-HT1078_at	1971	P	1370	P	914	P	1323	P	815	P	1218	P	358	P	723	P	1068	P	1686	P	863	P	188	A	242	P	578	P	390	P	1685	P	525	P	633	P	277	P	649	P	514	P	834	P	1762	P	822	P
Cystatin D	HG1098-HT1098_at	-31	A	-55	A	-139	A	-42	A	-4	A	-30	A	4	A	5	A	-1	A	-4	A	-51	A	-28	A	-60	A	-40	A	15	A	-68	A	13	A	-73	A	4	A	-1	A	47	P	-32	A	4	A	-33	A
Ras-Related C3 Botulinum Toxin Substrate	HG1102-HT1102_at	-10	A	5	A	-116	A	281	P	211	P	368	P	589	P	985	P	238	P	694	P	313	P	180	A	454	P	94	A	30	P	151	P	26	A	48	A	-9	A	19	A	14	A	607	P	151	P	165	P
Guanine Nucleotide-Binding Protein Ral, Ras-Oncogene Related	HG1103-HT1103_at	-18	A	4	A	-48	A	17	A	46	A	68	A	22	A	40	P	59	A	110	A	63	A	-33	A	12	A	-39	A	-22	A	16	A	-18	A	7	A	18	A	-2	A	12	P	68	P	44	P	65	P
Ras-Like Protein Tc21	HG1111-HT1111_at	-14	A	-78	A	-104	A	-39	A	-43	A	-63	A	6	A	13	A	-19	A	63	A	69	A	-14	A	57	A	41	A	35	A	36	A	17	A	-58	A	-7	A	-3	A	-9	A	-55	A	-66	A	0	A
Ras-Like Protein Tc4	HG1112-HT1112_at	33	A	127	A	56	A	68	A	396	P	198	P	989	P	396	P	75	A	634	P	675	P	1291	P	885	P	940	P	196	P	544	P	138	P	-13	A	-6	A	63	A	26	A	2	A	295	P	314	P
Proliferating-Cell Nucleolar Antigen, 120 Kda	HG1116-HT1116_at	44	A	165	A	365	A	211	P	200	P	177	P	491	P	52	A	79	A	365	P	430	P	347	P	411	P	343	P	92	A	289	P	82	A	127	A	72	M	92	M	33	A	136	A	224	P	243	P
Fk506-Binding Protein, Alt. Splice 2	HG1139-HT4910_at	3	A	26	A	-129	A	46	A	-64	A	18	A	3	A	40	A	-5	A	14	A	-28	A	1	A	-16	A	-36	A	-5	A	26	A	-19	A	-94	A	28	A	8	A	4	A	-7	A	-22	A	42	A
Lipopolysaccharide-Binding Protein	HG1148-HT1148_at	-75	A	-204	A	-74	A	-81	A	-41	A	-108	A	-176	A	-66	A	-88	A	-9	A	-89	A	-27	A	-77	A	-48	A	-7	A	-73	A	-51	A	-91	A	-34	A	-6	A	-5	A	-24	A	-44	A	-65	A
Nucleoside Diphosphate Kinase Nm23-H2s	HG1153-HT1153_at	47	A	114	A	138	A	1542	P	13361	P	1367	P	2635	P	2069	P	1174	P	7466	P	2673	P	1376	P	1277	P	1132	P	208	P	479	P	281	P	1585	P	1411	P	175	P	150	P	4736	P	1196	P	1351	P
Colony-Stimulating Factor 1, Macrophage, Alt. Splice 3	HG1155-HT4822_at	562	P	1446	P	1454	P	708	P	743	P	622	P	410	P	385	P	602	P	416	P	741	P	429	A	338	P	247	M	157	P	1181	P	362	P	813	P	292	A	153	P	172	P	395	P	406	P	388	P
Collagen, Type Iv, Alpha 2, N-Terminus	HG1205-HT1205_at	95	P	62	A	-22	A	137	A	185	P	100	P	53	A	64	A	122	P	93	A	127	A	115	A	154	M	69	A	53	A	179	P	43	A	57	A	1	A	26	A	44	A	63	A	39	A	100	P
Modulator Recognition Factor 2	HG142-HT142_at	-55	A	-132	A	-194	A	-7	A	-84	A	-65	A	-90	A	-49	A	-26	A	-142	A	-34	A	52	A	-72	A	-14	A	-57	A	-25	A	-77	A	-41	A	-46	A	-29	A	-39	A	-82	A	-65	A	-56	A
Utrophin	HG1602-HT1602_at	133	A	366	A	194	A	132	A	152	P	157	A	122	A	60	A	91	A	170	A	159	A	157	A	182	P	123	A	74	M	329	P	142	A	178	A	68	A	43	A	23	A	46	M	157	A	143	A
Adrenergic, Beta, Receptor Kinase 2	HG1604-HT1604_at	-51	A	-248	A	-214	A	-90	A	-147	A	-125	A	-249	A	23	A	-134	A	-137	A	-100	A	73	A	-64	A	-69	A	-19	A	-111	A	-76	A	-48	A	-48	A	-34	A	-25	A	-66	A	-94	A	-136	A
Macmarcks	HG1612-HT1612_at	76	A	187	A	349	A	356	A	595	P	274	P	503	A	247	P	221	P	928	P	965	P	459	A	585	P	774	P	182	P	1127	P	78	A	221	A	140	P	36	A	27	A	379	A	471	P	1501	P
Protein Phosphatase 1, Alpha Catalytic Subunit	HG1614-HT1614_at	140	A	-82	A	399	A	2958	P	959	P	713	P	1860	P	683	P	1115	P	1296	P	476	P	1586	P	1483	P	505	P	74	P	942	P	76	A	236	A	228	P	115	A	362	P	2161	P	887	P	801	P
Elastase 1	HG1649-HT1652_at	238	A	959	A	116	A	814	A	323	A	326	A	555	A	330	A	1052	A	410	A	720	A	636	A	637	A	509	A	256	A	504	A	249	A	341	A	206	A	543	A	266	A	587	A	338	A	267	A
Spermidine/Spermine N1-Acetyltransferase, Alt. Splice 2	HG172-HT3924_at	-51	A	159	A	-207	A	-53	A	7	A	24	A	83	A	-31	A	27	A	17	A	41	A	41	A	24	A	88	A	12	A	97	A	44	A	81	A	15	A	-9	A	-9	A	-48	A	-166	A	10	A
Macrophage Scavenger Receptor, Alt. Splice 2	HG1723-HT1729_at	128	P	277	A	175	A	149	A	266	P	118	A	135	A	59	A	131	A	50	A	205	P	140	A	100	A	124	A	101	A	435	A	78	A	188	A	28	A	15	A	23	A	-42	A	82	A	109	A
Moloney Murine Sarcoma Viral Oncogene Homolog	HG1733-HT1748_at	37	A	66	A	-113	A	52	A	53	A	16	A	54	A	6	A	43	A	-30	A	42	A	103	A	-16	A	66	A	-12	A	2	A	18	A	-33	A	27	A	14	A	19	A	35	A	95	A	31	A
Desmoplakin I	HG174-HT174_at	-54	A	-53	A	-262	A	-61	A	-87	A	-42	A	116	A	-23	A	6	A	33	A	133	A	68	A	15	A	84	A	-10	A	-70	A	23	A	-64	A	-22	A	-7	A	-23	A	-19	A	-38	A	-29	A
Ahnak-A Nucleoprotein Ahnak-A	HG180-HT180_at	-55	A	-83	A	-41	A	16	A	-33	A	29	A	-14	A	17	A	-39	A	-31	A	-16	A	43	A	-26	A	-3	A	-10	A	-29	A	-24	A	3	A	-20	A	-22	A	-16	A	19	A	-71	A	-35	A
Ribosomal Protein S20	HG1800-HT1823_at	12	A	-85	A	-89	A	9747	P	6342	P	7856	P	7651	P	9064	P	5385	P	12045	P	7201	P	6172	P	6391	P	9546	P	3222	P	8529	P	2971	P	6641	P	3551	P	804	P	96	P	9315	P	9487	P	8723	P
Ornithine Aminotransferase-Like 3	HG1804-HT1829_at	4	A	195	A	66	A	4	A	86	A	45	A	254	A	68	A	180	A	97	A	154	A	160	A	252	A	183	A	84	A	78	A	77	A	-7	A	50	A	-1	A	49	A	1	A	-50	A	63	A
Nexin, Glia-Derived	HG1828-HT1857_at	28	A	116	A	82	A	44	A	-25	A	32	A	72	A	75	P	48	A	41	A	101	P	91	A	75	M	94	A	8	A	143	P	61	A	24	A	-5	A	6	A	10	M	31	A	30	A	10	A
Calmodulin Type I	HG1862-HT1897_at	-65	A	-25	A	-215	A	198	P	313	P	651	P	810	P	771	P	476	P	675	P	280	P	311	A	584	P	268	P	171	P	556	P	123	P	43	A	-21	A	36	A	-20	A	752	P	567	P	547	P
Male Enhanced Antigen	HG1869-HT1904_at	52	A	94	A	106	A	575	P	430	P	310	P	727	P	373	P	261	P	758	P	424	P	433	P	418	P	224	P	128	P	224	P	216	P	202	A	91	P	69	P	31	P	753	P	572	P	471	P
Major Histocompatibility Complex, Dg	HG1872-HT1907_at	178	A	736	A	367	A	151	A	94	P	367	P	596	P	247	A	314	A	738	P	848	P	2260	P	3238	P	4363	P	447	P	2662	P	235	P	277	A	82	A	25	A	87	A	81	A	340	A	744	P
Ras-Like Protein Tc10	HG1879-HT1919_at	53	A	65	A	-6	A	470	P	110	P	112	P	59	A	97	P	174	P	141	P	101	P	-77	A	54	A	160	P	35	A	169	P	64	A	30	A	-11	A	52	P	15	A	83	P	123	P	171	P
Laminin, A Polypeptide	HG2028-HT2082_at	62	A	96	A	-22	A	130	A	61	A	-12	A	149	A	47	A	52	A	129	M	137	A	148	A	247	P	105	A	93	P	182	A	128	A	80	A	25	A	40	A	1	A	48	A	161	M	68	A
Stimulatory Gdp/Gtp Exchange Protein For C-Ki-Ras P21 And Smg P21	HG2036-HT2090_at	89	A	53	A	-135	A	0	A	23	A	15	A	69	A	19	A	11	A	15	A	10	A	88	A	98	P	-20	A	-9	A	76	P	-12	A	-1	A	8	A	-16	A	20	A	-71	A	-51	A	17	A
Arrestin, Beta 2	HG2059-HT2114_at	140	P	317	P	335	A	243	P	150	P	181	A	134	P	89	A	75	A	144	P	202	A	150	A	165	A	270	P	81	P	388	P	115	P	398	P	42	A	38	A	67	P	216	A	159	A	87	A
Zinc Finger Protein 92	HG2152-HT2222_at	-230	A	-719	A	-153	A	-189	A	-166	A	-186	A	-593	A	-58	A	-261	A	-240	A	-362	A	-204	A	-328	A	-291	A	-113	A	-35	A	-228	A	-79	A	-76	A	-87	A	-77	A	-78	A	-400	A	-212	A
Translocation-Associated Notch (Drosophila) Homolog 1	HG2161-HT2231_at	-438	A	-1681	A	-1316	A	-545	A	-398	A	-424	A	-1302	A	-167	A	-347	A	-312	A	-457	A	-214	A	-369	A	-605	A	-194	A	-485	A	-324	A	-827	A	-330	A	-81	A	-160	A	-285	A	-285	A	-273	A
Protein Kinase Ht31, Camp-Dependent	HG2167-HT2237_at	44	A	-50	A	-25	A	45	P	78	P	216	P	528	P	261	P	198	P	224	P	358	P	108	A	68	M	241	P	50	P	113	P	-4	A	57	A	52	P	36	P	8	A	27	P	128	P	194	P
Paired Box Hup1 (Gb:X15042)	HG2188-HT2258_at	-70	A	-87	A	-53	A	-33	A	-12	A	-41	A	-65	A	-54	A	-77	A	-99	A	-125	A	-86	A	5	A	-76	A	7	A	-16	A	-56	A	2	A	13	A	-21	A	-6	A	30	A	-43	A	-67	A
Crystallin, Beta B3 (Gb:X15144)	HG2190-HT2260_at	-96	A	-688	A	-468	A	-64	A	-190	A	-135	A	-374	A	-12	A	-42	A	-70	A	-220	A	-173	A	-266	A	-296	A	-37	A	-423	A	-218	A	-184	A	-26	A	4	A	-31	A	23	A	114	A	-27	A
Crystallin, Beta B3 (Gb:X15145)	HG2191-HT2261_at	-19	A	-202	A	-80	A	33	A	-24	A	-49	A	-227	A	-2	A	-60	A	57	A	-49	A	47	A	-83	A	-134	A	-63	A	-78	A	-68	A	-132	A	-55	A	2	A	-59	A	-16	A	-34	A	7	A
Crystallin, Beta B	HG2228-HT2305_at	-245	A	-634	A	-500	A	-118	A	-246	A	-450	A	-731	A	-219	A	-222	A	-437	A	-496	A	-276	A	-604	A	-427	A	-93	A	-431	A	-364	A	-349	A	-89	A	-97	A	-76	A	-184	A	-307	A	-242	A
Paired Box Hup1 (Gb:X15250)	HG2229-HT2306_at	-69	A	-242	A	-205	A	-118	A	-96	A	-56	A	-136	A	-76	A	-129	A	-85	A	-91	A	-56	A	-148	A	-138	A	4	A	-140	A	-75	A	-87	A	-41	A	-25	A	-35	A	-74	A	-60	A	-114	A
Major Intrinsic Protein	HG2247-HT2332_at	74	A	59	A	111	A	161	A	-1	A	71	A	82	A	25	A	122	A	58	A	177	A	123	A	30	A	159	A	-27	A	45	A	95	A	-19	A	2	A	8	A	28	A	-35	A	132	A	104	A
Antigen, Prostate Specific, Alt. Splice Form 3	HG2261-HT2352_at	-36	A	-269	A	34	A	583	P	-55	A	-52	A	-348	A	-116	A	6	A	-85	A	-227	A	-46	A	-100	A	-112	A	-9	A	50	A	-111	A	-84	A	151	A	-18	A	-22	A	61	A	73	A	-61	A
Atpase, Ca2+ Transporting, Plasma Membrane 1, Alt. Splice 6	HG2264-HT2360_at	98	A	269	P	105	A	106	A	87	A	87	A	64	A	31	A	63	P	48	A	129	A	93	A	78	A	39	A	-3	A	141	A	152	A	111	A	49	P	8	A	38	A	29	A	131	A	74	A
Rna Polymerase Ii, 14.5 Kda Subunit	HG2274-HT2370_at	-55	A	-207	A	-290	A	235	A	388	P	196	P	287	P	248	P	182	P	440	P	71	A	315	A	442	P	20	A	41	A	-14	A	11	A	-156	A	-6	A	3	A	10	A	362	P	233	P	308	P
Triosephosphate Isomerase	HG2279-HT2375_at	106	A	-177	A	-94	A	2123	P	2253	P	1268	P	7212	P	3962	P	1444	P	4165	P	1329	P	4057	P	2677	P	2442	P	292	P	878	P	257	A	413	A	352	A	144	A	182	A	2371	P	2907	P	2427	P
D-Amino-Acid Oxidase	HG2280-HT2376_at	188	A	785	P	745	M	285	P	228	M	246	P	412	A	137	P	250	P	129	A	477	P	247	A	308	M	398	P	145	A	611	P	243	A	381	P	140	A	69	A	-12	A	124	M	337	P	242	P
Calcitonin	HG2290-HT2386_at	166	A	338	A	369	A	138	A	104	A	15	A	352	P	40	A	81	A	105	A	125	A	61	A	92	A	-17	A	12	A	228	A	50	A	209	A	64	A	35	A	34	A	26	A	172	A	106	A
Insulin-Like Growth Factor Ib	HG2309-HT2405_at	-19	A	-21	A	-39	A	45	P	-20	A	-28	A	-27	A	-1	P	-32	A	-58	A	-19	A	9	A	-3	A	-42	A	-1	A	-30	A	-30	A	-20	A	-32	A	-16	A	-28	A	-6	A	-40	A	0	A
4-Beta-Galactosyltransferase	HG2314-HT2410_at	-53	A	-87	A	-91	A	-85	A	-26	A	-134	A	17	A	-39	A	64	A	-21	A	-28	A	24	A	-35	A	-9	A	-53	A	16	A	-65	A	-66	A	-50	A	17	A	-19	A	-25	M	57	A	-36	A
Integrin, Beta 3 Subunit	HG2320-HT2416_at	190	A	672	A	632	A	64	A	187	A	162	A	126	A	75	A	103	A	76	A	186	A	100	A	38	A	117	A	59	A	633	A	180	A	423	A	99	A	48	A	11	P	33	P	323	A	181	A
Retinoic Acid Receptor, Gamma 2	HG2325-HT2421_at	162	P	527	P	392	P	195	A	213	P	126	A	85	A	116	A	81	A	134	A	182	A	38	A	136	A	90	A	50	A	474	A	121	A	288	A	103	A	27	A	64	A	125	P	135	A	208	P
Nuclear Factor 1, Variant Hepatic	HG2339-HT2435_at	-71	A	-93	A	-131	A	4	A	-97	A	-51	A	151	A	-46	A	47	A	61	A	96	A	-87	A	-96	A	5	A	-9	A	-89	A	-49	A	-76	A	-55	A	53	A	-25	A	-38	A	32	A	9	A
Transcription Factor E2f-2	HG2415-HT2511_at	95	A	73	A	-38	A	133	A	57	P	58	A	-26	M	32	A	151	P	75	P	76	A	144	A	130	P	130	A	109	P	33	A	42	A	172	P	72	A	10	A	56	P	116	P	152	P	122	A
Gal Beta 1,3(4)Glcnac Alpha2,3-Sialyltransferase	HG2416-HT2512_at	-48	A	-16	A	-211	A	-61	A	-24	A	-22	A	42	A	-55	A	56	A	-61	A	-70	A	36	A	-9	A	65	A	48	A	-10	A	-40	A	-28	A	-22	A	-8	A	4	A	-35	A	-10	A	-24	A
Dynein, Heavy Chain, Cytoplasmic	HG2417-HT2513_at	32	A	-65	A	-23	A	47	A	5	A	-40	A	-16	A	-29	A	23	A	-17	A	-25	A	-55	A	-38	A	-27	A	-19	A	-26	A	5	A	-55	A	-3	A	16	A	-20	A	-40	A	18	A	-17	A
Tropomyosin, Alpha, Muscle, Alt. Splice 2, Skeletal Muscle (Fibroblast)	HG2442-HT2538_at	55	A	32	A	-4	A	275	P	153	P	110	M	-32	A	23	A	120	P	57	A	104	A	-11	A	82	A	3	A	19	A	89	A	61	A	161	A	74	A	-7	A	18	A	-17	A	78	A	98	A
Integrin Beta 1 (Gb:M34189)	HG2460-HT2556_at	15	A	28	A	-33	A	13	A	27	A	37	A	-58	A	-18	A	2	A	-11	A	-88	A	4	A	-28	A	-10	A	13	A	65	A	-16	A	-23	A	-2	A	-2	A	19	A	-17	A	-16	A	-7	A
Guanine Nucleotide-Binding Protein G25k	HG2463-HT2559_at	16	A	114	A	18	A	88	M	143	P	65	A	104	A	48	A	120	A	130	A	126	A	239	A	38	A	34	A	8	A	142	A	59	A	42	A	-6	A	-21	A	44	A	-312	A	-115	A	78	A
Fmlp-Related Receptor I	HG2480-HT2576_at	138	A	295	A	264	A	100	A	109	P	161	A	67	A	57	A	141	M	125	A	115	A	99	A	147	A	93	A	89	A	276	P	149	M	116	M	77	P	-7	A	22	A	-149	A	43	A	131	A
Glutamate Receptor Subunit	HG2492-HT2588_at	-93	A	-651	A	-135	A	-71	A	-183	A	-59	A	-436	A	-78	A	-152	A	-129	A	-307	A	-223	A	-312	A	-285	A	-89	A	-203	A	-299	A	-86	A	-18	A	-90	A	-103	A	-51	A	-223	A	-158	A
Potassium Channel, Voltage-Gated Kcnc1	HG2507-HT2603_at	-13	A	-29	A	-115	A	66	A	-124	A	-17	A	-83	A	-10	A	7	A	-47	A	-53	A	45	A	10	A	-26	A	-28	A	-265	A	-27	A	-24	A	-9	A	16	A	-14	A	-23	A	-9	A	-50	A
Helix-Loop-Helix Protein Delta Max, Alt. Splice 1	HG2525-HT2621_at	81	A	-59	A	112	A	113	A	173	A	3	A	170	A	14	A	129	A	75	A	253	A	196	A	69	A	170	A	118	P	369	A	101	A	73	A	6	A	89	A	71	P	59	A	-22	A	40	A
Adenylyl Cyclase-Associated Protein 2	HG2530-HT2626_at	31	A	-68	A	58	A	-1	A	29	A	12	A	-96	A	-4	A	-18	A	-35	A	-57	A	-2	A	-35	A	-37	A	-15	A	-145	A	-35	A	-75	A	18	A	-8	A	4	A	-34	A	-50	A	38	A
Heterogeneous Nuclear Ribonucleoprotein C	HG2538-HT2634_at	19	A	70	A	143	P	67	A	35	A	49	A	31	A	18	P	40	A	10	A	18	A	-59	A	-15	A	19	A	6	A	100	P	20	A	66	A	-4	A	6	A	23	P	9	A	35	P	1	A
Microtubule-Associated Protein Tau, Alt. Splice 5, Exon 4a	HG2566-HT4867_at	385	A	1226	P	1032	P	454	P	595	P	398	P	715	P	265	P	571	A	267	P	1002	P	417	A	545	A	549	A	236	P	1067	P	351	P	695	P	213	P	113	P	118	A	240	A	334	P	380	A
Zinc Finger Protein Kup (Gb:X16576)	HG2573-HT2669_at	29	A	78	A	17	A	-50	A	-53	A	44	A	41	A	5	A	43	A	55	A	-15	A	-67	A	23	A	61	A	8	A	60	A	9	A	89	A	-12	A	-9	A	37	A	-17	A	-10	A	15	A
Estradiol 17-beta dehydrogenase 1	HG25930-HT26386_at	-84	A	-53	A	204	A	-3	A	51	A	-66	A	-106	A	-13	A	-10	A	-63	A	129	A	-119	A	-180	A	-29	A	-59	A	96	A	-37	A	3	A	25	A	-34	A	-30	A	-97	A	-90	A	-47	A
Succinate Dehydrogenase, Flavoprotein Subunit	HG2602-HT2698_at	32	A	142	A	-9	A	-48	A	86	A	54	A	38	A	19	A	68	A	-33	A	7	A	32	A	-44	A	11	A	-6	A	0	A	20	A	86	A	-19	A	26	A	-9	A	-88	A	-2	A	17	A
Pan-2	HG2604-HT2700_at	11	A	-159	A	21	A	64	A	-28	A	-119	A	-457	A	-43	A	73	A	44	A	-35	A	-98	A	-111	A	-211	A	-11	A	-21	A	-67	A	-8	A	-35	A	-17	A	-12	A	101	A	-17	A	-2	A
Collagen, Type Viii, Alpha 1	HG2614-HT2710_at	109	M	21	A	136	A	196	A	118	P	246	P	102	P	342	P	237	A	334	P	42	A	50	A	3	A	-69	A	8	A	130	A	-30	A	73	A	24	A	9	A	25	A	-4	A	82	A	114	A
Homeotic Protein Emx1	HG2662-HT2758_at	-103	A	-766	A	-605	A	-171	A	-124	A	-178	A	-222	A	-82	A	-178	A	-185	A	-265	A	-195	A	-297	A	-402	A	-151	A	-193	A	-307	A	-269	A	-115	A	-71	A	-69	A	-246	A	-132	A	-99	A
Homeotic Protein Emx2	HG2663-HT2759_at	-34	A	9	A	127	A	-31	A	-56	A	-40	A	-10	A	18	A	3	A	-12	A	-109	A	110	A	-34	A	18	A	-18	A	73	A	-13	A	-5	A	-11	A	-9	A	-8	A	12	A	56	A	-3	A
Bradykinin Receptor	HG2668-HT2764_at	190	P	394	A	391	A	131	P	82	A	183	A	224	A	143	M	138	A	121	A	218	A	202	A	213	P	169	A	101	P	420	A	193	P	232	P	52	A	43	A	19	A	96	A	188	A	126	A
Ryanodine Receptor 3	HG2686-HT2782_at	26	A	-118	A	-233	A	0	A	3	A	-11	A	13	A	9	A	14	A	11	A	-112	A	-65	A	-16	A	-29	A	-11	A	-10	A	-35	A	-50	A	24	A	-20	A	13	A	-40	A	-12	A	-11	A
Mucin 5b, Tracheobronchial (Gb:X74955)	HG2689-HT2785_at	-36	A	-160	A	-15	A	7	A	-63	A	-164	A	-68	A	-78	A	-32	A	-80	A	-22	A	23	A	-45	A	12	A	-25	A	-110	A	-29	A	-81	A	-36	A	-5	A	-14	A	-83	A	-42	A	-83	A
Lymphocyte Chemoattractant Factor	HG270-HT270_at	-77	A	-100	A	-87	A	81	A	7	A	-59	A	19	A	-17	A	-20	A	25	A	-40	A	131	A	-7	A	-17	A	-6	A	-76	A	-79	A	-46	A	-23	A	14	A	12	A	78	P	-9	A	-6	A
Serine/Threonine Kinase (Gb:Z25428)	HG2706-HT2802_at	-8	A	-32	A	-21	A	-38	A	-42	A	-40	A	12	A	-13	A	-32	A	-10	A	23	A	28	A	23	A	-8	A	23	A	-37	A	17	A	-12	A	-34	A	-5	A	4	A	-4	A	-76	A	-35	A
Serine/Threonine Kinase (Gb:Z25429)	HG2707-HT2803_at	-91	A	-213	A	-254	A	-82	A	-34	A	-66	A	-115	A	-59	A	-67	A	-48	A	-151	A	-31	A	-154	A	-148	A	-91	A	-208	A	-67	A	-97	A	-52	A	-30	A	-36	A	-106	A	-129	A	-136	A
Serine/Threonine Kinase (Gb:Z25431)	HG2709-HT2805_at	13	A	41	A	19	A	62	A	25	A	-6	A	29	A	52	A	51	A	14	A	1	A	12	A	85	A	62	A	16	A	131	A	25	A	13	A	-19	A	25	A	-3	A	38	A	17	A	58	A
Tyrosine Kinase (Gb:Z25436)	HG2714-HT2810_at	-10	A	-17	A	-41	A	-3	A	16	A	-5	A	-23	A	-18	A	-4	A	20	A	-63	A	83	A	47	A	7	A	26	A	-17	A	-12	A	-23	A	-1	A	1	A	-6	A	-12	A	-15	A	-30	A
Tyrosine Kinase (Gb:Z25437)	HG2715-HT2811_at	169	A	466	A	538	A	174	A	299	P	183	A	70	A	106	A	92	A	222	A	513	A	43	A	173	A	99	A	20	A	373	A	113	A	260	A	15	A	12	A	0	A	168	A	188	A	322	A
Proto-Oncogene N-Cym	HG2723-HT2819_at	5	A	45	A	-40	A	-67	A	9	A	-20	A	-78	A	-15	A	-32	A	22	A	-55	A	-16	A	-65	A	-31	A	-26	A	-21	A	-54	A	-1	A	10	A	-6	A	-2	A	-51	A	-31	A	-22	A
Oncogene Tls/Chop, Fusion Activated	HG2724-HT2820_at	-272	A	-974	A	-562	A	-47	A	-127	A	-332	A	256	A	120	A	-122	A	13	A	-326	A	8	A	-50	A	-62	A	-110	A	-714	A	-240	A	-404	A	-78	A	-68	A	-81	A	506	P	-379	A	-26	A
T-Plastin	HG2755-HT2862_at	5	A	-73	A	-111	A	110	P	11	A	1017	P	299	P	132	M	60	P	211	P	100	M	-4	A	-14	A	-2	A	-53	A	-169	A	-50	A	161	P	40	A	-28	A	10	A	-341	A	-435	A	166	P
Calcyclin	HG2788-HT2896_at	82	A	345	A	219	A	3991	P	519	P	7117	P	4771	P	3727	P	3926	P	11356	P	5306	P	151	A	1157	P	263	P	133	P	890	P	192	P	2127	P	97	A	1234	P	79	M	13075	P	5883	P	1183	P
Neural Cell Adhesion Molecule	HG2796-HT2904_at	73	A	33	A	13	A	93	A	27	A	-21	A	118	A	98	P	6	A	22	A	80	A	82	A	70	A	72	A	-4	A	245	A	79	A	11	A	27	A	40	A	-23	A	16	A	-7	A	22	A
Homeotic Protein Pl2	HG2810-HT2921_at	66	A	264	P	257	P	168	P	82	A	66	A	117	P	56	P	77	P	116	P	90	P	90	A	65	A	37	A	36	P	205	P	60	A	85	A	64	M	15	A	49	P	66	P	82	P	115	P
Ret Transforming Gene	HG2825-HT2949_at	59	A	-11	A	6	A	85	A	30	A	32	A	394	P	38	A	79	A	30	A	218	A	303	A	97	A	136	A	21	A	38	A	96	A	-41	A	-46	A	33	A	3	A	17	A	80	A	140	P
Heat Shock Protein, 70 Kda (Gb:Y00371)	HG2855-HT2995_at	-6	A	3	A	-70	A	316	P	809	P	685	P	1418	P	806	P	343	P	2202	P	465	P	1558	P	1376	P	876	P	97	P	484	P	130	P	18	P	32	A	1	A	8	A	446	P	666	P	916	P
Ribosomal Protein L30 Homolog	HG2873-HT3017_at	-34	A	-169	A	-201	A	6195	P	10999	P	8536	P	14893	P	8652	P	4974	P	17293	P	8497	P	8438	P	5833	P	7850	P	4349	P	10116	P	2896	P	4063	P	2392	P	575	P	3	A	4752	P	3935	P	6981	P
Ribosomal Protein L39 Homolog	HG2874-HT3018_at	41	A	100	A	-2	A	375	P	257	P	87	P	150	M	577	P	83	A	155	P	118	A	107	A	204	P	162	P	55	A	205	A	80	A	105	A	58	A	3	A	91	P	851	P	92	A	161	A
Immunoglobulin Heavy Chain, Enhancer Element	HG2936-HT3080_at	35	A	37	A	-81	A	4	A	10	A	31	A	44	A	14	M	7	A	-2	A	-12	A	-18	A	-23	A	65	P	33	A	13	A	15	A	-9	A	5	A	18	A	2	A	11	A	4	A	1	A
Beta-Hexosaminidase, Alpha Polypeptide, Abnormal Splice Mutation	HG2992-HT5186_at	-10	A	-110	A	75	A	15	A	12	A	45	A	-162	A	5	A	102	M	50	A	45	A	30	A	-136	A	94	A	19	A	-48	A	-38	A	-39	A	-10	A	46	A	-5	A	87	A	57	A	12	A
Adp-Ribosylation-Like Factor	HG3039-HT3200_at	88	A	360	A	628	A	1058	A	903	A	512	P	1612	P	167	A	633	P	588	P	561	A	480	A	903	A	707	P	209	A	1014	A	136	A	603	A	139	A	-1	A	204	M	1870	A	454	A	625	A
Major Histocompatibility Complex, Class I (Gb:L19693)	HG3063-HT3224_at	-87	A	-120	A	-69	A	-73	A	-72	A	-45	A	-12	A	-64	A	-146	A	-67	A	-102	A	33	A	-135	A	-7	A	-39	A	-73	A	-76	A	-69	A	-45	A	-33	A	-25	A	-42	A	-117	A	-100	A
Splicing Factor Sc35, Alt Splice Form 3	HG3088-HT3263_at	-36	A	-49	A	-39	A	-36	A	-1	A	-16	A	-21	A	15	A	-1	A	-1	A	84	P	28	A	-24	A	22	A	-1	A	18	A	-34	A	-11	A	-8	A	4	A	-4	A	-4	A	-23	A	4	A
Serine Protease Met1	HG3104-HT3280_at	-285	A	-356	A	-249	A	-45	A	-101	A	-131	A	-870	A	-210	A	-167	A	-249	A	-363	A	-244	A	-331	A	-790	A	-148	A	-83	A	-341	A	-96	A	-90	A	-87	A	-102	A	17	A	-236	A	-196	A
Ribosomal Protein L30	HG311-HT311_at	0	A	20	A	-10	A	1256	P	8229	P	1533	P	3298	P	2325	P	1209	P	4186	P	974	P	3859	P	1520	P	2344	P	644	P	2275	P	648	P	381	P	281	P	168	P	6	A	2845	P	732	P	2139	P
Autoantigen (Gb:S67069)	HG3111-HT3287_at	-2	A	-18	A	-361	A	125	A	-41	A	25	A	-8	A	5	A	78	P	-3	A	4	A	12	A	3	A	-31	A	-19	A	-142	A	-13	A	26	A	2	A	-24	A	-3	A	-51	A	-87	A	-5	A
Mps1 (Gb:L20314)	HG3117-HT3293_at	-22	A	-141	A	-151	A	-94	A	-57	A	-67	A	-53	A	-46	A	-16	A	-46	A	-51	A	-18	A	-84	A	21	A	-44	A	-251	A	-62	A	-70	A	-42	A	-54	A	-11	A	-442	A	-210	A	-28	A
Homeotic Protein Gbx2	HG3123-HT3299_at	-13	A	70	A	-82	A	68	A	83	A	-7	A	-35	A	-20	A	-22	A	4	A	5	A	178	A	-16	A	54	A	22	A	7	A	10	A	48	A	-13	A	-1	A	-50	A	-15	A	-87	A	18	A
Cea Family, Bi-Like Domain	HG3132-HT3308_at	10	A	-9	A	-25	A	3	A	18	A	-39	A	-45	A	6	A	-24	A	-11	A	-7	A	18	A	2	A	-11	A	-16	A	3	A	-21	A	-9	A	13	A	-4	A	-8	A	-19	A	-31	A	8	A
Zinc Finger Protein Znf81 (Gb:X0729)	HG3137-HT3313_at	12	A	-21	A	-2	A	-5	A	-7	A	8	A	-53	A	-5	A	-12	A	17	A	-14	A	40	A	-82	A	2	A	-25	A	13	A	-17	A	-1	A	-7	A	-6	A	4	A	8	A	-18	A	30	A
Beta-1-Glycoprotein 11, Pregnancy-Specific	HG315-HT315_at	45	A	101	A	133	A	80	A	56	A	-13	A	61	A	-39	A	188	P	24	A	153	A	157	A	80	A	60	A	69	A	284	P	85	A	98	A	31	A	3	A	19	A	-69	A	-7	A	48	A
Transcription Factor Iia	HG3162-HT3339_at	44	A	468	P	266	A	117	A	110	A	157	P	172	P	82	P	219	A	113	A	266	P	329	A	358	P	256	A	105	A	317	P	272	P	242	P	54	A	23	A	-5	A	112	A	23	A	134	A
Carcinoembryonic Antigen	HG3175-HT3352_at	68	A	123	A	129	A	-28	A	22	A	78	A	196	P	33	A	-24	A	178	P	-15	A	187	A	87	P	137	P	99	P	31	A	157	P	95	A	37	A	26	A	40	A	129	P	111	A	89	A
Metallopanstimulin 1	HG3214-HT3391_at	-46	A	-18	A	-119	A	8283	P	6330	P	9685	P	11631	P	8497	P	5742	P	16710	P	9298	P	8492	P	11472	P	9029	P	8167	P	15271	P	7348	P	2498	P	491	P	909	P	49	P	13055	P	8415	P	7605	P
Guanine Nucleotide-Binding Protein Hsr1	HG3227-HT3404_at	113	A	195	A	120	A	200	A	218	A	91	A	231	A	220	A	313	A	332	A	158	A	48	A	125	A	212	A	89	A	129	A	113	A	80	A	-11	A	-16	A	55	A	385	A	292	A	253	A
Protease Receptor-1, Effector Cell	HG3231-HT3408_at	125	A	253	A	-31	A	7	A	76	A	42	A	-1	A	-29	A	-17	A	-15	A	109	A	1	A	32	A	11	A	-2	A	92	A	-2	A	23	A	36	A	-34	A	10	A	-102	A	-114	A	-43	A
Fibroblast Growth Factor, Antisense Mrna	HG3248-HT3425_at	32	A	9	A	15	A	21	A	-11	A	12	A	-8	A	-7	A	19	A	9	A	-11	A	40	A	74	A	23	A	30	A	38	A	23	A	36	A	-20	A	9	A	13	A	-32	A	-27	A	-2	A
Phosphatidylinositol 3-Kinase P110, Beta Isoform	HG3254-HT3431_at	30	A	143	P	116	A	24	A	22	A	69	A	79	P	30	A	36	A	50	A	94	A	122	A	38	A	85	A	42	A	171	P	60	A	83	A	-3	A	7	A	24	P	0	A	-2	A	22	A
Gamma-Aminobutyric Acid (Gaba) A Receptor Beta 2 Subunit	HG3255-HT3432_at	53	A	376	P	171	A	139	A	118	P	69	A	97	A	94	A	160	A	129	A	242	A	114	A	221	A	142	A	84	P	168	P	139	A	120	A	45	A	26	A	26	A	61	A	128	A	92	A
Af-6 (Gb:U02478)	HG3264-HT3441_at	-247	A	-36	A	-242	A	-328	A	-156	A	-185	A	-9	A	-119	A	-187	A	-143	A	55	A	66	A	86	A	6	A	-45	A	-227	A	73	A	-25	A	-12	A	-89	A	-84	A	-227	A	43	A	-139	A
Crystallin, Alpha A	HG3286-HT3463_at	287	A	189	A	308	A	268	A	241	A	12	A	-208	A	216	A	-156	A	162	A	118	A	249	A	57	A	-8	A	-1	A	148	A	23	A	115	A	60	A	41	A	-25	A	-73	A	172	A	195	A
Xanthine Dehydrogenase (Gb:U06117)	HG3288-HT3465_at	40	A	46	A	5	A	-7	A	55	A	-20	A	22	A	10	A	18	A	37	A	6	A	-26	A	28	A	-3	A	30	A	65	A	59	M	52	A	-1	A	14	A	14	A	6	A	34	A	75	P
Acetyl-Coenzyme A Carboxylase	HG3299-HT3476_at	-90	A	-304	A	-203	A	-85	A	-135	A	-97	A	-164	A	-85	A	-75	A	-99	A	-133	A	-100	A	-137	A	-117	A	-40	A	-185	A	-96	A	-158	A	-43	A	-36	A	-24	A	-54	A	-147	A	-166	A
Ribosomal Protein S4, X-Linked	HG33-HT33_at	74	P	169	A	452	P	3824	P	4125	P	3108	P	2745	P	2662	P	2112	P	4487	P	7657	P	2527	P	3832	P	2819	P	1467	P	4835	P	979	P	1924	P	1146	P	498	P	225	P	5173	P	3551	P	6565	P
Tenascin	HG331-HT331_at	-39	A	-74	A	-152	A	-61	A	-43	A	-21	A	-78	A	-29	A	-70	A	-69	A	-57	A	-92	A	-76	A	-15	A	-34	A	-75	A	-21	A	-76	A	-35	A	-50	A	-5	A	-214	A	-172	A	-51	A
Thyroid Hormone Receptor, Beta-2	HG3313-HT3490_at	-38	A	-136	A	-424	A	-73	A	-45	A	-27	A	-6	A	-59	A	-52	A	-47	A	-89	A	-67	A	-73	A	-63	A	-10	A	-30	A	-76	A	-65	A	-17	A	-34	A	-34	A	-49	A	-118	A	-38	A
Ubiquitin-Conjugating Enzyme Ubch5	HG3344-HT3521_at	-8	A	194	A	-20	A	-46	A	25	A	0	A	247	A	-22	A	96	A	65	A	125	A	7	A	1	A	42	A	17	A	128	A	10	A	52	A	32	A	-15	A	21	A	29	A	-64	A	137	A
Pou Domain-Containing Protein (Gb:Z21065)	HG3345-HT3522_at	24	A	-9	A	-109	A	-57	A	-24	A	17	A	-42	A	-21	A	24	A	-30	A	-52	A	42	A	-94	A	-11	A	-36	A	-50	A	-38	A	12	A	-13	A	-15	A	-6	A	26	A	24	A	-11	A
Peroxisome Proliferator Activated Receptor (Gb:Z30972)	HG3355-HT3532_at	300	A	2504	P	2375	A	285	A	1140	P	279	A	403	A	61	A	587	M	176	A	546	A	219	A	698	P	1053	A	379	A	2058	A	570	A	1110	M	409	P	78	A	109	A	364	A	263	A	281	A
Ribosomal Protein L37	HG3364-HT3541_at	170	P	60	A	266	A	8569	P	4440	P	6823	P	8748	P	9256	P	4695	P	13154	P	6972	P	4936	P	6524	P	11257	P	4395	P	8488	P	2898	P	4898	P	4689	P	1285	P	166	P	9555	P	4708	P	6432	P
Potassium Channel, Voltage-Gated, Isk-Related Family, Member 1	HG3369-HT3546_at	-59	A	-8	A	-68	A	-9	A	-41	A	1	A	57	A	-30	A	-66	A	-6	A	4	A	37	A	77	A	39	A	-26	A	-44	A	8	A	-3	A	-3	A	-4	A	-33	A	-39	A	-12	A	-24	A
Nestin	HG3400-HT3579_at	-91	A	-527	A	-382	A	-199	A	-175	A	-273	A	-262	A	-177	A	-182	A	-249	A	-360	A	-68	A	-206	A	-316	A	-99	A	-363	A	-253	A	-209	A	-130	A	-42	A	-34	A	-93	A	-251	A	-92	A
Zinc Finger Protein Hzf3 (Gb:X60153)	HG3405-HT3586_at	-19	A	112	M	-2	A	17	A	17	A	-12	A	1	A	0	A	-3	A	0	A	31	A	55	A	-55	A	19	A	-3	A	49	A	11	A	26	A	12	A	-15	A	-7	A	6	A	-52	A	27	A
Poliovirus Receptor	HG3415-HT3598_at	24	A	14	A	-136	A	136	A	1	A	-4	A	136	P	102	P	74	A	134	P	39	A	168	A	57	A	47	A	-57	A	-47	A	78	A	-21	A	-2	A	20	A	27	A	115	A	78	A	66	M
Fibroblast Growth Factor Receptor K-Sam, Alt. Splice 1	HG3432-HT3618_at	2	A	-56	A	67	A	117	A	20	A	75	A	59	A	-11	A	46	A	17	A	26	A	61	A	108	P	0	A	9	A	-35	A	-11	A	-32	A	-17	A	-20	A	-10	A	75	A	11	A	14	A
Fibroblast Growth Factor Receptor K-Sam, Alt. Splice 4, K-Sam Iv	HG3432-HT3621_at	48	A	125	A	148	A	43	A	99	P	3	A	-37	A	31	A	31	A	5	A	116	A	179	A	133	P	-3	A	-6	A	140	A	45	A	90	A	11	A	13	A	10	A	7	A	-33	A	5	A
Zinc Finger Protein 20	HG3454-HT3647_at	151	A	412	P	278	A	124	A	123	P	96	M	146	P	78	A	62	A	118	A	132	M	85	A	136	P	136	P	76	P	287	P	119	A	185	P	69	P	29	A	18	A	44	A	92	A	95	P
Cd4 Antigen	HG3477-HT3670_at	-85	A	-659	A	-363	A	-340	A	-203	A	-163	A	-160	A	-123	A	-87	A	-107	A	-364	A	132	A	-169	A	-110	A	-83	A	-200	A	-138	A	-241	A	-68	A	-56	A	-12	A	-60	A	-265	A	-168	A
Uncoupling Protein Ucp	HG3492-HT3686_at	1044	P	2151	A	1861	A	2018	P	1070	A	1438	P	897	A	717	A	1233	A	1114	P	993	P	595	P	391	A	443	A	381	A	2064	P	503	A	1235	A	362	P	425	P	471	P	1118	P	1554	P	907	P
Nuclear Factor Nf-Il6	HG3494-HT3688_at	-52	A	-21	A	-86	A	716	P	332	P	1644	P	715	P	1015	P	437	P	989	P	336	P	317	A	274	P	597	P	45	P	164	P	0	A	1009	P	84	A	3	A	-8	A	479	P	398	P	590	P
Collagen, Type Ix, Alpha 1	HG3495-HT3689_at	56	A	-70	A	76	A	-40	A	17	A	76	A	-55	A	22	A	-45	A	80	A	-56	A	40	A	-76	A	-87	A	-35	A	264	A	-62	A	51	A	-8	A	9	A	-16	A	-77	A	69	A	6	A
Homeotic Protein Hox5.4	HG3502-HT3696_at	23	A	35	A	26	A	8	A	3	A	0	A	42	A	15	A	15	A	19	A	48	A	166	A	63	A	87	P	20	A	98	A	20	A	20	A	0	A	1	A	2	A	3	A	-28	A	-31	A
V-Erba Related Ear-3 Protein	HG3510-HT3704_at	74	P	75	A	-19	A	645	P	60	A	380	P	166	P	88	P	57	P	35	A	26	A	-68	A	-9	A	65	P	-24	A	88	A	-34	A	249	P	165	P	1	A	5	A	6	A	84	P	49	A
Tropomyosin Tm30nm, Cytoskeletal	HG3514-HT3708_at	133	P	297	P	178	A	459	P	1089	P	998	P	2402	P	786	P	565	P	1633	P	952	P	1358	P	1295	P	843	P	334	P	899	P	189	P	297	P	93	P	115	P	55	P	845	P	589	P	763	P
Alpha-1-Antitrypsin, 5' End	HG3517-HT3711_at	-14	A	191	A	93	A	28	A	74	A	75	A	125	A	56	A	116	A	158	A	411	A	50	A	101	A	95	A	43	A	41	A	202	A	186	A	13	A	33	A	-4	A	-17	A	102	A	58	A
Ras-Related Protein Rap1b	HG3521-HT3715_at	16	A	51	A	-8	A	-3	A	26	A	16	A	132	P	38	P	7	A	42	A	93	P	328	P	97	A	136	P	70	P	294	P	50	A	65	P	33	A	9	A	2	A	25	A	-38	A	24	A
Ccaat Displacement Protein, Cut Homolog, Alt. Splice 1	HG3548-HT3749_at	60	A	-288	A	-62	A	2	A	-16	A	24	A	363	A	162	P	92	P	110	A	126	A	21	A	59	A	67	A	-2	A	167	A	-30	A	-44	A	-12	A	40	P	24	A	126	A	19	A	78	M
Wilm'S Tumor-Related Protein	HG3549-HT3751_at	54	A	205	A	96	A	2944	P	3602	P	3085	P	7900	P	5839	P	3537	P	8469	P	8607	P	7784	P	9772	P	7758	P	5203	P	5977	P	2719	P	110	A	81	A	669	P	159	A	2868	P	2660	P	5910	P
Zinc Finger Protein (Gb:M88359)	HG3566-HT3769_at	336	M	1610	A	1731	A	535	A	793	A	670	A	412	A	161	A	573	P	383	A	439	A	316	A	570	A	252	A	281	A	1263	P	494	A	931	A	166	A	150	A	128	A	449	P	405	M	426	A
Protein Phosphatase Inhibitor Homolog	HG3570-HT3773_at	73	A	-185	A	-122	A	128	A	66	A	-34	A	-96	A	-97	A	0	A	-86	A	-135	A	-61	A	-3	M	163	A	121	A	-502	A	101	A	96	A	-15	A	-52	A	58	A	56	A	83	A	77	A
Autoimmune Antigen, Thyroid Disease-Related Antigen	HG3578-HT3781_at	113	A	192	A	-96	A	100	A	87	A	25	A	263	A	66	A	177	A	93	A	143	A	177	A	239	M	249	A	61	A	195	A	164	A	41	A	19	A	22	A	28	A	39	A	113	A	126	A
Homeotic Protein 7, Notch Group	HG358-HT358_at	139	A	396	A	136	P	163	A	76	A	113	P	310	A	114	A	148	A	119	A	133	P	223	A	223	A	317	M	124	A	159	M	188	P	181	A	80	P	79	M	147	P	70	A	72	A	43	A
Calcium Channel, Voltage-Gated, Beta 1 Subunit, L Type, Alt. Splice 2, Skeletal Muscle Isoform	HG3627-HT3836_at	67	A	104	A	148	A	91	A	88	A	4	A	105	A	-25	A	70	A	9	A	296	P	115	A	165	A	222	A	72	A	89	A	231	P	72	A	8	A	-12	A	-29	A	8	A	42	A	107	A
Epidermal Growth Factor Receptor-Related Protein	HG363-HT363_at	117	A	476	A	422	A	87	A	178	A	159	A	307	A	41	A	178	A	79	A	208	A	152	A	128	A	27	A	22	A	380	P	200	A	259	A	87	A	35	A	25	A	90	A	-14	A	174	A
Iron-Responsive Element-Binding Protein	HG37-HT37_at	51	P	-59	A	-65	A	-18	A	4	A	19	A	42	A	-12	A	23	A	22	A	55	A	62	A	64	A	72	A	28	A	44	A	31	A	-14	A	2	A	-4	A	9	M	12	A	-17	A	6	A
Epiligrin, Alpha 3	HG3733-HT4003_at	-68	A	-99	A	-379	A	-37	A	-105	A	-16	A	-2	A	-63	A	-44	A	-97	A	-44	A	20	A	-2	A	-45	A	2	A	-69	A	-37	A	-76	A	-36	A	-3	A	-34	A	-208	A	-152	A	-58	A
Basic Transcription Factor 2, 34 Kda Subunit	HG3740-HT4010_at	63	A	600	A	588	A	157	A	245	A	75	A	103	A	28	A	-2	A	34	A	176	A	17	A	50	A	80	A	125	A	289	A	32	A	199	A	53	A	30	A	54	A	27	A	10	A	17	A
Basic Transcription Factor, 44 Kda Subunit	HG3748-HT4018_at	-43	A	-58	A	-196	A	-70	A	24	A	-63	A	5	A	-36	A	-49	A	30	A	-39	A	38	A	15	A	34	A	11	A	101	P	-40	A	-43	A	-14	A	-37	A	-40	A	-85	A	-158	A	19	A
Immunoglobulin Heavy Chain, Fd Fragment	HG3790-HT4060_at	-19	A	-139	A	-132	A	-27	A	4	A	-16	A	-61	A	-20	A	-14	A	-19	A	-33	A	-48	A	-93	A	-65	A	-7	A	-53	A	-59	A	-79	A	5	A	-9	A	-7	A	-7	A	-81	A	18	A
Ribosomal Protein L26	HG384-HT384_at	110	M	79	A	38	A	1703	P	1798	P	1411	P	4148	P	1219	P	1088	P	5973	P	1333	P	1594	P	3560	P	3825	P	1470	P	3515	P	1620	P	2909	P	1688	P	164	P	30	A	2239	P	858	P	3322	P
Immunoglobulin Gamma Heavy Chain, V(6)Djc Regions (Gb:U13200)	HG3872-HT4142_at	-49	A	-21	A	25	A	-4	A	-23	A	-1	A	-52	A	-11	A	-24	A	2	A	-28	A	47	A	29	A	-47	A	-42	A	-23	A	2	A	5	A	-73	A	18	A	-40	A	-8	A	-47	A	-24	A
Homeotic Protein Hpx-42	HG3884-HT4154_at	-111	A	229	A	56	A	61	A	44	A	77	A	38	A	12	A	83	A	-60	A	-106	A	26	A	-80	A	-45	A	-20	A	-33	A	-122	A	-137	A	-16	A	-27	A	36	A	52	A	40	M	104	A
Phosphoglucomutase 1, Alt. Splice	HG3893-HT4163_at	27	A	9	A	45	A	41	A	22	A	4	A	-13	A	-47	A	-4	A	14	A	37	A	-73	A	-30	A	7	A	26	A	63	A	-7	A	5	A	7	A	-25	A	-9	A	-22	A	14	A	17	A
Sodium Channel, Type Iii, Alpha Subunit, Brain	HG3897-HT4167_at	25	A	-3	A	23	A	-70	A	63	A	9	A	-52	A	14	A	-6	A	-21	A	-26	A	-96	A	40	A	-15	A	-41	A	35	A	23	A	81	M	12	A	-19	A	27	A	-32	A	-21	A	-21	A
Stearoyl-Coenzymea Desaturase	HG3930-HT4200_at	-14	A	-48	A	-180	A	-15	A	-15	A	37	A	73	A	6	A	16	A	-3	A	29	A	23	A	-10	A	1	A	-22	A	37	A	17	A	11	A	-14	A	-18	A	12	A	-34	A	-11	A	7	A
G1 Phase-Specific Gene	HG3934-HT4204_at	152	A	732	A	515	A	257	A	163	A	128	A	100	A	57	A	65	A	65	A	35	A	130	A	183	A	159	A	-2	A	327	A	240	A	277	A	193	A	-23	A	132	A	155	A	30	A	153	A
Interleukin 9 Receptor (Gb:S71404)	HG3936-HT4206_at	29	A	168	A	202	A	90	A	136	A	110	A	-45	A	17	A	97	A	-8	A	-53	A	83	A	57	A	-33	A	18	A	97	A	-45	A	101	A	53	A	-5	A	38	A	103	A	6	A	63	A
Interferon	HG3942-HT4212_at	-13	A	-397	A	-39	A	-24	A	-197	A	-119	A	-149	A	-99	A	-68	A	-154	A	-151	A	-65	A	-191	A	-120	A	-67	A	-270	A	-154	A	-279	A	-62	A	-6	A	35	A	76	A	-86	A	-5	A
Phospholipid Transfer Protein	HG3945-HT4215_at	-181	A	-272	A	-181	A	-17	A	34	A	96	A	420	P	172	P	80	A	293	P	-253	A	162	A	401	P	470	A	-45	A	-100	A	-191	A	-93	A	-65	A	0	A	-54	A	42	A	36	A	107	A
Sialyltransferase, Stx	HG3962-HT4232_at	-84	A	-212	A	-307	A	-3	A	4	A	-33	A	-222	A	-55	A	-103	A	-102	A	-427	A	-228	A	-172	A	-229	A	-78	A	-140	A	-174	A	-102	A	-24	A	-27	A	-18	A	-108	A	102	A	-74	A
Transcription Factor (Gb:L32162)	HG3971-HT4241_at	46	A	128	A	137	P	91	A	118	P	39	A	23	A	25	A	90	A	31	A	118	P	86	A	74	A	73	M	13	A	167	A	106	A	104	P	40	A	17	A	11	A	38	A	56	A	45	A
Pou-Domain Dna Binding Factor Pit1, Pituitary-Specific	HG3976-HT4246_at	37	A	32	A	58	A	50	P	-4	A	40	A	-7	A	14	A	6	A	22	A	30	A	-30	A	64	M	44	P	7	A	73	A	33	A	23	A	18	A	19	A	15	A	20	A	22	A	15	A
Cpg-Enriched Dna, Clone E04	HG3985-HT4255_at	-11	A	-33	A	14	A	-43	A	-61	A	19	A	-63	A	4	A	12	A	-7	A	-47	A	11	A	-66	A	19	A	-15	A	-23	A	-41	A	8	A	-12	A	-46	A	-24	A	-51	A	-46	A	-50	A
Cpg-Enriched Dna, Clone E06	HG3987-HT4257_at	139	A	899	A	900	A	135	A	69	A	-24	A	185	A	59	A	204	A	308	A	46	A	104	A	27	A	60	A	86	A	204	A	36	A	451	A	-2	A	98	A	10	A	185	A	264	A	128	A
Cpg-Enriched Dna, Clone E14	HG3989-HT4259_at	-24	A	15	A	-2	A	20	A	49	A	-38	A	-20	A	-16	A	14	A	-55	A	-65	A	4	A	-11	A	-59	A	17	A	89	A	-19	A	-39	A	2	A	10	A	-40	A	-39	A	12	A	40	A
Cpg-Enriched Dna, Clone E35	HG3992-HT4262_at	-32	A	-259	A	-226	A	24	A	-44	A	8	A	-58	A	-6	A	-45	A	-67	A	-64	A	3	A	29	A	77	A	-50	A	-65	A	-27	A	-102	A	-22	A	25	A	18	A	-112	A	-54	A	-73	A
Cpg-Enriched Dna, Clone S12	HG3993-HT4263_at	-147	A	-264	A	-273	A	-166	A	-122	A	-128	A	-92	A	-138	A	-162	A	-211	A	-188	A	-96	A	-91	A	-125	A	-52	A	-149	A	-101	A	-107	A	-30	A	-95	A	-75	A	-115	A	-166	A	-130	A
Cpg-Enriched Dna, Clone S16	HG3994-HT4264_at	129	A	366	A	378	P	175	A	171	P	47	A	124	A	51	A	127	A	8	A	238	A	170	A	257	A	124	A	72	A	289	A	140	A	223	A	59	A	12	A	36	A	19	A	145	A	77	A
Cpg-Enriched Dna, Clone S19	HG3995-HT4265_at	50	A	388	A	443	A	356	A	406	A	342	A	615	A	117	A	287	A	230	A	538	A	297	A	314	A	271	A	169	A	236	A	290	A	374	A	101	A	30	A	38	A	457	A	358	P	217	A
L-Glycerol-3-Phosphate:Nad+ Oxidoreductase	HG3998-HT4268_at	52	A	-57	A	1	A	54	A	95	A	61	A	1	A	-10	A	-24	A	-1	A	-10	A	75	A	-41	A	-49	A	80	A	80	A	-34	A	12	A	32	A	22	A	-4	A	-36	A	31	A	14	A
Retinoic Acid Receptor, Beta, Isoform 1	HG3999-HT4269_at	-177	A	-1066	A	-479	A	-239	A	-155	A	-256	A	-172	A	-154	A	-215	A	-314	A	-283	A	-17	A	-252	A	-53	A	-84	A	-510	A	-331	A	-458	A	-178	A	-83	A	-136	A	-323	A	-366	A	-336	A
Opioid-Binding Cell Adhesion Molecule	HG4018-HT4288_at	29	A	187	P	-9	A	84	A	67	A	79	A	173	A	49	A	42	A	113	A	200	A	84	A	58	A	142	A	11	A	246	A	60	A	85	A	4	A	22	A	7	A	15	A	59	A	62	A
Retinoblastoma 1	HG4036-HT4306_at	1285	P	2088	P	989	P	240	P	563	P	431	P	167	P	180	P	284	P	706	P	444	P	314	A	261	P	356	P	341	P	1378	P	596	P	616	P	181	P	436	P	263	P	222	P	702	P	168	P
Choline Acetyltransferase	HG4051-HT4321_at	20	A	-96	A	-78	A	88	A	16	A	-84	A	89	A	36	A	17	A	45	A	23	A	9	A	-54	A	-9	A	10	A	-53	A	-20	A	-48	A	-70	A	2	A	41	A	15	A	41	A	32	A
Glutamate Ionotropic Receptor 1	HG4052-HT4322_at	-70	A	-220	A	-30	A	-60	A	-59	A	-71	A	-49	A	2	A	-62	A	-96	A	-56	A	-66	A	-128	A	-4	A	-30	A	-80	A	-11	A	19	A	-35	A	-38	A	-11	A	32	A	-55	A	-35	A
Oncogene Aml1-Evi-1, Fusion Activated	HG4058-HT4328_at	14	A	37	A	-40	A	72	A	-27	A	195	P	1810	P	421	P	223	P	523	P	180	P	24	A	100	A	11	A	5	A	30	A	12	A	162	A	14	A	486	P	-25	A	13	A	409	P	532	P
P97 Antigen, Melanoma-Specific	HG406-HT406_at	150	P	113	A	137	P	213	P	173	P	147	P	263	P	108	A	181	P	116	A	206	A	102	A	257	A	177	P	34	A	140	P	35	A	135	A	43	A	64	A	78	P	244	P	95	A	132	A
Phosphoprotein Tal2	HG4068-HT4338_at	140	A	264	A	18	A	194	A	139	A	73	A	339	A	-16	A	43	A	50	A	112	A	144	A	176	A	15	A	40	A	-220	A	146	A	166	A	25	A	39	A	8	A	-197	A	-44	A	-77	A
Cytosolic Acetoacetyl-Coenzyme A Thiolase	HG4073-HT4343_at	81	P	73	A	129	A	268	P	92	P	224	P	427	P	312	P	197	P	316	P	172	P	312	P	221	P	75	A	90	P	207	P	77	A	102	A	26	A	64	P	21	P	214	P	215	P	233	P
Rad2	HG4074-HT4344_at	9	A	31	A	30	A	105	P	114	A	111	A	37	A	121	P	70	A	182	P	59	A	473	P	103	P	162	P	18	M	73	A	-6	A	64	A	-2	A	4	A	6	A	177	P	102	P	36	P
N-Ethylmaleimide-Sensitive Factor	HG4102-HT4372_at	51	P	93	P	26	A	89	A	27	A	23	A	87	A	35	A	98	P	26	A	108	P	106	A	113	A	94	A	38	A	64	A	54	P	15	A	15	A	8	A	-5	A	37	A	43	A	5	A
Olfactory Receptor Or17-209	HG4114-HT4384_at	101	A	468	P	462	P	146	A	82	A	139	A	281	A	107	A	282	P	163	A	407	A	197	A	266	A	205	A	114	A	369	P	178	A	217	A	85	P	69	A	42	A	74	A	112	A	191	A
Zinc Finger Protein Hzf4	HG4126-HT4396_at	-57	A	-117	A	-67	A	53	P	140	P	60	P	51	A	32	P	50	P	92	P	54	A	23	A	45	A	6	A	1	A	42	A	17	A	-61	A	-12	A	36	P	9	A	75	P	26	A	40	P
Anion Exchanger 3, Cardiac Isoform	HG4128-HT4398_at	16	A	-59	A	-12	A	-8	A	-16	A	-19	A	58	A	-2	A	-16	A	-13	A	-59	A	75	A	-29	A	-22	A	10	A	-34	A	19	A	-28	A	11	A	-31	A	-5	A	12	A	-15	A	-67	A
Zinc Finger Protein Hzf6	HG4144-HT4414_at	-12	A	-32	A	-31	A	-10	A	-72	A	-9	A	-16	A	-21	A	-16	A	-14	A	-19	A	96	A	-37	A	-38	A	6	A	-37	A	-45	A	12	A	12	A	-1	A	-6	A	-15	A	-8	A	-8	A
Lectin, Galactoside-Binding, Soluble, 2	HG415-HT415_at	49	A	-102	A	45	A	67	A	-81	A	-113	A	40	A	-47	A	-159	A	-96	A	-250	A	-1	A	-57	A	-162	A	7	A	-171	A	-17	A	121	A	-1	A	268	A	1059	A	309	A	-203	A	-120	A
Glycinamide Ribonucleotide Synthetase	HG4157-HT4427_at	19	A	47	A	142	A	41	A	81	A	48	A	49	A	34	P	16	A	40	A	-1	A	-64	A	21	A	58	P	-31	A	27	A	44	P	28	A	-9	A	17	A	20	P	48	A	66	P	38	A
Hpc-1	HG4165-HT4435_at	-7	A	-61	A	-68	A	9	A	-15	A	-3	A	21	A	3	A	7	A	-11	A	-31	A	-114	A	18	A	6	A	-7	A	-59	A	-24	A	6	A	-22	A	-6	A	9	A	-4	A	-5	A	-22	A
Nuclear Factor 1, A Type	HG4167-HT4437_at	62	A	142	A	246	A	50	A	117	A	157	A	19	A	83	A	140	P	68	A	150	A	-23	A	65	A	63	A	53	A	171	M	68	A	70	A	26	A	20	A	-37	A	2	M	97	A	60	A
Af-17	HG4178-HT4448_at	137	P	69	A	32	A	145	A	13	A	14	A	127	A	53	A	57	A	26	A	80	A	130	A	189	A	125	A	77	A	78	A	134	A	16	A	40	A	-22	A	38	A	-23	A	15	A	-16	A
Estrogen Sulfotransferase, Ste	HG4185-HT4455_at	59	A	87	A	143	A	44	P	15	A	31	A	14	A	13	A	16	A	42	P	38	A	-16	A	25	A	33	A	13	A	83	P	34	A	48	A	0	A	-4	A	9	A	39	A	59	P	44	A
N-Methyl-D-Aspartate Receptor Subunit, Splice Variant Hnr1n	HG4188-HT4458_at	-128	A	-191	A	-89	A	-57	A	-91	A	13	A	-185	A	-42	A	-35	A	-105	A	-26	A	-28	A	-145	A	-103	A	-44	A	-118	A	-84	A	-78	A	-44	A	-27	A	-36	A	-24	A	-26	A	-42	A
Sodium/Hydrogen Exchanger 5	HG4194-HT4464_at	93	A	67	A	52	A	26	A	85	A	-6	A	-148	A	-57	A	-12	A	-13	A	89	A	-30	A	-110	A	-59	A	-85	A	52	A	-29	A	53	A	-25	A	-39	A	62	A	-3	A	18	A	-8	A
Methylenetetrahydrofolate Reductase	HG4234-HT4504_at	-30	A	210	A	163	A	-8	A	20	A	89	A	87	A	6	A	-53	A	-1	A	113	A	37	A	-6	A	73	A	41	A	119	A	22	A	118	A	25	A	-24	A	-2	A	-48	A	-26	A	2	A
Zinc Finger Protein Znf155	HG4243-HT4513_at	84	A	275	A	317	A	19	A	210	A	87	A	72	A	-6	A	139	A	-64	A	120	A	135	A	128	A	66	A	140	A	408	A	120	A	225	A	67	A	11	A	62	P	-6	A	89	A	88	A
Forkhead Family Afx1	HG4245-HT4515_at	-9	A	4	A	-153	A	-23	A	20	A	1	A	-10	A	-22	A	-16	A	-25	A	1	A	-126	A	-39	A	-59	A	2	A	0	A	22	A	-2	A	-5	A	-30	A	1	A	-40	A	-32	A	-15	A
Kinase Inhibitor P27kip1, Cyclin-Dependent	HG4258-HT4528_at	-55	A	84	A	74	A	-30	A	14	A	-88	A	-39	A	-35	A	-1	A	15	A	-42	A	16	A	-171	A	-38	A	-10	A	-94	A	-5	A	55	A	21	A	-7	A	28	A	-36	A	-59	A	10	A
Nkr-P1a Protein	HG4263-HT4533_at	-21	A	-140	A	-95	A	-9	A	-34	A	13	A	-8	A	-12	A	-29	A	-7	A	-65	A	-69	A	-31	A	-70	A	6	A	-49	A	-64	A	-39	A	29	A	-28	A	-2	A	-83	A	-60	A	-40	A
Hepatocyte Growth Factor Receptor	HG4272-HT4542_at	230	A	777	A	802	P	231	A	176	A	205	A	342	A	107	P	132	A	117	A	279	P	91	A	28	A	208	A	118	M	621	P	180	M	391	P	88	M	67	A	41	P	106	A	244	A	184	P
B-Cell Growth Factor 1	HG429-HT429_at	44	A	25	A	35	A	4	A	1	A	-1	A	41	A	7	A	-4	A	6	A	52	P	22	A	-25	A	11	A	10	A	10	A	16	A	45	A	20	A	10	A	3	A	5	A	1	A	12	A
Transcriptional Coactivator Pc4	HG4297-HT4567_at	-18	A	-31	A	-38	A	283	P	240	P	267	P	505	P	470	P	73	P	343	P	128	P	197	A	266	P	244	P	49	P	311	P	55	P	140	P	128	P	25	A	-13	A	19	P	82	P	187	P
Cellular Retinol Binding Protein Ii	HG4310-HT4580_at	-43	A	-99	A	-364	A	-15	A	-107	A	-25	A	-114	A	-35	A	-61	A	-54	A	-112	A	-77	A	-69	A	-98	A	-22	A	-191	A	-34	A	-84	A	-6	A	0	A	-3	A	-52	A	-77	A	-51	A
Transketolase-Like Protein	HG4316-HT4586_at	-112	A	-202	A	-131	A	-74	A	-101	A	-78	A	-58	A	-66	A	-74	A	-78	A	-173	A	27	A	-171	A	-120	A	-21	A	-151	A	-120	A	-104	A	-59	A	-14	A	-26	A	-82	A	-122	A	-91	A
Ribosomal Protein L5	HG4319-HT4589_at	161	P	128	A	-35	A	4426	P	2008	P	4084	P	9732	P	5973	P	2722	P	13680	P	5288	P	6468	P	6541	P	6671	P	1668	P	3888	P	1800	P	2191	P	892	P	1045	P	118	P	3718	P	2874	P	5280	P
Ahnak-Related Sequence	HG4321-HT4591_at	-43	A	-51	A	-77	A	-26	A	-61	A	-38	A	25	A	-45	A	-7	A	-23	A	-71	A	105	A	-59	A	-18	A	-6	A	-13	A	-31	A	-23	A	-22	A	-17	A	-4	A	-175	A	-38	A	-20	A
Zinc Finger Protein Znfpt1	HG4332-HT4602_at	246	P	832	A	716	A	213	A	298	A	257	P	416	P	95	A	177	A	109	A	417	P	314	A	463	P	289	P	125	P	654	P	216	A	369	A	73	A	75	A	49	M	-11	A	136	A	224	P
Zinc Finger Protein Znfpt7	HG4333-HT4603_at	43	A	97	A	130	A	-83	A	86	A	31	A	108	A	38	A	-12	A	26	A	87	A	81	A	121	A	33	A	2	A	156	A	4	A	68	A	31	A	2	A	0	A	-19	A	50	A	21	A
Bactericidal Bpi'Gene	HG4336-HT4606_at	114	P	69	P	118	A	131	P	126	A	97	P	84	A	80	P	60	A	16	A	126	P	-19	A	100	P	71	A	27	A	245	P	90	P	58	P	61	A	40	A	34	P	10	A	155	A	105	P
Ribosomal Protein L18a Homolog	HG4390-HT4660_at	-22	A	-62	A	-53	A	71	P	8	A	53	A	-20	A	18	A	21	A	33	A	18	A	113	A	-38	A	43	A	12	A	80	P	-13	A	-6	A	-9	A	-32	A	-9	A	-21	A	-16	A	-30	A
Mucin, Gastric	HG4411-HT4681_at	-80	A	-247	A	-222	A	-43	A	-121	A	-59	A	-118	A	-71	A	-48	A	-49	A	-137	A	-56	A	-77	A	-119	A	-37	A	-80	A	-98	A	-148	A	-6	A	-37	A	-15	A	-101	A	-106	A	-9	A
Cyclin D1 Promoter	HG4433-HT4703_at	-99	A	37	A	-48	A	-35	A	58	A	-6	A	-176	A	-79	A	-67	A	-118	A	-181	A	-32	A	-139	A	-141	A	-42	A	69	A	-69	A	47	A	-4	A	-27	A	2	A	14	A	-101	A	-73	A
Immunoglobulin Heavy Chain, Vdjc Regions (Gb:L23563)	HG4458-HT4727_at	12	A	-18	A	-81	A	-16	A	-26	A	-50	A	-53	A	-21	A	-34	A	-36	A	47	A	52	A	-57	A	-46	A	-34	A	2	A	-11	A	-25	A	-15	A	0	A	-1	A	-22	A	16	A	6	A
Immunoglobulin Heavy Chain, Vdjc Regions (Gb:L23564)	HG4460-HT4729_at	27	A	-62	A	-36	A	-51	A	-85	A	-2	A	28	A	4	A	-4	A	-28	A	27	A	89	A	-42	A	44	A	-16	A	224	A	5	A	-60	A	25	A	-10	A	6	A	-77	A	-14	A	-24	A
Immunoglobulin Heavy Chain, Vdjc Regions (Gb:L23565)	HG4462-HT4731_at	-33	A	4	A	-171	A	-16	A	1	A	-37	A	-64	A	0	A	-38	A	14	A	-57	A	5	A	-71	A	-12	A	-13	A	-46	A	-51	A	-30	A	-20	A	-21	A	-7	A	-187	A	-99	A	-4	A
Collagen, Type Vi, Alpha 2, N-Terminal Domain	HG4480-HT4833_at	6	A	-275	A	-167	A	-43	A	-27	A	-8	A	98	A	-73	A	85	A	-60	A	-38	A	69	A	-100	A	-19	A	-6	A	-31	A	-203	A	-74	A	-39	A	-18	A	-26	A	-31	A	-122	A	-4	A
Kallistatin, Protease Inhibitor 4	HG4533-HT4938_at	137	P	377	P	308	M	111	P	112	P	82	A	85	A	40	A	98	A	38	A	252	A	-23	A	85	A	229	P	99	P	285	P	137	P	209	P	42	A	25	A	25	A	84	P	153	P	101	M
Ribosomal Protein L10	HG4542-HT4947_at	66	A	68	A	31	A	429	P	1027	P	1271	P	2076	P	2012	P	777	P	1846	P	1725	P	5687	P	2758	P	3201	P	1002	P	2323	P	1144	P	105	A	20	A	186	P	6	A	1370	P	1123	P	1914	P
Glucocorticoid Receptor, Beta	HG4582-HT4987_at	-3	A	9	A	-29	A	106	P	7	A	75	P	212	P	74	P	41	A	28	A	11	A	92	A	44	A	100	P	20	A	84	A	9	A	22	A	4	A	-6	A	19	A	31	P	20	A	12	A
Centractin, Alpha	HG4606-HT5011_at	49	A	117	A	77	A	20	A	86	A	80	P	84	A	41	A	42	A	-7	A	69	A	157	A	139	A	154	A	37	A	103	A	57	A	11	A	19	A	-2	A	12	A	51	A	21	A	20	A
Spliceosomal Protein Sap 49	HG4638-HT5050_at	-42	A	-834	A	-454	A	-188	A	-107	A	-155	A	-85	A	-139	A	-280	A	-102	A	-174	A	69	A	48	A	34	A	-105	A	-120	A	-24	A	-409	A	-83	A	-124	A	-15	A	-80	A	-234	A	-144	A
Microtubule-Associated Protein 1b	HG4660-HT5073_at	71	A	258	P	62	A	88	A	53	A	129	M	230	P	109	A	182	A	112	P	273	A	162	A	260	A	279	A	110	A	152	A	147	A	94	P	29	A	57	P	6	A	41	A	89	A	78	A
Omega Light Chain, Immunoglobulin Lambda Light Chain Related	HG4662-HT5075_at	-127	A	-99	A	-219	A	-34	A	-55	A	-109	A	-59	A	-69	A	-82	A	-28	A	-191	A	1448	P	-58	A	-395	A	-80	A	-14	A	-63	A	-93	A	-40	A	-14	A	-28	A	115	A	-106	A	-59	A
Glial Growth Factor 2	HG4704-HT5146_at	72	A	147	A	-106	A	49	A	62	A	50	A	-40	A	25	A	53	A	59	A	46	A	20	A	26	A	-10	A	23	A	91	A	76	A	79	A	56	M	-5	A	-4	A	-6	A	13	A	42	A
Guanosine 5'-Monophosphate Synthase	HG4716-HT5158_at	-38	A	-37	A	-70	A	41	A	99	P	13	A	190	P	326	P	52	A	750	P	66	A	473	A	235	P	50	A	13	A	53	A	10	A	-1	A	-15	A	-28	A	-1	A	87	A	31	A	52	A
Atp-Binding Cassette Protein	HG4724-HT5166_at	29	A	-171	A	-167	A	-109	A	-14	A	-22	A	-149	A	-31	A	70	A	-48	A	-96	A	-95	A	-237	A	-101	A	12	A	-28	A	-2	A	-3	A	18	A	-22	A	4	A	-32	A	24	A	71	A
Transcription Factor Eb	HG4740-HT5187_at	-83	A	-23	A	-91	A	-70	A	-7	A	-47	A	-34	A	-33	A	-45	A	-44	A	-46	A	21	A	-89	A	15	A	11	A	-10	A	-6	A	-13	A	1	A	-14	A	-1	A	-57	A	-64	A	-56	A
Nadh-Ubiquinone Oxidoreductase, 51 Kda Subunit	HG4747-HT5195_at	-121	A	-285	A	-222	A	-83	A	-53	A	-160	A	17	A	-37	A	-39	A	-65	A	10	A	78	A	-19	A	-28	A	-22	A	-113	A	6	A	-109	A	-37	A	-35	A	-36	A	-90	A	-35	A	-92	A
Calmitine Calcium-Binding Protein, Mitochondrial	HG4749-HT5197_at	48	A	302	A	206	A	56	A	165	A	51	A	50	A	-24	A	-7	A	64	A	169	A	101	A	82	A	-17	A	6	A	488	M	19	A	164	A	71	A	-14	A	-3	A	15	A	136	A	-2	A
Ras Inhibitor Inf	HG511-HT511_at	25	A	-17	A	34	A	71	A	15	A	-3	A	261	P	-3	A	-9	A	69	P	-24	A	68	A	82	P	110	A	44	A	102	P	28	A	56	A	-3	A	20	A	-3	A	5	A	2	A	45	A
Collagen, Type Viii, Alpha 2	HG537-HT537_at	45	A	92	A	99	A	-214	A	-46	A	100	A	54	A	31	A	125	A	25	A	-49	A	160	A	128	A	165	A	68	A	-11	A	-39	A	-19	A	18	A	-13	A	25	A	-55	A	92	A	70	A
Endothelial Cell Growth Factor 1	HG544-HT544_at	-338	A	-1021	A	-444	A	-375	A	-379	A	-165	A	-822	A	-14	A	-418	A	-392	A	-1214	A	-427	A	-9	A	-89	A	-213	A	-600	A	-569	A	-422	A	-108	A	-143	A	38	A	565	A	-337	A	-770	A
Ribosomal Protein S12	HG613-HT613_at	43	A	-17	A	165	A	3388	P	2430	P	4210	P	6167	P	4493	P	3409	P	7940	P	3020	P	2241	P	2116	P	3241	P	1105	P	4191	P	654	P	564	P	298	P	265	P	119	P	5109	P	3023	P	5068	P
Tyrosine Phosphatase, Epsilon	HG620-HT620_at	-42	A	38	A	-49	A	-17	A	0	A	-27	A	100	A	-12	A	39	A	-17	A	148	A	78	A	43	A	130	A	3	A	11	A	18	A	-9	A	-23	A	11	A	-11	A	-35	A	-6	A	33	A
Nf-Kappa B-Binding Protein Kbp-1	HG64-HT64_at	24	A	-11	A	11	A	29	A	47	A	32	A	60	A	12	A	18	A	30	A	58	A	99	A	26	A	25	A	-28	A	50	A	28	A	87	M	28	A	5	A	-12	A	26	A	82	P	47	A
Histone H1.1	HG644-HT644_at	11	A	48	A	-97	A	-11	A	8	A	-48	A	-52	A	-13	A	-52	A	-43	A	-80	A	18	A	-175	A	-108	A	-8	A	-51	A	-60	A	2	A	22	A	-23	A	-2	A	-65	A	-61	A	2	A
Epstein-Barr Virus Small Rna-Associated Protein	HG662-HT662_at	-106	A	100	A	9	A	1660	P	811	P	944	P	1097	P	1358	P	763	P	3205	P	1327	P	1021	P	1183	P	1047	P	585	P	1932	P	424	P	876	P	537	P	418	P	34	A	1550	P	750	P	1324	P
T-Cell Factor 1, A/B/C, Alt. Splice 1, A	HG668-HT4793_at	-48	A	4	A	-99	A	-36	A	-20	A	-23	A	-19	A	-6	A	-42	A	-34	A	-13	A	-10	A	-24	A	-5	A	-41	A	-54	A	0	A	-22	A	35	A	4	A	2	A	-77	A	-8	A	-35	A
Serum Amyloid A1	HG732-HT732_at	-40	A	107	A	81	A	-2	A	-22	A	-11	A	-34	A	-16	A	20	A	-29	A	102	A	13	A	91	A	74	A	3	A	-11	A	-12	A	-45	A	2	A	-23	A	22	A	19	A	-1	A	49	A
Latent Membrane Protein Lmp1	HG742-HT742_at	-60	A	7	A	62	A	-5	A	32	A	-82	A	-145	A	-69	A	-117	A	-12	A	138	A	-56	A	-112	A	-52	A	-5	A	96	A	11	A	147	A	-55	A	32	A	-31	A	-58	A	-44	A	-39	A
Ribosomal Protein S13	HG821-HT821_at	73	A	-2	A	47	A	4636	P	2494	P	3057	P	5310	P	2848	P	1931	P	5861	P	3786	P	2496	P	4763	P	5654	P	1951	P	4516	P	1518	P	2271	P	1047	P	538	P	85	P	3136	P	1778	P	3501	P
Guanine Nucleotide-Binding Protein, Alpha 12	HG825-HT825_at	-185	A	-173	A	-182	A	-87	A	-107	A	-133	A	-135	A	-123	A	-103	A	-135	A	-84	A	-49	A	-16	A	2	A	-21	A	-190	A	-139	A	-152	A	-27	A	-26	A	-32	A	-118	A	-144	A	-97	A
Potassium Channel (Gb:L02750)	HG830-HT830_at	212	P	273	P	129	A	229	P	92	A	121	A	162	A	87	P	177	P	88	A	248	P	181	A	156	P	203	A	67	A	173	A	88	A	183	A	81	P	64	M	73	P	118	P	194	A	163	P
Potassium Channel (Gb:L02752)	HG831-HT831_at	64	P	153	A	240	A	11	A	53	A	46	A	21	A	12	A	-20	A	36	A	43	A	48	A	30	A	21	A	40	M	111	P	14	A	84	P	4	A	-4	A	2	A	16	A	8	A	30	A
Cyclophilin-Related Protein	HG846-HT846_at	134	P	183	A	-32	A	119	A	81	A	118	A	45	A	63	A	122	A	16	A	53	A	189	A	120	A	33	A	70	M	318	A	67	A	156	P	52	A	30	A	15	A	98	A	36	A	65	A
Golgin, 165 Kda Polypeptide	HG870-HT870_at	-57	A	-30	A	14	A	-3	A	32	A	-44	A	52	A	-24	A	72	P	55	A	-16	A	182	A	-44	A	87	A	-59	A	-2	A	-13	A	42	A	2	A	-12	A	-7	A	1	A	-45	A	-9	A
Thrombospondin 2 (Gb:L07803)	HG896-HT896_at	-63	A	22	A	-71	A	-15	A	35	A	-43	A	-13	A	-44	A	-74	A	7	A	-39	A	-7	A	-60	A	-10	A	-8	A	-15	A	-83	A	-45	A	-43	A	-19	A	-10	A	-51	A	-95	A	-39	A
Mg44	HG907-HT907_at	-158	A	-579	A	-397	A	-228	A	-247	A	-392	A	-977	A	19	M	-396	A	-133	A	-529	A	-429	A	-433	A	-341	A	-251	A	-494	A	-327	A	-108	A	-75	A	-157	A	-8	A	6	A	-219	A	-415	A
Mg61 Protein (Gb:L08239)	HG908-HT908_at	94	A	361	A	334	A	83	A	50	A	50	A	39	A	27	A	90	A	99	A	148	A	105	A	100	A	12	A	67	A	229	A	137	A	198	M	39	A	18	A	25	A	15	A	159	A	117	A
Mg81	HG909-HT909_at	-53	A	-144	A	-48	A	64	A	-16	A	-114	A	-41	A	61	A	-44	A	-5	A	-12	A	132	A	39	A	19	A	3	A	-187	A	12	A	-16	A	34	A	-48	A	-40	A	-38	A	29	A	61	A
Dna Polymerase, Epsilon, Catalytic Subunit	HG919-HT919_at	62	A	307	A	259	A	43	A	143	A	4	A	228	P	25	A	57	A	-87	A	86	A	262	A	203	A	105	M	111	A	171	A	68	M	68	A	17	A	-5	A	11	A	-23	A	68	A	3	A
Serine/Threonine Kinase, Receptor 2-2, Alt. Splice 3	HG921-HT3995_at	-7	A	-170	A	-259	A	-23	A	-19	A	-55	A	55	A	-31	A	-71	A	-37	A	-9	A	-34	A	-12	A	78	A	-20	A	-37	A	-1	A	13	A	-61	A	-18	A	-13	A	-124	A	-46	A	-47	A
Guanine Nucleotide Exchange Factor 1	HG960-HT960_at	89	A	181	A	-297	A	112	A	91	A	100	A	227	P	40	A	134	M	106	P	264	M	183	P	272	P	282	P	57	A	216	A	116	A	83	A	44	A	0	A	22	A	-9	A	47	A	49	A
Guanine Nucleotide Exchange Factor 2	HG961-HT961_at	-134	A	-182	A	-58	A	-148	A	-73	A	-34	A	-272	A	-163	A	-124	A	-109	A	-37	P	140	A	50	A	-53	A	18	A	-90	A	-53	A	-50	A	4	A	-47	A	-44	A	-110	A	-124	A	-116	A
Mac25	HG987-HT987_at	65	P	5	A	39	A	289	P	834	P	2976	P	3470	P	1401	P	951	P	2429	P	1191	P	483	P	1209	P	1267	P	256	P	2104	P	284	A	1230	P	421	P	55	P	12	A	273	P	548	P	1537	P
Alpha-cardiac actin gene, 5' flank and	J00073_at	288	A	543	M	657	A	407	P	167	M	181	P	417	A	153	A	166	A	213	P	379	A	364	A	344	A	199	A	190	P	437	M	283	A	2150	P	285	P	93	A	29	A	72	A	280	A	106	A
PROENKEPHALIN A PRECURSOR	J00123_at	-23	A	63	A	4	A	502	A	-35	A	13	A	114	A	298	P	54	A	7	A	-3	A	66	A	-15	A	15	A	18	A	-7	A	-17	A	-33	A	-13	A	-2	A	-3	A	-97	A	8	A	71	A
KERATIN, TYPE I CYTOSKELETAL 14	J00124_at	64	P	98	A	5	A	2885	P	26	A	98	A	98	A	392	P	72	A	120	A	51	A	54	A	107	A	115	M	48	A	98	A	27	A	60	P	26	A	22	A	4	A	37	A	25	A	30	A
FIBRINOGEN BETA CHAIN PRECURSOR	J00129_at	73	P	152	P	-7	A	26	A	24	A	49	A	74	A	42	A	0	A	16	A	78	A	-14	A	100	A	13	A	75	P	150	P	45	A	91	M	24	A	32	P	30	P	69	P	62	P	28	A
PEPSINOGEN A PRECURSOR	J00287_at	-20	A	-468	A	51	A	-54	A	-111	A	-49	A	-321	A	-76	A	-68	A	-136	A	-286	A	-146	A	-207	A	-182	A	-61	A	-121	A	-210	A	84	A	-18	A	-29	A	-6	A	-71	A	-71	A	-201	A
PTH Parathyroid hormone	J00301_at	-84	A	-161	A	-119	A	-32	A	-27	A	-53	A	-8	A	9	A	-12	A	-3	A	11	A	-60	A	-28	A	9	A	-3	A	-69	A	12	A	-40	A	-14	A	11	A	11	A	-4	A	-29	A	-22	A
Somatostatin I gene and flanks	J00306_at	3	A	167	A	-138	A	165	A	46	A	116	A	204	A	84	A	231	A	194	A	173	A	110	A	107	A	98	A	46	A	24	A	84	A	99	A	51	A	19	A	33	A	25	A	96	A	168	A
APOD Apolipoprotein D	J02611_at	177	A	295	A	293	A	175	A	322	P	124	A	16333	P	161	A	235	A	390	P	356	A	254	P	149	A	376	A	129	A	186	A	290	A	69	A	81	A	122	P	83	P	6252	P	87	A	83	A
EIF2A Eukaryotic translation initiation factor 2A	J02645_at	-99	A	-96	A	-100	A	121	A	53	A	79	A	892	P	166	M	115	A	348	P	183	A	334	A	322	A	365	A	46	A	-56	A	93	A	-10	A	35	A	32	M	0	A	114	A	119	P	101	A
CYP2E Cytochrome P450, subfamily IIE	J02843_at	25	A	-75	A	-117	A	-14	A	-7	A	-7	A	57	A	-56	A	-10	A	-6	A	18	A	-78	A	13	A	-54	A	1	A	-25	A	5	A	25	A	-5	A	-27	A	22	A	-29	A	21	A	-11	A
20-kDa myosin light chain (MLC-2) mRNA	J02854_at	30	A	-22	A	-75	A	1937	P	174	P	205	P	244	A	261	P	3427	P	821	P	141	A	-138	A	599	P	27	A	12	A	-68	A	-34	A	76	A	-30	A	20	A	53	A	232	P	147	A	265	P
FABP4 Fatty acid binding protein 4, adipocyte	J02874_at	-2	A	7	A	-6	A	-14	A	189	P	36	A	18	A	83	P	41	A	203	P	33	A	89	A	46	A	33	A	-10	A	3	A	44	P	233	P	3	A	84	P	12	A	-11	A	16	A	-7	A
FOLATE RECEPTOR BETA PRECURSOR	J02876_at	-171	A	-108	A	-180	A	-73	A	10	A	118	P	199	A	-143	A	165	A	-90	A	-260	A	299	A	196	A	-82	A	3	A	-319	A	141	A	-191	A	7	A	-8	A	-8	A	-112	A	-370	A	-189	A
CLPS Colipase, pancreatic	J02883_at	13	A	28	A	99	A	73	A	54	A	44	A	34	A	8	A	22	A	34	A	246	P	86	A	61	A	-11	A	1	A	84	A	1	A	27	A	40	A	17	A	2	A	30	A	7	A	21	A
NMOR2 Quinone oxidoreductase (NQO2)	J02888_at	74	M	227	P	241	P	220	P	206	P	129	A	271	P	98	A	129	A	217	P	201	P	105	A	114	M	68	A	68	A	248	P	52	A	106	A	30	A	23	A	25	M	149	P	102	A	64	A
PROTEIN PHOSPHATASE PP2A, 65 KD REGULATORY SUBUNIT, ALPHA ISOFORM	J02902_at	86	A	125	A	209	A	160	M	497	P	142	A	894	P	210	P	271	P	462	P	407	P	613	P	932	P	995	P	178	A	428	P	148	A	56	A	48	A	100	A	39	M	204	A	264	P	447	P
CYTOCHROME P450 IIF1	J02906_at	-1	A	699	A	335	A	93	A	230	A	33	A	318	A	154	A	213	A	34	A	255	A	165	A	179	A	382	A	128	A	387	A	243	A	200	A	85	A	38	A	22	A	88	A	40	A	143	A
LCP1 Lymphocyte cytosolic protein 1 (L-plastin)	J02923_at	-18	A	-15	A	-58	A	-4	A	5	A	0	A	102	A	17	A	19	A	2	A	50	P	891	P	1131	P	1437	P	133	P	720	P	89	P	-11	A	-6	A	8	A	-19	A	-14	A	-13	A	9	A
CBG Corticosteroid binding globulin	J02943_at	67	A	100	A	157	A	179	M	91	A	33	A	16	A	30	A	131	A	97	A	105	A	110	A	62	A	116	P	-9	A	105	A	56	A	55	A	50	A	46	A	27	A	181	A	69	A	144	M
ITGA2B Integrin, alpha 2b (platelet glycoprotein IIb of IIb/IIIa complex, antigen CD41B)	J02963_at	49	A	62	A	324	A	-4	A	-1	A	6	A	-4	A	38	A	76	A	3	A	53	A	122	A	55	A	6	A	-10	A	58	A	5	A	13	A	30	A	17	A	30	A	42	P	108	A	-8	A
THBD gene extracted from Human thrombomodulin gene	J02973_rna1_at	-45	A	-189	A	-23	A	15	A	-23	A	87	A	20	A	13	A	-49	A	-31	A	-47	A	-148	A	20	A	-38	A	-7	A	34	A	-32	A	80	A	3	A	-40	A	-22	A	-3	A	-81	A	-32	A
SPARC SPARC/osteonectin	J03040_at	-18	A	-28	A	-12	A	-5	A	1481	P	1037	P	519	P	1240	P	232	P	1406	P	444	A	114	A	1701	P	269	P	23	A	330	P	78	A	45	A	31	A	62	A	-27	A	473	A	178	A	561	P
APEH N-acylaminoacyl-peptide hydrolase	J03068_at	14	A	248	A	185	A	26	A	72	A	2	A	193	A	-12	A	33	A	-42	A	79	A	105	A	6	A	78	A	25	A	180	A	42	A	98	A	56	A	-11	A	-6	A	43	A	48	A	51	A
MYCL2 gene	J03069_rna1_at	607	P	-161	P	190	P	1245	P	655	P	433	P	831	A	366	A	631	P	900	P	922	P	645	A	788	A	351	A	111	A	1153	P	197	M	859	P	189	A	582	A	320	A	791	A	893	P	729	P
SP1 Sp1 transcription factor	J03133_at	80	A	230	A	241	A	90	A	115	P	88	A	155	A	47	A	68	A	53	A	122	A	87	A	73	A	92	A	56	A	174	P	115	P	148	A	32	A	5	A	27	P	24	A	85	A	76	A
SRF Serum response factor (c-fos serum response element-binding transcription factor)	J03161_at	189	A	509	A	424	A	580	P	407	P	265	P	337	P	250	P	438	P	398	P	371	P	193	A	242	P	193	P	35	A	501	P	81	A	630	P	123	M	40	A	39	A	263	P	199	M	313	P
INTERFERON-ALPHA/BETA RECEPTOR ALPHA CHAIN PRECURSOR	J03171_at	15	A	80	A	65	A	57	A	95	A	107	A	-142	A	32	A	47	A	112	A	119	A	53	A	150	A	77	A	-21	A	75	P	-4	A	41	A	29	A	-11	A	10	A	128	P	133	A	77	A
Profilin mRNA	J03191_at	0	A	34	A	-12	A	188	P	1148	P	1324	P	5048	P	1662	P	1035	P	3194	P	1669	P	4246	P	4475	P	2818	P	543	P	2514	P	1073	P	74	A	9	A	135	P	11	A	259	P	1040	P	1727	P
VDR Vitamin D (1,25- dihydroxyvitamin D3) receptor	J03258_at	-68	A	-29	A	-88	A	-15	A	-5	A	55	M	36	A	32	P	78	A	223	P	56	A	6	A	-1	A	30	A	-32	A	-16	A	-30	A	-18	A	10	A	13	A	-4	A	-4	A	-22	A	15	A
PDGFRB Platelet-derived growth factor receptor, beta polypeptide	J03278_at	202	A	398	P	195	A	339	M	384	P	363	P	357	P	275	P	220	A	276	P	179	A	42	A	272	A	263	M	59	A	377	P	77	A	236	P	100	P	46	A	54	A	104	P	287	P	385	P
LTA4H Leukotriene A4 hydrolase	J03459_at	76	M	-35	A	3	A	153	A	217	P	423	P	3100	P	426	P	227	P	632	P	535	P	620	P	611	P	1225	P	273	P	429	P	85	P	241	P	75	P	36	A	18	P	113	P	165	P	313	P
ADPRT ADP-ribosyltransferase (NAD+; poly (ADP-ribose) polymerase)	J03473_at	64	A	99	A	67	M	264	P	383	P	219	P	626	P	347	P	178	P	360	P	260	P	276	P	351	P	739	P	90	A	488	P	22	A	63	P	93	P	28	P	23	A	393	P	222	P	291	P
SERUM AMYLOID A PROTEIN PRECURSOR	J03474_at	-59	A	-182	A	-276	A	-47	A	7	A	-66	A	-138	A	125	P	-79	A	9	A	-169	A	-103	A	-185	A	-170	A	-60	A	-70	A	-71	A	-71	A	-28	A	-31	A	-12	A	-70	A	-130	A	-55	A
C7 Complement component 7	J03507_at	-19	A	7	A	32	A	130	P	57	A	307	P	-4	A	36	P	129	P	-20	A	64	A	5	A	11	A	2	A	10	A	165	P	20	A	87	A	11	A	-3	A	-1	A	40	A	-31	A	35	A
UBIQUITIN-LIKE PROTEIN GDX	J03589_at	20	P	-86	A	-26	A	303	P	210	P	276	P	216	P	211	P	114	P	231	P	81	P	-23	A	83	P	43	P	13	A	25	P	-29	A	0	A	21	M	-17	A	21	A	506	P	92	P	101	P
ANT3 Adenine nucleotide translocator 3 (liver)	J03592_at	72	A	58	A	114	A	3447	P	2853	P	2221	P	5125	P	3035	P	3363	P	14705	P	4192	P	3326	P	3277	P	2656	P	937	P	1894	P	759	P	665	P	623	P	261	P	219	P	2510	P	1432	P	2871	P
ALOX5 Arachidonate 5-lipoxygenase	J03600_at	30	A	75	A	-63	A	86	M	-77	A	252	P	184	A	101	A	221	P	126	A	318	A	56	A	92	A	137	A	152	A	163	A	39	A	111	A	27	A	39	A	28	M	-1	A	0	A	89	A
SOMATOTROPIN PRECURSOR	J03756_at	179	A	601	A	510	A	328	A	264	A	192	A	303	A	133	A	177	M	142	A	279	A	211	A	187	A	270	A	82	A	387	A	206	M	301	A	80	A	93	A	68	A	236	P	148	A	181	A
PAI1 Plasminogen activator inhibitor, type I	J03764_at	27	A	88	A	100	A	102	P	66	P	132	P	87	A	247	P	71	A	132	P	149	P	109	A	103	A	175	P	39	M	114	P	65	P	48	A	-18	A	28	A	-3	A	73	A	84	A	224	P
MME Membrane metallo-endopeptidase (neutral endopeptidase, enkephalinase, CALLA, CD10)	J03779_at	304	A	1020	P	433	M	1021	P	180	A	354	A	562	A	355	P	302	P	221	A	428	A	262	A	386	A	341	A	303	P	689	A	396	A	558	P	123	P	37	A	47	A	45	A	279	A	298	A
SMALL NUCLEAR RIBONUCLEOPROTEIN SM D1	J03798_at	-30	A	-39	A	70.3	A	3	P	51	P	97	M	581	P	25	P	-10	A	6	A	111	A	1108	P	392	P	447	P	119	P	198	P	226	M	59	P	0	A	31	P	-26	A	-23	A	-14	A	10	A
SLC2A2 Solute carrier family 2 (facilitated glucose transporter), member 2	J03810_at	-6	A	34	A	22	A	22	A	30	A	3	A	-5	A	7	A	-2	A	26	A	29	A	-106	A	10	A	-13	A	-8	A	21	A	-3	A	65	A	14	A	-10	A	2	A	-20	A	-11	A	23	A
UROS Uroporphyrinogen III synthase	J03824_at	-28	A	-107	A	-107	A	138	A	69	A	42	A	375	P	93	A	84	A	144	P	28	A	2	A	20	A	-31	A	-21	A	32	A	-62	A	-28	A	9	A	11	A	-28	A	199	A	112	A	61	A
DbpB-like protein mRNA	J03827_at	-23	A	113	A	32	A	138	P	632	P	487	P	1071	P	1381	P	306	P	3821	P	1362	P	4534	P	3327	P	3940	P	818	P	971	P	765	P	50	P	29	P	202	P	24	A	52	M	844	P	1056	P
SP-C1 gene (pulmonary surfactant protein SP-C) extracted from Human pulmonary surfactant protein C (SP-C) and pulmonary surfactant protein C1 (SP-C1) genes	J03890_rna1_at	21	A	256	A	150	A	-6	A	127	A	2783	P	4204	P	1	A	-104	A	-90	A	-1	A	4	A	28	A	91	A	-18	A	148	A	1	A	-9	A	13	A	-30	A	2	A	-42	A	-9	A	-62	A
GAMMA-INTERFERON-INDUCIBLE PROTEIN IP-30 PRECURSOR	J03909_at	-43	A	-42	A	-49	A	27	A	318	P	1452	P	1524	P	1041	P	295	P	1885	P	742	P	646	A	3078	P	4160	P	79	A	427	P	179	A	84	A	37	A	-3	A	105	A	30	A	221	P	667	P
ITGAM Integrin, alpha M (complement component receptor 3, alpha; also known as CD11b (p170), macrophage antigen alpha polypeptide)	J03925_at	29	A	37	A	-20	A	-1	A	-19	A	135	P	-10	A	18	A	13	A	55	P	-7	A	59	A	55	A	63	M	17	A	61	A	17	A	36	A	10	A	-9	A	16	A	-62	A	-57	A	11	A
ALKALINE PHOSPHATASE, INTESTINAL PRECURSOR	J03930_at	113	A	263	A	226	A	164	A	75	A	180	A	151	A	58	A	119	A	90	A	338	A	316	A	148	A	236	A	111	A	209	A	206	A	151	A	129	P	31	P	-10	A	36	A	149	A	102	A
Adenosine triphosphatase mRNA	J04027_at	7	A	-76	A	-62	A	14	A	1	A	79	A	5	A	32	A	34	A	74	P	4	A	22	A	88	P	41	A	-8	A	25	A	-50	A	-24	A	11	A	10	A	-24	A	-2	A	-5	A	52	P
MTHFD Methylenetetrahydrofolate dehydrogenase- methenyltetrahydrofolate cyclohydrolase-formyltetrahydrofolate synthetase	J04031_at	34	A	168	A	186	A	95	P	70	A	122	P	104	A	149	P	53	P	270	P	140	P	206	A	180	P	17	A	27	A	129	A	0	A	97	A	129	P	15	A	33	A	199	A	94	A	132	P
GCG Glucagon	J04040_at	48	A	83	P	-117	A	3	A	47	A	48	A	19	A	31	A	63	A	26	A	35	A	28	A	-1	A	17	A	22	A	75	M	63	M	37	A	30	A	-5	A	6	A	2	A	30	A	35	A
CBR Carbonyl reductase	J04056_at	-95	A	-109	A	-286	A	26	A	-22	A	45	A	5746	P	102	P	22	A	73	A	15	A	42	A	105	A	31	A	-24	A	-95	A	-24	A	-101	A	14	A	-17	A	-10	A	72	A	18	A	-35	A
ETFA Electron-transfer-flavoprotein, alpha polypeptide (glutaric aciduria II)	J04058_at	-2	A	14	A	-65	A	16	P	-7	A	56	A	337	P	63	P	62	M	86	P	24	A	53	A	-6	A	11	A	-5	A	46	P	5	A	59	A	18	A	-7	A	-10	A	11	A	20	A	31	A
EGR2 Early growth response 2 (Krox-20 (Drosophila) homolog)	J04076_at	-15	A	15	A	-130	A	17	A	9	A	109	P	1	A	42	A	13	A	4	A	-8	A	7	A	3	A	-28	A	-16	A	5	A	-22	A	14	A	27	A	-19	A	7	A	-29	A	-55	A	2	A
C1S Complement component 1, s subcomponent	J04080_at	-14	A	36	P	-51	A	2255	P	607	P	2335	P	7008	P	2065	P	2348	P	1378	P	778	P	265	A	1011	P	1248	P	80	P	843	P	83	A	991	P	185	P	1	A	215	P	18	A	241	P	538	P
TOP2A Topoisomerase (DNA) II alpha (170kD)	J04088_at	22	A	119	A	-10	A	43	A	68	A	34	A	105	P	35	A	38	A	29	A	125	P	581	P	125	P	238	P	13	A	149	A	35	A	90	A	28	A	-12	A	-5	A	-8	A	21	A	41	A
Erythroblastosis virus oncogene homolog 1 (ets-1) mRNA	J04101_at	-70	A	-452	A	-251	A	-38	A	-86	A	307	A	-71	A	-50	A	-24	A	-155	A	-189	A	127	A	-139	A	-132	A	-7	A	-102	A	-163	A	-121	A	-51	A	15	A	-80	A	14	A	-68	A	-24	A
ETS2 V-ets avian erythroblastosis virus E26 oncogene homolog 2	J04102_at	-152	A	-184	A	-280	A	-90	A	-47	A	-54	A	48	A	14	P	-68	A	31	A	319	P	-13	A	-111	A	29	A	-112	A	-182	A	-134	A	-86	A	-50	A	-35	A	-14	A	-6	A	-107	A	46	A
C-jun proto oncogene (JUN), clone hCJ-1	J04111_at	20	A	3	A	-12	A	122	P	10	A	221	P	25	A	79	M	88	M	39	A	101	A	74	A	24	A	42	A	-22	A	74	A	-33	A	58	A	58	A	7	A	0	A	9	A	24	A	144	P
CD3Z CD3Z antigen, zeta polypeptide (TiT3 complex)	J04132_at	-130	A	-42	A	-378	A	70	A	-11	A	-91	A	-56	A	-35	A	168	A	-19	A	6	A	189	A	196	P	176	P	-1	A	-100	A	-2	A	-95	A	-128	A	2	A	-29	A	-16	A	-218	A	16	A
IL7 Interleukin 7	J04156_at	-21	A	-28	A	-43	A	7	A	8	A	39	A	15	A	21	A	-2	A	41	A	37	A	27	A	-3	A	-10	A	3	A	7	A	23	A	-12	A	0	A	-14	A	-22	A	6	A	0	A	-3	A
FCGR3 Fc fragment of IgG, low affinity IIIa, receptor for (CD16)	J04162_at	58	A	63	A	77	A	69	A	90	A	234	P	136	P	163	P	133	P	224	P	85	A	164	A	232	A	187	P	13	A	86	A	38	A	145	P	42	A	10	A	32	P	63	P	66	P	117	P
RPS3 Ribosomal protein S3	J04164_at	136	A	-224	A	-75	A	1928	P	684	P	3390	P	761	P	3044	P	2362	P	5669	P	5786	P	654	P	3210	P	2625	P	149	P	947	P	238	P	484	P	157	P	130	A	479	P	884	P	3324	P	4221	P
PGAM1 Phosphoglycerate mutase 1 (brain)	J04173_at	78	A	448	A	499	M	870	P	933	P	1170	P	1666	P	1861	P	823	P	1215	P	658	P	2134	P	1177	P	872	P	96	P	771	P	338	P	494	P	139	A	56	A	92	P	966	P	1392	P	744	P
COL11A1 Collagen, type XI, alpha 1	J04177_at	101	P	270	P	339	P	111	P	374	P	248	P	59	A	194	P	140	P	680	P	72	P	-15	A	39	A	42	A	33	A	247	P	108	A	174	P	53	A	22	A	74	P	46	A	98	P	81	M
CYC1 Cytochrome c-1	J04444_at	37	A	-1199	A	-749	A	720	A	555	P	284	P	851	P	558	P	329	P	1595	P	-249	P	-71	A	-102	A	-127	A	-154	A	-269	A	-401	A	-408	A	-60	A	-64	A	87	A	372	A	463	P	39	P
LGALS1 Ubiquinol-cytochrome c reductase core protein II	J04456_at	-28	A	-20	A	-16	A	1193	P	1146	P	698	P	750	P	1772	P	1395	P	1994	P	299	P	149	A	1115	P	339	P	19	A	209	P	55	A	74	A	22	A	33	A	237	P	2301	P	570	P	774	P
Mitochondrial creatine kinase (CKMT) gene	J04469_at	-58	A	-179	A	-124	A	222	P	55	A	67	A	237	P	182	P	770	P	636	P	187	P	70	A	-2	A	26	A	30	A	-35	A	-48	A	45	A	-5	A	42	A	32	A	68	M	103	P	-18	A
GYS1 Glycogen synthase 1 (muscle)	J04501_at	-12	A	-28	A	-317	A	219	A	116	A	32	A	204	A	196	M	69	A	134	A	-37	A	80	A	268	A	240	A	52	A	269	A	113	A	-39	A	14	A	41	A	12	A	107	A	272	A	96	A
ANX7 Annexin VII (synexin)	J04543_at	0	A	16	A	-37	A	21	A	25	A	112	P	271	P	137	P	-8	A	133	P	91	A	49	A	208	P	61	P	13	A	161	P	44	A	48	A	-1	A	2	A	-2	A	17	A	22	A	7	A
BGN Biglycan	J04599_at	34	A	506	A	150	A	50	A	23	A	184	A	364	A	139	A	49	A	39	A	14	A	152	A	536	A	264	A	48	A	224	A	261	A	98	A	-1	A	-8	A	54	A	217	A	64	A	45	A
PEPD Peptidase D	J04605_at	104	A	0	A	-114	A	56	P	95	P	118	A	126	P	125	P	50	A	139	A	85	A	127	A	104	P	143	A	55	A	166	P	16	A	108	A	15	A	14	A	7	A	29	A	52	A	75	A
G22P1 Thyroid autoantigen 70kD (Ku antigen)	J04611_at	-106	A	-368	A	-371	A	662	P	495	P	236	P	588	P	1254	P	258	P	880	P	58	P	600	P	530	P	384	P	24	A	67	P	-8	A	-68	A	-36	A	-8	A	-10	A	589	P	468	P	380	P
SNRPN Small nuclear ribonucleoprotein polypeptide N	J04615_at	52	A	160	A	-35	A	3429	P	471	P	623	P	2607	P	920	P	383	P	480	P	157	A	663	P	522	P	310	P	186	P	1263	P	194	A	754	P	676	P	101	P	30	A	1304	P	605	P	856	P
SDC2 Syndecan 2 (heparan sulfate proteoglycan 1, cell surface-associated, fibroglycan)	J04621_at	-5	A	-66	A	-24	A	36	A	4	A	20	A	-77	A	-23	A	-20	A	17	A	-51	A	-24	A	15	A	-47	A	-10	A	-44	A	-75	A	16	A	-9	A	15	A	3	A	20	A	-29	A	-6	A
BPI Bactericidal/permeability-increasing protein	J04739_at	-89	A	-198	A	-26	A	-69	A	6	A	-22	A	-79	A	35	A	53	A	-3	A	-7	A	63	A	100	A	53	A	31	A	-28	A	-11	A	-57	A	-20	A	-4	A	-3	A	-19	A	14	A	-23	A
Autonomous replicating sequence H1 (ARSH1)	J04742_at	4	A	29	A	-47	A	-21	A	-2	A	-43	A	-1	A	9	A	-21	A	-14	A	-7	A	-30	A	12	A	18	A	-6	A	9	A	-43	A	-39	A	-1	A	-3	A	1	A	13	A	7	A	13	A
TNNI1 Troponin I, skeletal, slow	J04760_at	-53	A	171	A	36	A	-8	A	114	A	4	A	-138	A	-15	A	-106	A	2	A	-72	A	-249	A	-141	A	-49	A	29	A	-109	A	-301	A	94	A	-29	A	-123	A	-29	A	55	A	-82	A	-70	A
ALCOHOL DEHYDROGENASE	J04794_at	14	A	-62	A	-202	A	594	P	485	A	735	P	847	A	672	P	623	P	1241	P	807	A	747	P	734	P	365	A	143	A	506	A	224	A	-9	A	78	A	63	A	26	A	333	P	568	P	763	P
Cytosolic adenylate kinase (AK1) gene	J04809_rna1_at	50	A	377	A	32	A	129	A	195	A	140	M	299	A	97	P	150	M	81	A	371	P	202	A	214	A	122	A	60	A	166	M	213	P	57	M	24	A	31	A	24	A	66	A	104	M	107	A
Cytochrome c oxidase subunit VIII (COX8) mRNA	J04823_rna1_at	-146	A	-552	A	-349	A	1591	P	1087	P	1213	P	6296	P	1655	P	1441	P	4376	P	1510	P	1877	P	1876	P	1413	P	273	P	678	P	187	P	43	A	-41	A	90	A	-37	A	1356	P	947	P	1308	P
Alkaline phosphatase	J04948_at	4	A	35	A	89	A	21	A	103	A	28	A	299	A	38	A	-42	A	-56	A	-128	A	111	A	-158	A	186	A	96	A	207	A	82	A	-66	A	49	A	-53	A	-33	A	20	A	-72	A	38	A
CPM Carboxypeptidase M	J04970_at	10	A	-11	A	-20	A	-13	A	-4	A	15	A	203	P	4	A	52	A	42	A	-4	A	99	A	10	A	70	A	8	A	26	A	-10	A	-15	A	-25	A	-22	A	4	A	-12	A	-30	A	-4	A
LGALS1 Ubiquinol-cytochrome c reductase core protein II	J04973_at	-27	A	-42	A	-57	A	63	A	64	P	124	P	328	P	162	P	139	P	573	P	137	P	136	A	64	P	67	P	-5	A	159	P	3	A	49	A	34	A	2	A	4	A	193	P	171	P	159	P
ANT1 Adenine nucleotide translocator 1 (skeletal muscle)	J04982_at	3	A	-76	A	-31	A	-22	A	46	A	-21	A	147	P	47	P	42	A	65	A	15	A	60	A	27	A	81	A	5	A	18	A	9	A	47	A	34	A	3	A	-22	A	14	A	-15	A	16	A
90-kDa heat-shock protein gene, cDNA	J04988_at	148	P	393	A	558	A	1528	P	4587	P	1941	P	5429	P	2097	P	1211	P	4221	P	2479	P	5065	P	2442	P	1684	P	210	P	1858	P	183	P	540	P	235	P	128	P	83	P	1409	P	2695	P	3005	P
CATHEPSIN G PRECURSOR	J04990_at	117	A	349	M	338	M	114	A	181	P	165	P	229	M	124	P	273	P	161	A	187	A	219	A	181	A	181	A	101	A	302	A	101	P	203	A	50	A	65	P	12	A	91	A	229	A	140	A
EDN1 Endothelin 1 {alternative products}	J05008_at	-42	A	-17	A	-15	A	-3	A	-2	A	36	A	28	A	59	P	25	A	35	P	110	A	14	A	21	A	-19	A	21	A	12	A	24	A	-19	A	29	A	8	A	-25	A	-14	A	-13	A	-5	A
ASPARTYL-TRNA SYNTHETASE	J05032_at	-29	A	-14	A	-51	A	-9	A	-10	A	43	P	189	P	20	A	-1	A	37	A	36	A	109	P	94	P	236	P	10	A	-1	A	-27	A	-10	A	-1	A	20	A	-15	A	-42	A	-29	A	-21	A
L-SERINE DEHYDRATASE	J05037_at	-72	A	19	A	143	A	-148	A	24	A	-53	A	-613	A	-78	A	-65	A	-79	A	-356	A	-17	A	-19	A	-154	A	-94	A	7	A	-40	A	-26	A	-85	A	36	A	-1	A	-46	A	-91	A	-171	A
TCN1 Transcobalamin I	J05068_at	-36	A	-36	A	-38	A	-44	A	-25	A	-32	A	-28	A	36	P	-15	A	-36	A	28	A	-39	A	-6	A	-57	A	-32	A	-91	A	-12	A	-4	A	-13	A	20	A	-15	A	-15	A	10	A	-18	A
MMP2 Matrix metalloproteinase 2 (gelatinase A; collagenase type IV)	J05070_at	4	A	-100	A	-11	A	112	A	125	P	522	P	45	A	891	P	336	P	428	P	64	A	384	A	686	P	1631	P	133	P	1183	P	23	A	-50	A	-6	A	25	A	93	P	17	A	67	M	38	A
PGAM2 Phosphoglycerate mutase 2 (muscle)	J05073_at	0	A	9	A	-107	A	-26	A	-47	A	-18	A	-84	A	-16	A	-74	A	-47	A	-26	A	11	A	90	A	-89	A	21	A	12	A	47	A	13	A	-21	A	-40	A	-20	A	-6	A	25	A	41	A
Na,K-ATPase subunit alpha 2 (ATP1A2) gene	J05096_rna1_at	6	A	39	A	35	A	71	A	9	A	-14	A	26	A	-3	A	46	A	-1	A	12	A	-81	A	-7	A	18	A	23	A	24	A	6	A	12	A	1	A	-12	A	10	P	6	A	-19	A	21	A
PNLIP Pancreatic lipase	J05125_at	-2	A	-22	A	-99	A	-20	A	-3	A	-2	A	-3	A	-9	A	-18	A	-12	A	119	A	-61	A	-3	A	22	A	11	A	-30	A	15	A	-21	A	-7	A	-12	A	7	A	-22	A	-70	A	-37	A
CARBOXYPEPTIDASE N 83 KD CHAIN	J05158_at	35	A	-7	A	134	A	15	A	9	A	-27	A	-186	A	-78	A	7	A	-78	A	117	A	-97	A	-42	A	-59	A	-32	A	38	A	-17	A	45	A	11	A	-14	A	-18	A	50	A	34	A	14	A
Sialoprotein precursor (IBSP) mRNA	J05213_at	-22	A	4	A	-102	A	-18	A	6	A	-24	A	-4	A	-17	A	29	A	9	A	-15	A	48	A	-16	A	17	A	31	A	-2	A	-4	A	3	A	-18	A	-12	A	-8	A	-22	A	-107	A	-18	A
SPTAN1 Spectrin, alpha, non-erythrocytic 1 (alpha-fodrin)	J05243_at	8	A	-143	A	-186	A	335	P	85	P	225	P	176	P	128	P	388	P	569	P	362	P	159	A	340	P	229	P	24	A	90	P	-51	A	38	A	33	A	13	A	11	A	492	P	148	P	222	P
RPA2 Replication protein A2 (32kD)	J05249_at	123	A	573	A	225	A	613	P	271	P	473	P	289	P	421	P	252	M	608	P	431	P	506	A	454	P	303	P	138	M	690	P	179	P	327	A	94	A	26	A	14	A	656	P	689	P	395	P
DPEP1 Dipeptidase 1 (renal)	J05257_at	-18	A	22	A	-29	A	84	A	88	A	32	A	78	A	-23	A	141	A	69	A	170	A	209	A	-18	A	126	A	-6	A	84	A	13	A	80	A	32	A	-11	A	9	A	-21	A	39	A	37	A
IMPDH1 IMP (inosine monophosphate) dehydrogenase 1	J05272_at	107	A	467	A	353	A	554	P	419	P	144	A	628	P	273	P	373	P	331	P	330	A	379	A	372	P	270	A	105	A	322	A	178	A	233	P	121	P	67	A	47	A	347	P	264	M	203	A
CKMT2 Creatine kinase, mitochondrial 2 (sarcomeric)	J05401_at	19	A	-125	A	-49	A	24	A	-8	A	-3	A	-39	A	8	A	-24	A	-13	A	11	A	12	A	8	A	15	A	-4	A	23	A	-15	A	-12	A	-22	A	16	A	-5	A	-24	A	31	A	16	A
UDP-GLUCURONOSYLTRANSFERASE 2B7 PRECURSOR, MICROSOMAL	J05428_at	29	A	78	A	24	A	31	A	3	A	-10	A	16	A	10	A	27	A	26	A	26	A	13	A	8	A	20	A	-10	A	25	A	13	A	9	A	31	A	-9	A	13	A	209	A	148	P	257	P
POLR2C RNA polymerase II, polypeptide C (33kD)	J05448_at	-106	A	-255	A	-372	A	-201	A	-76	A	-101	A	135	A	35	A	-126	A	76	P	-46	A	-49	A	-61	A	-64	A	0	A	-150	A	-115	A	-90	A	-99	A	-63	A	-38	A	-124	A	-101	A	-37	A
GSTM3 Glutathione S-transferase M3 (brain)	J05459_at	-1	A	-86	A	11	A	7	M	-82	A	-30	A	-74	A	8	A	43	A	-16	A	-110	A	-47	A	-119	A	-78	A	-16	A	191	A	-49	A	-189	A	-15	A	-14	A	-6	A	-15	A	-40	A	-53	A
SPTB Spectrin, beta, erythrocytic (includes sperocytosis, clinical type I)	J05500_at	105	A	258	M	245	A	136	A	251	A	197	P	246	P	83	P	14	A	50	A	85	A	81	A	69	A	43	A	64	A	317	A	92	A	201	P	51	A	36	P	21	A	72	A	98	A	58	A
MMP8 Matrix metalloproteinase 8 (neutrophil collagenase)	J05556_at	-1	A	69	A	27	A	61	A	-12	A	64	A	45	A	42	P	0	A	34	A	52	A	31	A	54	A	-20	A	10	A	102	A	46	A	76	P	16	A	21	A	-2	A	-11	A	32	A	52	A
Proliferating cell nuclear antigen (PCNA) gene, promoter region	J05614_at	51	A	-5	A	120	A	86	A	142	M	-4	A	193	P	45	M	-36	A	19	A	264	P	1164	P	306	P	431	P	43	M	579	P	163	P	-7	A	-4	A	-18	A	-15	A	-9	A	9	A	-21	A
ATP6D ATPase, H+ transporting, lysosomal (vacuolar proton pump) 42kD	J05682_at	6	A	72	A	114	P	56	P	117	P	72	A	201	P	54	P	26	A	78	P	66	A	32	A	41	P	8	A	9	A	140	P	13	A	18	A	31	A	34	P	14	A	37	P	36	M	30	A
Metallothionein-I-A gene, complete coding sequence	K01383_at	63	A	258	M	117	A	192	A	116	A	128	A	142	A	71	A	124	A	56	A	131	A	112	A	41	A	90	A	40	A	156	A	58	A	239	A	67	A	39	A	31	A	9	A	66	A	122	A
PI Protease inhibitor 1 (anti-elastase), alpha-1-antitrypsin	K01396_at	24	A	108	A	109	A	56	A	123	A	851	P	9527	P	1017	P	686	P	396	P	107	A	184	A	510	P	924	P	-5	A	224	P	23	A	71	A	5	A	1	A	8	A	23	A	144	P	959	P
Blym-1 transforming gene, complete coding region	K01884_at	17	A	-32	A	-55	A	11	A	-10	A	-14	A	-13	A	15	A	-27	A	44	A	39	A	14	A	11	A	-37	A	11	A	34	A	-20	A	41	A	-4	A	-6	A	8	A	-19	A	-13	A	7	A
NPY Neuropeptide Y	K01911_at	23	A	77	A	54	A	1039	P	42	A	-35	A	-51	A	-6	A	12	A	-4	A	-22	A	-21	A	-4	A	20	A	31	A	68	A	-19	A	8	A	604	P	-8	A	-3	A	36	A	-4	A	-10	A
GRP Gastrin-releasing peptide	K02054_at	58	A	85	P	14	A	57	A	-18	A	-6	A	-27	A	15	A	-10	A	14	A	143	A	23	A	-13	A	64	A	59	A	65	A	-2	A	120	A	50	P	-3	A	7	A	5	A	22	A	15	A
OTC Ornithine carbamoyltransferase	K02100_at	44	A	51	A	-39	A	59	A	52	A	-19	A	-5	A	-6	A	7	A	7	A	-43	A	-4	A	1	A	-13	A	18	A	93	A	27	A	97	A	29	A	-6	A	27	A	-17	A	-9	A	34	A
ANGIOTENSINOGEN PRECURSOR	K02215_at	-14	A	20	A	-32	A	5	A	20	A	36	A	-43	A	3	A	-6	A	35	A	-4	A	106	A	-57	A	-1	A	-36	A	-9	A	15	A	15	A	22	A	-7	A	-3	A	-51	A	-31	A	14	A
BETA-NEOENDORPHIN-DYNORPHIN PRECURSOR	K02268_at	-62	A	-57	A	-94	A	-77	A	-67	A	-43	A	121	A	89	A	29	A	78	A	127	A	139	A	93	A	51	A	20	A	15	A	23	A	-49	A	34	A	7	A	19	A	30	A	64	A	24	A
F9 Coagulation factor IX (plasma thromboplastic component, Christmas disease, hemophilia B)	K02402_at	33	A	-2	A	-36	A	-10	A	-34	A	-44	A	-12	A	-1	A	-26	A	-7	A	14	A	25	A	-9	A	-22	A	-9	A	-13	A	-26	A	12	A	4	A	5	A	-9	A	-12	A	11	A	-10	A
TCRB gene extracted from Human T-cell receptor germline beta-chain J-beta-1 gene cluster: J-beta-1-1 and J-beta-1-2 genes; and D-beta-1-1 gene	K02545_cds2_at	-15	A	-14	A	-41	A	26	A	5	A	-30	A	101	A	18	A	-3	A	-6	A	29	A	16	A	-7	A	14	A	2	A	42	A	-29	A	55	A	1	A	-3	A	4	A	56	A	13	A	48	A
NP Nucleoside phosphorylase	K02574_at	132	A	139	A	315	A	226	P	179	P	363	P	395	P	274	P	300	P	606	P	433	P	300	P	346	P	377	P	16	M	476	P	222	A	545	P	118	P	27	A	46	A	202	P	310	P	322	P
COMPLEMENT C3 PRECURSOR	K02765_at	86	A	-51	A	-262	A	337	A	280	P	1745	P	1699	P	1834	P	1915	P	350	P	677	P	202	A	1372	P	143	A	24	A	229	A	-30	A	6	A	-46	A	54	A	138	A	-24	A	690	P	685	P
Gamma-G2-psi gene extracted from Human gamma-C-crystallin (gamma-3) gene	K03008_cds1_at	13	A	-15	A	-79	A	-2	A	-28	A	-11	A	69	A	-28	A	-47	A	-36	A	-19	A	-19	A	-102	A	-102	A	-12	A	-45	A	-16	A	-40	A	-16	A	-15	A	-25	A	-39	A	-12	A	-12	A
Gamma-G2-psi gene extracted from Human gamma-C-crystallin (gamma-3) gene	K03008_cds2_at	93	M	110	A	13	A	113	A	82	P	14	A	46	A	30	A	68	A	62	A	128	A	129	A	30	A	28	A	75	A	132	A	34	A	72	A	34	A	15	A	41	P	69	A	68	A	21	A
PLAT Plasminogen activator, tissue type (t-PA)	K03021_at	98	A	253	A	185	A	-12	A	108	A	333	P	69	A	276	P	117	A	51	A	14	A	-67	A	45	A	146	A	-3	A	129	A	148	A	177	A	67	A	2	A	30	A	-19	A	-52	A	40	A
(HepG2) glucose transporter gene mRNA	K03195_at	92	A	90	M	64	A	78	P	114	P	141	A	82	A	1139	P	63	A	454	P	482	P	113	A	127	A	175	A	67	P	185	P	63	P	146	P	30	A	56	P	27	A	135	P	411	P	331	P
PROTO-ONCOGENE TYROSINE-PROTEIN KINASE SRC	K03218_at	0	A	17	A	-149	A	-11	A	3	A	-42	A	-97	A	11	A	66	A	29	A	8	A	83	A	5	A	19	A	40	A	-1	A	47	A	27	A	-4	A	-87	A	-31	A	-80	A	-32	A	8	A
C1QB Complement component 1, q subcomponent, beta polypeptide	K03430_at	90	A	121	A	142	A	319	P	296	P	947	P	276	P	653	P	834	P	1565	P	421	P	753	P	3473	P	2825	P	71	P	486	P	165	P	214	P	99	A	28	A	507	P	255	P	225	A	299	P
Alpha-tubulin isotype H2-alpha gene, last exon	K03460_at	23	A	126	A	133	A	346	P	217	A	677	P	427	M	177	P	301	P	656	P	499	P	243	A	738	P	92	P	139	A	715	P	173	P	93	A	-23	A	21	A	6	A	750	P	312	P	539	P
MUELLERIAN INHIBITING FACTOR PRECURSOR	K03474_at	0	A	86	A	47	A	43	A	-7	A	47	A	82	A	19	A	-62	A	-27	A	-62	A	67	A	43	A	7	A	0	A	39	A	30	A	-18	A	-3	A	-28	A	9	A	26	A	42	A	14	A
GPI Glucose phosphate isomerase	K03515_at	126	A	-73	A	178	A	479	P	1018	P	545	P	1360	P	904	P	531	P	1872	P	928	P	604	A	2025	P	1081	P	94	A	629	P	25	A	452	M	216	A	46	A	57	A	908	P	570	P	790	P
GHRF gene (growth hormone releasing factor) extracted from Human growth hormone-releasing factor (GRF) gene, exon 1 (	L00137_cds1_at	37	A	268	A	39	A	106	A	155	A	56	A	26	A	45	A	54	A	49	A	-23	A	6	A	-6	A	-66	A	31	A	81	A	-7	A	331	P	34	A	25	A	20	A	50	A	94	A	111	A
LOW-DENSITY LIPOPROTEIN RECEPTOR PRECURSOR	L00352_at	45	A	8	A	-35	A	346	P	86	A	243	P	450	P	247	P	268	P	632	P	236	P	1	A	137	A	73	P	36	A	5	A	33	A	329	P	64	P	28	A	20	A	92	A	68	A	345	P
PROCHOLECYSTOKININ PRECURSOR	L00354_at	-23	A	46	A	-76	A	137	P	-31	A	-23	A	-2	A	-10	A	8	A	20	A	-10	A	-43	A	-12	A	-63	A	6	A	35	A	9	A	-25	A	-31	A	3	A	7	A	-3	A	-59	A	-42	A
FNTB Farnesyltransferase, CAAX box, beta	L00635_at	88	A	48	A	81	A	155	P	110	A	35	A	77	A	86	A	102	A	112	A	52	A	23	A	146	A	36	A	35	A	142	P	33	A	60	A	43	A	13	A	25	A	61	A	59	A	101	A
CBS Cystathionine-beta-synthase	L00972_at	51	A	141	A	-50	A	124	P	58	A	46	A	145	A	45	P	105	A	57	A	86	A	61	A	72	A	124	A	22	A	50	P	82	A	29	P	26	A	36	A	51	A	66	A	72	A	48	A
TATA element modulatory factor mRNA	L01042_at	-4	A	-17	A	-7.7	A	-13	A	-35	A	21	A	67	A	23	A	7	A	-10	A	-2	A	102	A	72	A	115	A	2	A	31	A	12	A	-23	A	14	A	18	A	-43	A	-56	A	1	A	-23	A
PRKCQ Protein kinase C-theta	L01087_at	35	A	85	A	-316	A	60	A	-68	A	-233	A	195	A	-34	A	25	A	-28	A	85	A	544	A	456	A	868	A	530	A	410	A	-46	A	273	A	115	A	-10	A	47	A	3	A	94	A	45	A
GHRHR Growth hormone-releasing hormone receptor	L01406_at	1	A	-123	A	-70	A	47	A	58	A	-80	A	66	A	90	A	22	A	169	A	12	A	30	A	-28	A	-16	A	15	A	-24	A	-50	A	-46	A	5	A	23	A	-33	A	86	A	-19	A	54	A
CLC Charot-Leyden crystal protein	L01664_at	-12	A	-8	A	39	A	-14	A	9	A	8	A	0	A	27	A	53	A	-17	A	12	A	-73	A	-6	A	23	A	18	A	28	A	14	A	7	A	35	A	14	A	-4	A	-30	A	-1	A	-10	A
RDX Radixin	L02320_at	-17	A	-33	A	-64	A	-62	A	-5	A	-16	A	-84	A	-7	A	-17	A	32	A	-21	A	69	A	18	A	16	A	3	A	-19	A	31	A	11	A	10	A	-16	A	0	A	24	A	-10	A	-35	A
GSTM5 Glutathione S-transferase M5	L02321_at	-21	A	279	A	373	A	277	P	187	A	-52	A	52	A	-7	A	12	A	-88	A	-13	A	96	A	116	A	-139	A	-51	A	269	A	64	A	188	A	51	A	2	A	-35	A	224	A	31	A	55	A
26S PROTEASE REGULATORY SUBUNIT 4	L02426_at	36	A	124	A	89	A	660	P	574	P	240	P	1949	P	1161	P	497	P	695	P	264	P	547	P	470	P	328	P	92	P	217	P	97	A	62	A	47	A	55	P	-26	A	1289	P	634	P	418	P
CSTF1 Cleavage stimulation factor, 3' pre-RNA, subunit 1, 50kD	L02547_at	12	A	5	A	-118.3	A	3	A	20	A	-64	A	133	M	75	A	6	A	20	A	34	A	280	P	294	P	261	P	153	A	-453	A	-35	A	31	A	20	A	23	A	-28	A	-15	A	106	A	27	A
TCN2 Transcobalamin II	L02648_at	73	A	72	A	246	A	189	A	12	A	90	A	127	A	143	A	84	A	117	A	87	A	98	A	248	A	476	P	54	A	173	A	11	A	189	A	15	A	9	A	33	A	153	M	-21	A	-70	A
DRA Down-regulated in adenoma	L02785_at	-17	A	23	A	15	A	-5	A	0	A	-65	A	-46	A	1	A	1305	P	227	P	249	P	-35	A	17	A	-21	A	-25	A	7	A	7	A	22	A	13	A	-15	A	2	A	-35	A	-35	A	-29	A
Potassium channel Kv2.1 mRNA	L02840_at	89	A	163	A	49	A	16	A	-23	A	-5	A	30	A	-27	A	46	A	-19	A	67	A	73	A	2	A	7	A	21	A	-9	A	55	A	61	A	-6	A	-6	A	9	A	22	A	10	A	23	A
62 kDa paraneoplastic antigen mRNA, 3' end	L02867_at	-2	A	74	A	133	A	-81	A	1	A	-168	A	247	A	27	A	-69	A	64	A	331	A	65	A	70	A	72	A	40	A	-8	A	70	A	156	A	61	A	15	A	-14	A	-180	A	-5	A	-124	A
PPARA Peroxisome proliferative activated receptor, alpha	L02932_at	34	A	17	A	-118	A	35	A	26	A	18	A	18	A	27	A	1	A	37	A	-38	A	-86	A	-71	A	-4	A	14	A	0	A	38	A	23	A	11	A	-11	A	7	A	-1	A	-94	A	26	A
CRYM Crystallin Mu	L02950_at	9	A	85	A	17	A	50	A	63	A	22	A	110	A	8	A	21	A	-52	A	33	A	-40	A	0	A	-29	A	15	A	-60	A	29	A	48	A	14	A	-79	A	11	A	-1079	A	-613	A	44	A
BASONUCLIN	L03427_at	-7	A	7	A	-34	A	-71	A	-30	A	-30	A	-54	A	-34	A	-46	A	-56	A	-42	A	-124	A	-56	A	-47	A	-9	A	-22	A	12	A	-24	A	-16	A	-87	A	-8	A	-400	A	-110	A	-15	A
M4 protein mRNA	L03532_at	-1	A	-70	A	-53	A	45	A	245	P	260	P	241	P	465	P	150	P	456	P	245	P	139	A	314	P	202	P	42	M	353	P	11	A	93	P	38	A	-26	A	15	A	-248	A	108	P	313	P
MYL5 Myosin, light polypeptide 5, regulatory	L03785_at	106	A	165	P	129	A	187	P	167	P	105	P	82	A	75	A	156	A	83	P	91	A	31	A	151	P	67	A	41	A	193	P	86	A	145	A	69	A	48	P	59	A	163	P	31	A	72	P
LYMPHOTOXIN-BETA RECEPTOR PRECURSOR	L04270_at	-116	A	-707	A	-635	A	72	A	83	A	-170	A	225	A	406	P	231	A	347	A	-268	A	-569	A	-33	A	-278	A	-36	A	-544	A	-295	A	-277	A	-74	A	13	A	-20	A	99	A	147	A	51	A
(clone CC6) NADH-ubiquinone oxidoreductase subunit mRNA, 3' end cds	L04490_at	-81	A	49	A	-61	A	343	P	28	A	116	P	300	A	320	P	307	P	638	P	-28	A	255	A	380	A	218	A	68	A	-22	A	64	P	78	A	21	A	25	A	22	A	513	P	203	P	89	P
Nucleotide binding protein mRNA	L04510_at	20	A	-24	A	20	A	74	P	59	P	86	P	2	A	-4	A	15	A	29	A	-6	A	-175	A	13	A	14	A	5	A	32	A	-12	A	23	A	25	A	-6	A	-2	A	14	A	-32	A	7	A
Carbonic anhydrase-related protein VIII (CA8) mRNA, partial cds	L04656_at	19	A	54	A	130	A	16	A	8	A	36	A	27	A	68	P	41	A	53	P	33	A	-109	A	11	A	40	A	4	A	51	A	-9	A	-4	A	29	A	21	A	26	A	70	A	60	P	55	A
KINESIN LIGHT CHAIN	L04733_at	-85	A	-163	A	-4	A	436	P	-10	A	206	P	119	A	155	P	142	P	186	A	131	A	36	A	-62	A	33	A	-37	A	-5	A	43	A	2	A	59	A	3	A	-13	A	401	P	93	P	99	A
KDR Kinase insert domain receptor (a type III receptor tyrosine kinase)	L04947_at	-177	A	-470	A	-237	A	-112	A	-69	A	-173	A	-308	A	-117	A	-85	A	-118	A	-271	A	-209	A	-197	A	-107	A	-43	A	-142	A	-164	A	-137	A	-70	A	-40	A	-45	A	-116	A	-141	A	-117	A
NEURON-SPECIFIC X11 PROTEIN	L04953_at	59	P	209	P	186	M	47	A	111	A	73	P	125	A	46	A	114	A	105	P	233	P	51	A	69	A	65	A	40	A	122	M	131	P	118	P	45	A	20	A	10	A	19	A	132	P	145	P
Dual specificity phosphatase tyrosine/serine mRNA	L05147_at	-162	A	-187	A	-57	A	-123	A	-72	A	-104	A	-10	A	-84	A	-121	A	-165	A	-45	A	-81	A	-87	A	-11	A	-67	A	-61	A	-108	A	-47	A	-26	A	-49	A	2	A	-63	A	-141	A	-143	A
Protein tyrosine kinase related mRNA sequence	L05148_at	35	A	-83	A	99.4	A	184	A	68	A	595	A	-116	A	148	A	25	A	51	A	-6	A	301	P	170	A	132	A	7	A	-11	A	-161	A	-11	A	-32	A	8	A	-26	A	95	A	208	A	28	A
CD44 gene (cell surface glycoprotein CD44) extracted from Human hyaluronate receptor (CD44) gene	L05424_cds2_at	19	A	-324	A	-289	A	-85	A	-65	A	20	A	-80	A	35	A	-189	A	36	A	44	A	38	A	-166	A	-15	A	-131	A	-68	A	-158	A	-138	A	14	A	-7	A	3	A	-11	A	-142	A	-9	A
Autoantigen mRNA	L05425_at	3	A	-17	A	-69	A	37	A	93	A	14	A	138	A	57	A	-57	A	60	A	53	A	41	A	98	P	60	A	35	P	49	A	17	A	12	A	19	A	0	A	4	A	94	P	29	A	62	A
ADCY1 Adenylate cyclase 1 (brain)	L05500_at	-86	A	-39	A	-82	A	-104	A	-92	A	-122	A	-22	A	-44	A	-49	A	-112	A	18	A	30	A	-38	A	-13	A	-5	A	-196	A	-35	A	-84	A	5	A	15	A	4	A	11	A	-35	A	-115	A
HTN1 Histatin 1	L05512_at	12	A	81	A	167	A	58	A	102	A	55	A	6	A	21	A	69	A	6	A	244	A	77	A	142	A	105	A	48	A	129	A	72	A	16	A	18	A	18	A	8	A	10	A	130	A	105	A
CAMP responsive element binding protein beta subunit (CREBPA) mRNA	L05515_at	-62	A	-169	A	-235	A	-57	A	-51	A	-56	A	13	A	-22	A	-33	A	-31	A	-16	A	-41	A	-31	A	-16	A	-25	A	-100	A	-45	A	-112	A	-42	A	-22	A	-22	A	-37	A	-69	A	-9	A
SLC6A4 Solute carrier family 6 (neurotransmitter transporter, serotonin), member 4	L05568_at	17	A	3	A	-243	A	-13	A	17	A	-5	A	-7	A	-9	A	-14	A	12	A	71	A	30	A	62	A	7	A	1	A	54	A	14	A	38	A	-7	A	-5	A	-33	A	-127	A	-74	A	-10	A
Serotonin receptor gene	L05597_at	3	A	-17	A	-43	A	-28	A	9	A	-12	A	-16	A	-15	A	2	A	-19	A	-14	A	96	A	-6	A	20	A	1	A	-16	A	17	A	-48	A	-9	A	-11	A	-8	A	-11	A	-28	A	5	A
Myosin binding protein H mRNA	L05606_at	-89	A	-281	A	-79	A	-74	A	-34	A	-77	A	-328	A	-67	A	-59	A	-93	A	-178	A	-97	A	-152	A	-114	A	-54	A	-116	A	-101	A	-106	A	-77	A	-102	A	-37	A	-55	A	-115	A	-118	A
EPHX2 Epoxide hydrolase 2, cytoplasmic	L05779_at	-9	A	183	A	310	P	207	P	72	A	81	A	147	A	68	A	251	P	102	P	191	A	48	A	145	A	148	A	120	P	247	A	114	A	121	A	77	A	31	A	3	A	60	A	116	A	104	A
VDAC1 Voltage-dependent anion channel 1	L06132_at	17	A	-5	A	15	A	123	P	514	P	251	P	711	P	316	P	131	P	1230	P	515	P	438	P	302	A	346	P	66	P	354	P	71	A	106	A	85	P	27	P	31	A	121	P	311	P	317	P
TYROSINE-PROTEIN KINASE RECEPTOR TIE-2 PRECURSOR	L06139_at	-15	A	33	A	13.5	A	14	A	124	A	294	A	110	A	-20	A	0	A	11	A	-18	A	180	A	148	A	245	A	-53	A	-19	A	223	A	175	A	153	A	-20	A	-18	A	-22	A	55	A	-29	A
(clone SY11) golgin-95 mRNA	L06147_at	-168	A	-952	A	-376	A	20	A	-168	A	-270	A	-201	A	-67	A	50	A	29	A	-383	A	-121	A	-516	A	-263	A	-169	A	-572	A	-288	A	-484	A	-111	A	-14	A	-19	A	5	A	-250	A	-130	A
P5-1 mRNA	L06175_at	-21	A	48	A	87	P	-117	A	10	A	10	A	-129	A	-7	P	-41	A	41	A	40	A	61	A	137	P	85	A	-11	A	238	P	23	A	-14	A	21	A	20	A	-8	A	9	A	-29	A	19	A
PLOD Lysyl hydroxylase	L06419_at	-180	A	155	A	244	A	585	A	264	A	346	A	204	A	543	P	204	P	597	A	-178	A	-41	A	5	A	85	A	-116	A	-81	A	-53	A	60	A	-1	A	-5	A	-33	A	639	P	240	P	752	P
RPL37A Ribosomal protein L37a	L06499_at	67	A	-62	A	338	A	19493	P	11612	P	16258	P	16969	P	14643	P	13911	P	18227	P	16629	P	12361	P	15322	P	19445	P	7434	P	12269	P	6961	P	10433	P	5335	P	2857	P	753	P	19110	P	12921	P	15679	P
RPL12 Ribosomal protein L12	L06505_at	107	A	-41	A	143	P	7168	P	2895	P	5171	P	7122	P	4517	P	4291	P	12192	P	6419	P	9028	P	6368	P	8570	P	2660	P	2982	P	974	P	1150	P	957	P	1716	P	52	A	6716	P	2255	P	4654	P
Transcription factor mRNA	L06633_at	-60	A	-40	A	-34	A	4	A	-20	A	39	A	1	A	8	A	0	A	-9	A	1	A	60	A	81	A	36	P	35	A	25	A	-15	A	-6	A	11	A	-5	A	5	A	8	A	-44	A	-3	A
CARS Cysteinyl-tRNA synthetase	L06845_at	-71	A	-345	A	-127	A	481	P	-6	A	-44	A	-62	A	154	A	133	A	179	P	-43	A	-165	A	53	A	-236	A	-183	A	-112	A	-125	A	-430	A	-35	A	-14	A	65	A	332	P	57	A	16	A
MAD MAD protein (MAX-binding protein)	L06895_at	-119	A	-727	A	-500	A	-98	A	-226	A	-184	A	-306	A	-94	A	-173	A	-114	A	-360	A	-25	A	-235	A	-303	A	-117	A	-230	A	-311	A	-188	A	-79	A	-59	A	-51	A	-135	A	-240	A	-199	A
HMGCL 3-hydroxymethyl-3-methylglutaryl-Coenzyme A lyase (hydroxymethylglutaricaciduria)	L07033_at	27	A	94	A	132	A	266	P	127	P	104	P	338	P	155	P	167	P	234	P	191	P	141	A	174	P	112	A	71	A	192	M	101	A	87	A	37	A	26	A	24	A	296	P	116	P	158	P
Calcium/calmodulin-dependent protein kinase (CAMK) isoform B mRNA sequence	L07044_at	-33	A	-116	A	35	A	93	A	16	A	157	A	99	A	20	A	66	A	72	A	-49	A	120	A	-63	A	-94	A	-3	A	1	A	1	A	-4	A	-11	A	-8	A	10	A	-42	A	28	A	-82	A
EHHADH Enyol-coA: hydratase 3-hydroxyacyl-coA dehydrogenase	L07077_at	-21	A	12	A	6	A	-19	A	18	A	34	A	10	A	52	P	3	A	11	A	-16	A	-166	A	-4	A	10	A	37	P	11	A	2	A	15	A	16	A	-3	A	3	A	13	A	15	A	14	A
RECA Replication protein A (E coli RecA homolog, RAD51 homolog)	L07493_at	48	A	106	A	5	A	156	P	93	A	112	P	90	P	116	P	120	P	202	P	116	P	44	A	118	A	14	A	41	A	33	A	47	A	24	A	93	A	17	A	26	A	104	A	87	P	112	P
HETEROCHROMATIN PROTEIN 1 HOMOLOG	L07515_at	68	A	17	A	-76.9	A	145	P	-4	A	84	A	261	P	61	A	18	A	-17	A	10	A	48	A	-28	A	-32	A	-43	A	74	A	-24	A	9	A	-20	A	53	P	-14	A	73	P	62	A	-2	A
ACTIVATOR 1 36 KD SUBUNIT	L07540_at	-150	A	-534	A	-412	A	-69	A	-172	A	-73	A	-189	A	-87	A	-180	A	-157	A	-214	A	-13	A	-175	A	-236	A	-114	A	-325	A	-265	A	-182	A	-69	A	-58	A	-42	A	-39	A	-214	A	-154	A
RFC3 Replication factor C (activator 1) 3 (38kD)	L07541_at	30	A	39	A	60	P	-2	A	53	A	66	A	24	A	7	A	7	A	11	A	60	A	51	A	54	A	19	A	12	A	26	A	13	A	43	A	13	A	2	A	11	A	23	A	10	A	29	A
ACY1 Aminoacylase 1	L07548_at	124	A	77	P	-6	A	139	P	133	P	102	P	775	P	207	P	412	P	295	P	532	P	243	A	236	P	269	P	90	A	51	P	64	A	78	A	64	A	75	P	54	P	135	P	145	A	88	A
PPP2R3 Protein phosphatase 2 (formerly 2A), regulatory subunit B'' (PR 72), alpha isoform and (PR 130), beta isoform	L07590_at	55	A	-8	A	-16	A	-27	A	16	P	-3	A	70	A	37	P	6	A	-24	A	59	A	-36	A	-5	A	55	A	29	A	-33	A	3	A	-4	A	-26	A	10	A	18	P	-2	A	17	A	14	M
Peroxisome proliferator activated receptor mRNA	L07592_at	-138	A	-87	A	507.9	A	-126	A	-173	A	-94	A	-431	A	-120	A	-1	A	-64	A	-121	A	-6	A	-81	A	-27	P	-21	A	-60	A	66	A	-66	A	-70	A	-60	A	-24	A	-124	A	-242	A	-69	A
TGFBR3 Transforming growth factor, beta receptor III (betaglycan, 300kD))	L07594_at	-12	A	40	A	-70	A	172	A	-56	A	95	P	5	A	35	A	49	A	138	P	46	A	3	A	31	P	80	P	36	M	-14	A	14	A	-78	A	-19	A	17	A	15	A	64	A	14	A	63	A
RPS6KA2 Ribosomal protein S6 kinase, 90kD, polypeptide 2	L07597_at	-105	A	-537	A	-279	A	95	A	-42	A	110	A	51	A	84	P	101	A	309	P	13	P	39	A	104	P	-62	A	-47	A	-3	A	-57	A	-104	A	-20	A	13	A	-19	A	10	A	4	A	66	P
INTERFERON GAMMA UP-REGULATED I-5111 PROTEIN PRECURSOR	L07633_at	-48	A	205	A	82	A	234	P	544	P	436	P	1738	P	890	P	381	P	1710	P	710	P	784	P	863	P	1059	P	175	P	958	P	153	P	123	P	43	A	35	A	3	A	177	P	664	P	585	P
DIHYDROPRYRIDINE-SENSITIVE L-TYPE, SKELETAL MUSCLE CALCIUM CHANNEL GAMMA SUBUNIT	L07738_at	-247	A	-406	A	109	A	-102	A	-31	A	-57	A	-22	A	-15	A	200	A	-171	A	44	A	128	A	19	A	-86	A	67	A	60	A	72	A	-158	A	-102	A	-18	A	-10	A	-195	A	-307	A	68	A
IEF SSP 9502 mRNA	L07758_at	32	A	-33	A	-96	A	52	A	315	P	99	A	316	P	135	M	30	A	197	P	130	P	163	A	191	P	112	P	16	A	71	A	51	A	125	A	23	A	8	A	15	A	97	A	30	A	114	P
CES2 Carboxylestease 2 (liver)	L07765_at	93	A	186	P	48	P	159	P	89	P	119	P	2357	P	62	P	143	P	39	A	200	P	1	A	22	A	134	P	59	P	98	A	52	A	59	A	38	A	18	P	-4	A	21	A	118	P	57	A
ERBB4 V-erb-a avian erythroblastic leukemia viral oncogene homolog-like 4	L07868_at	15	A	39	A	-42	A	22	A	-16	A	9	A	30	A	-11	A	-26	A	-1	A	-5	A	-99	A	-18	A	-33	A	-21	A	27	A	-11	A	1	A	11	A	15	A	-7	A	-17	A	5	A	-7	A
GNRHR Gonadotropin-releasing hormone receptor	L07949_at	-42	A	-6	A	-42	A	17	A	4	A	0	A	101	P	9	A	29	A	24	A	8	A	30	A	36	A	-4	A	37	A	0	A	32	A	8	A	-3	A	0	A	-5	A	-8	A	37	A	9	A
GBE1 Glucan (1,4-alpha-), branching enzyme 1 (glycogen branching enzyme, Andersen disease, glycogen storage disease type IV)	L07956_at	-17	A	-26	A	-84	A	49	A	-40	A	86	A	368	P	87	P	44	A	82	A	4	A	23	A	-31	A	34	A	-7	A	-36	A	-35	A	-2	A	34	A	-8	A	3	A	151	A	12	A	38	A
DNAJ PROTEIN HOMOLOG 2	L08069_at	-25	A	5	A	-24	A	64	A	238	P	49	P	275	P	96	P	8	A	376	P	104	P	756	P	360	P	551	P	16	A	111	P	-38	A	-100	A	26	M	0	A	16	P	69	P	31	P	296	P
CMKBR7 Chemokine (C-C) receptor 7	L08177_at	-13	A	-13	A	-19	A	14	A	-19	A	55	A	11	A	25	P	-23	A	-6	A	-20	A	-52	A	-80	A	-23	A	-11	A	49	A	23	A	6	A	4	A	-1	A	4	A	-6	A	-12	A	17	A
Cytokine receptor (EBI3) mRNA	L08187_at	168	P	532	A	284	A	177	A	240	A	145	A	52	A	177	P	140	A	88	A	245	P	142	A	383	P	577	P	67	A	436	A	212	A	264	A	57	A	53	A	22	A	121	A	190	A	217	P
INDUCED MYELOID LEUKEMIA CELL DIFFERENTIATION PROTEIN MCL1	L08246_at	66	A	49	A	-9	A	541	P	765	P	1912	P	696	P	1105	P	651	P	661	P	175	P	196	A	451	P	392	P	90	P	636	P	123	P	187	P	50	P	61	P	18	A	776	P	282	P	793	P
Achaete scute homologous protein (ASH1) mRNA	L08424_at	-51	A	5	A	-6	A	63	A	-6	A	-13	A	-12	A	15	A	29	A	-27	A	-15	A	42	A	-7	A	20	A	3	A	0	A	-2	A	-17	A	18	A	10	A	-14	A	53	A	-3	A	-4	A
GABRA5 Gamma-aminobutyric acid (GABA) A receptor, alpha 5)	L08485_at	-35	A	-32	A	0	A	20	A	15	A	-18	A	11	A	3	A	42	A	4	A	-2	A	-12	A	44	A	22	A	9	A	30	A	5	A	27	A	11	A	9	A	-22	A	5	A	-11	A	-1	A
INPP1 Inositol polyphosphate-1-phosphatase	L08488_at	-30	A	48	A	122	A	-100	A	39	A	32	A	-24	A	16	A	-35	A	134	P	80	A	-69	A	-6	A	-46	A	-35	A	95	A	-90	A	43	A	20	A	-12	A	-6	A	19	A	-86	A	-15	A
VDAC2 Voltage-dependent anion channel 2	L08666_at	105	A	209	A	147	A	394	P	389	P	418	P	553	P	736	P	344	P	1044	P	388	P	475	P	566	P	434	P	98	P	425	P	164	P	91	A	39	P	91	P	106	P	640	P	515	P	338	P
Trichohyalin (TRHY) gene	L09190_rna1_at	77	A	92	A	159	A	27	A	17	A	51	A	49	A	46	P	12	A	43	A	26	A	83	A	36	A	45	A	31	P	73	A	21	A	58	A	9	A	10	A	5	A	37	A	93	A	40	A
ATP6A2 ATPase, H+ transporting, lysosomal (vacuolar proton pump), alpha polypeptide, 70kD, isoform 2	L09234_at	5	A	-56	A	-69	A	10	A	-20	A	8	A	-9	A	-10	A	7	A	8	A	-17	A	-20	A	-17	A	8	A	-5	A	-33	A	-2	A	-2	A	-21	A	-20	A	-1	A	-6	A	-18	A	-22	A
ATP6A1 ATPase, H+ transporting, lysosomal (vacuolar proton pump), alpha polypeptide, 70kD, isoform 1	L09235_at	-7	A	3	A	-122	A	4	A	11	A	-1	A	30	A	-7	A	4	A	33	A	-7	A	103	A	45	A	76	A	3	A	71	A	6	A	6	A	-2	A	-20	A	-12	A	-44	A	-28	A	10	A
(chromosome 3p25) membrane protein mRNA	L09260_at	-25	A	-42	A	-77	A	288	P	288	P	224	P	839	P	420	P	221	P	520	P	232	P	283	P	241	P	185	P	30	A	98	P	42	A	104	M	23	A	22	A	4	A	292	P	114	M	242	P
INTESTINAL MEMBRANE A4 PROTEIN	L09604_at	125	A	297	A	277	A	276	P	453	P	312	P	2462	P	1026	P	161	P	1158	P	1207	P	795	P	520	P	773	P	325	P	567	P	240	A	294	A	41	A	105	P	35	A	33	A	697	P	381	P
C2 Complement component C2	L09708_at	26	A	265	A	-58	A	153	P	148	A	542	P	3992	P	302	P	267	P	897	P	496	P	269	P	526	P	803	P	-24	A	217	P	26	A	98	A	37	A	50	A	75	P	105	A	104	M	143	A
LAMP2 Lysosome-associated membrane protein 2 {alternative products}	L09717_at	-1	A	-14	A	-36	A	238	P	64	A	112	P	396	P	133	P	92	A	168	P	15	A	35	A	49	A	46	A	19	M	62	A	3	A	6	A	83	P	-8	A	2	A	41	P	39	A	82	P
(clone F4) transmembrane protein mRNA sequence	L09749_at	-11	A	-49	A	-102	A	10	A	-4	A	-5	A	-45	A	-14	A	-30	A	0	A	-37	A	39	A	35	A	28	A	-13	A	-50	A	-25	A	-5	A	2	A	-4	A	9	A	92	A	-42	A	-29	A
CD30LG CD30 antigen ligand	L09753_at	-45	A	-97	A	-109	A	-67	A	-96	A	-22	A	-49	A	-19	A	32	A	-7	A	-13	A	69	A	-20	A	-80	A	-14	A	-95	A	-60	A	-52	A	-9	A	-18	A	-3	A	-89	A	-46	A	-10	A
CRYBB2 Crystallin beta-B2	L10035_at	-61	A	-56	A	-95	A	-62	A	-40	A	2	A	37	A	7	A	-28	A	-11	A	-73	A	59	A	-79	A	65	A	-26	A	-11	A	-22	A	-23	A	-9	A	-1	A	-3	A	-61	A	-43	A	-22	A
Sex-determining region Y (SRY) gene	L10102_rna1_at	-55	A	45	A	-46	A	-7	A	16	A	48	A	60	A	2	A	-6	A	-11	A	22	A	78	A	-39	A	15	A	-1	A	21	A	-2	A	-61	A	31	A	-7	A	-2	A	-26	A	-32	A	20	A
Surfactant protein A mRNA	L10123_at	37	A	52	A	142	P	-1	A	8	A	43	P	14	A	20	A	0	A	35	A	39	A	3	A	17	A	77	A	7	A	41	A	41	P	6	A	11	A	-2	A	-4	A	-15	A	-18	A	20	A
CANX Calnexin	L10284_at	80	A	278	P	297	P	655	P	1146	P	767	P	3244	P	517	P	411	P	1241	P	1200	P	767	P	717	P	717	P	173	P	975	P	182	P	523	P	434	P	77	P	55	P	322	P	660	P	1091	P
PI3 Protease inhibitor 3, skin-derived (SKALP)	L10343_at	39	A	16	A	80	A	35	A	42	A	31	A	-4	A	289	P	141	A	32	A	1070	P	51	A	-31	A	-63	A	20	A	63	A	47	A	29	A	7	A	16	A	11	A	-44	A	230	P	107	P
MXS1 Membrane component, X chromosome, surface marker 1	L10373_at	3	A	-15	A	84	A	151	A	-88	A	219	P	2399	P	534	P	227	A	-51	A	-1	A	5	A	10	A	3	A	22	A	128	P	68	A	74	A	35	A	-17	A	9	A	86	A	102	A	89	A
(clone CTG-A4) mRNA sequence	L10374_at	-48	A	-19	A	112.2	P	-10	A	-4	A	39	A	9	A	3	A	2	A	6	A	7	A	-43	A	-124	A	-34	A	-17	A	-78	A	-11	A	0	A	27	A	-4	A	-37	A	-8	A	-29	A	-1	A
(clone CTG-B43a) mRNA sequence	L10378_at	86	A	513	P	289	A	82	A	292	P	218	P	308	P	98	P	142	P	62	A	201	A	146	A	121	A	161	A	46	A	355	P	204	A	177	A	73	P	16	A	8	A	112	A	155	A	142	P
2-5A-dependent RNase gene	L10381_at	5	A	-34	A	-67	A	11	A	-74	A	-19	A	-9	A	3	A	-21	A	-39	A	-81	A	-49	A	2	A	-81	A	2	A	-50	A	10	A	-32	A	0	A	-36	A	-16	A	-38	A	-60	A	-51	A
TGM3 Transglutaminase 3 (E polypeptide, protein-glutamine-gamma-glutamyltransferase)	L10386_at	-30	A	-96	A	-87	A	81	A	211	A	1	A	10	A	0	A	-66	A	-5	A	189	A	228	A	126	A	42	A	67	A	131	A	51	A	-36	A	46	A	-2	A	53	A	289	A	22	A	-37	A
DNA binding protein for surfactant protein B mRNA	L10403_at	-79	A	-98	A	-21	A	-31	A	-57	A	-41	A	-75	A	-31	A	-17	A	-44	A	-103	A	24	A	-52	A	-132	A	10	A	-46	A	-99	A	-114	A	-18	A	-16	A	-19	A	-19	A	-58	A	-107	A
DNA binding protein for surfactant protein B mRNA	L10405_at	55	A	85	A	-4	A	34	A	17	A	45	A	-10	A	22	A	22	A	24	A	114	P	90	A	69	A	95	A	30	A	73	A	27	A	41	A	36	P	6	A	19	A	11	A	35	A	38	M
GNAL Guanine nucleotide binding protein (G protein), alpha activating activity polypeptide, olfactory type	L10665_at	25	A	-28	A	-65	A	-7	A	-24	A	-152	A	-6	A	21	A	-6	A	11	A	-1	A	-16	A	-12	A	-121	A	-46	A	30	A	-89	A	-45	A	-24	A	11	A	45	A	-17	A	54	A	40	A
PFN2 Profilin 2	L10678_at	-40	A	-14	A	-217	A	209	A	178	P	30	A	905	P	1062	P	41	A	2	A	-17	A	144	A	58	A	17	A	-15	A	100	A	-53	A	24	A	23	A	8	A	10	A	64	A	172	M	317	P
PRE-MRNA SPLICING FACTOR SRP20	L10838_at	50	M	154	A	-141	A	58	A	123	P	30	A	321	P	77	P	114	A	164	P	206	P	1005	P	528	P	442	P	148	P	440	P	233	P	39	A	-7	A	-5	A	-14	A	-22	A	-132	A	139	M
CDC42 Cell division cycle 42 (GTP-binding protein, 25kD)	L10844_at	-25	A	125	A	-58	A	39	A	53	A	1	A	-27	A	-66	A	13	A	-43	A	-27	A	128	A	21	A	-87	A	16	A	-48	A	-82	A	33	A	-25	A	-13	A	6	A	-267	A	-206	A	-28	A
Splicing factor (CC1.3) mRNA	L10910_at	-11	A	-15	A	-5	A	270	P	252	P	336	P	116	P	136	P	88	P	195	P	75	P	42	A	42	A	12	A	5	A	174	P	-3	A	52	A	33	A	9	A	-12	A	264	P	67	M	139	P
ALDEHYDE OXIDASE	L11005_at	9	A	43	A	22	A	6	A	5	A	-20	A	-29	A	5	A	-7	A	-4	A	9	A	-20	A	59	P	2	A	-10	A	-8	A	7	A	46	A	10	A	5	A	-3	A	7	A	-21	A	7	A
Homeobox protein (HOX) gene, 3' end	L11239_at	-80	A	-38	A	-17	A	-90	A	92	A	-30	A	82	A	7	A	91	A	17	A	-36	A	119	A	114	A	66	A	-11	A	-36	A	-37	A	-59	A	15	A	10	A	-14	A	-13	A	17	A	28	A
DUAL SPECIFICITY MITOGEN-ACTIVATED PROTEIN KINASE KINASE 2	L11285_at	81	A	189	A	208	A	1102	P	472	P	131	A	505	P	437	P	675	P	782	P	549	P	568	A	767	P	315	A	200	P	324	P	193	A	140	A	127	P	178	P	85	A	1068	P	207	P	395	P
DUAL SPECIFICITY PROTEIN PHOSPHATASE PAC-1	L11329_at	-222	A	-589	A	-311	A	-64	A	-55	A	-189	A	-64	A	-40	A	-165	A	-86	A	-404	A	304	A	-129	A	682	P	-39	A	-151	A	-168	A	-338	A	24	A	-33	A	-69	A	-189	A	-260	A	27	A
NF2 Neurofibromin 2 (bilateral acoustic neuroma)	L11353_at	7	A	9	A	25	A	-16	A	-67	A	37	A	26	A	139	P	26	A	-5	A	-64	A	50	A	-33	A	-1	A	-29	A	23	A	43	A	-79	A	-6	A	17	A	4	A	21	A	-44	A	2	A
Protocadherin 42 mRNA, 3' end of cds for alternative splicing PC42-8	L11369_at	141	A	69	A	178	A	105	A	109	A	36	A	-14	A	79	A	161	A	198	A	166	A	67	A	108	A	151	P	95	A	264	A	55	A	159	A	-44	A	51	A	7	A	7	A	132	A	4	A
Protocadherin 42 mRNA for abbreviated PC42	L11370_at	308	P	1025	A	772	A	713	P	675	P	403	P	1271	P	215	P	620	P	1505	P	580	P	234	M	473	P	479	P	136	A	654	A	188	A	619	A	139	A	122	A	78	A	371	P	332	P	371	P
Protocadherin 43 mRNA, 3' end of cds for alternative splicing PC43-12	L11372_at	76	A	-19	A	-119	A	-32	A	7	A	14	A	60	A	0	A	-11	A	10	A	70	A	139	A	37	A	-8	A	-30	A	20	A	9	A	78	A	0	A	-25	A	20	A	-33	A	-44	A	22	A
Protocadherin 43 mRNA for abbreviated PC43	L11373_at	168	P	782	A	607	A	736	P	428	P	445	P	1115	P	468	P	300	P	240	P	471	P	25	A	88	A	181	P	107	A	415	P	44	A	448	P	154	P	83	A	46	A	690	P	256	P	488	P
RPL18 Ribosomal protein L18	L11566_at	-120	A	-413	A	-327	A	2276	P	3696	P	1889	P	5838	P	3509	P	2369	P	9395	P	4112	P	5765	P	6538	P	6360	P	2782	P	3020	P	1590	P	-127	A	-46	A	244	P	-34	A	2348	P	881	P	3627	P
Surfactant protein B mRNA	L11573_at	17	A	22	A	25	A	21	A	42	A	17	A	40	A	10	A	-21	A	8	A	24	A	3	A	5	A	53	P	9	A	6	A	-14	A	39	A	36	A	-5	A	-1	A	1	A	7	A	6	A
Tetracycline transporter-like protein mRNA	L11669_at	-163	A	-384	A	-229	A	580	A	267	P	198	P	626	P	179	P	269	P	653	P	277	P	202	P	441	P	189	P	34	P	14	A	-80	A	-86	A	21	A	79	P	-12	A	1110	P	256	P	194	P
SERINE/THREONINE-PROTEIN KINASE RECEPTOR R4 PRECURSOR	L11695_at	1	A	-74	A	-211	A	-27	A	-87	A	53	A	8	A	-5	A	-6	A	-33	A	-27	A	37	A	12	A	42	A	-6	A	-93	A	-23	A	-21	A	-11	A	-6	A	4	A	-19	A	-59	A	-35	A
HSD17B2 17 beta hydroxysteroid dehydrogenase, type 2	L11708_at	8	A	201	A	-16	A	-6	A	91	A	57	A	58	A	11	A	155	P	18	A	146	A	56	A	-30	A	47	A	-3	A	176	A	31	A	144	A	-4	A	74	P	21	A	53	A	35	A	4	A
ADENYLYL CYCLASE-ASSOCIATED PROTEIN 1	L12168_at	70	A	395	A	611	A	917	P	893	P	901	P	1635	P	579	P	992	P	1953	P	853	P	1113	P	1691	P	1420	P	338	P	1419	P	238	A	482	A	94	A	125	P	83	A	2835	P	415	P	467	P
THBS2 Thrombospondin 2	L12350_at	-6	A	-5	A	-137	A	34	A	224	P	342	P	74	P	236	P	154	P	846	P	70	A	36	A	98	A	69	A	4	A	30	A	-26	A	150	P	10	A	68	P	33	P	2011	P	-4	A	52	P
HD Huntingtin (Huntington disease)	L12392_at	142	A	365	A	408	A	344	P	486	P	176	A	519	P	206	P	275	P	377	P	349	A	378	A	358	P	338	A	82	A	426	A	92	A	228	A	76	A	60	P	70	M	436	P	240	A	196	P
ENPEP Glutamyl aminopeptidase (aminopeptidase A)	L12468_at	40	A	1	A	52	A	19	A	23	A	30	A	9	A	17	A	-3	A	23	A	14	A	-74	A	12	A	11	A	5	A	52	A	-22	A	52	A	-5	A	19	A	-12	A	14	A	15	A	32	A
RSU-1/RSP-1 mRNA	L12535_at	-13	A	-7	A	27	A	16	A	2	A	89	A	133	P	57	P	62	A	147	P	83	P	10	A	80	P	90	A	59	P	140	P	23	M	28	M	9	A	25	A	-8	A	50	P	61	P	53	A
Engrailed protein (EN2) gene, 5' end	L12701_cds2_at	-50	A	52	A	-1	A	29	A	33	A	45	A	115	A	-25	A	21	A	25	A	64	A	49	A	41	A	72	A	15	A	-58	A	20	A	-23	A	12	A	-8	A	0	A	7	A	42	A	26	A
HSPA4 Heat shock 70kD protein 4	L12723_at	29	A	-50	A	-106	A	110	A	99	A	48	A	174	P	21	A	55	A	125	P	91	A	389	A	81	A	112	P	55	A	82	A	-1	A	41	A	12	A	34	P	-9	A	25	A	-56	A	85	P
VITAMIN D-DEPENDENT CALCIUM-BINDING PROTEIN	L13042_at	8	A	101	A	-63	A	19	A	3	A	23	A	36	A	-3	A	11	A	36	A	130	A	149	A	49	A	116	A	31	A	137	A	65	A	7	A	19	A	33	A	15	A	-32	A	82	A	2	A
PAPPA Pregnancy-associated plasma protein A	L13197_at	27	A	-63	A	-125	A	91	A	115	A	4	A	64	A	35	A	98	A	1	A	-52	A	80	A	105	M	8	A	27	A	-44	A	102	A	-58	A	-2	A	17	A	-10	A	35	A	-94	A	9	A
HNF-3/fork-head homolog-3 HFH-3 mRNA	L13203_at	53	A	78	A	-26.5	A	51	A	153	A	148	A	229	A	57	A	45	A	66	P	62	A	103	A	411	A	620	A	209	A	188	P	175	A	195	P	27	A	39	A	43	P	92	A	139	A	71	A
Mac-2 binding protein mRNA	L13210_at	-8	A	342	A	-60	A	1709	A	1143	P	1462	A	3068	P	2181	P	1486	P	3216	P	1698	P	-94	A	641	M	476	A	-83	A	215	A	-184	A	318	A	96	A	328	P	293	A	4263	P	3483	P	2170	P
SLC17A2 Solute carrier family 17 (sodium phosphate), member 2	L13258_at	-33	A	57	A	-468	A	-57	A	-34	A	48	A	6	A	14	A	10	A	-4	A	-24	A	58	A	30	A	-26	A	35	A	14	A	-22	A	48	A	-3	A	-15	A	19	A	-104	A	-96	A	6	A
CRYZ Crystallin zeta (quinone reductase)	L13278_at	-24	A	-18	A	-49	A	10	A	42	A	59	A	318	A	31	A	-7	A	15	A	30	A	40	A	42	A	71	A	2	A	80	A	-5	A	7	A	10	A	-11	A	2	A	20	A	6	A	84	P
Mitochondrial 1,25-dihydroxyvitamin D3 24-hydroxylase mRNA	L13286_at	-22	A	-29	A	-115	A	9	A	-42	A	15	A	37	A	46	P	19	A	-31	A	-28	A	-31	A	24	A	-15	A	-35	A	-93	A	23	A	-9	A	-35	A	8	A	-15	A	-19	A	-11	A	-2	A
IDS Iduronate 2-sulfatase (Hunter syndrome)	L13329_at	13	A	-22	A	-21	A	-18	A	23	A	1	A	14	A	19	A	-5	A	34	A	14	A	32	A	7	A	23	A	4	A	17	A	-18	A	3	A	-9	A	6	A	-8	A	10	A	-17	A	1	A
REGULATOR OF G-PROTEIN SIGNALLING 2	L13391_at	-15	A	-45	A	-188	A	623	P	7	A	582	P	9	A	241	P	353	P	84	P	53	A	49	A	19	A	22	A	-23	A	33	A	-16	A	876	P	49	P	-2	A	-14	A	11	A	-39	A	112	P
Chromosome 3p21.1 gene sequence	L13434_at	62	A	103	A	251	A	-76	A	191	A	33	A	181	P	-79	A	59	A	212	P	163	P	227	A	166	P	77	A	0	A	103	A	85	A	43	A	53	A	9	A	10	A	81	A	27	A	77	A
Guanylate cyclase mRNA, complete mature peptide	L13436_at	44	A	578	A	259	A	75	A	38	A	19	A	69	A	64	A	17	A	134	A	62	A	47	A	-66	A	56	A	-18	A	281	A	43	A	248	A	28	A	3	A	15	A	0	A	-2	A	204	A
BMI1 Murine leukemia viral (bmi-1) oncogene homolog	L13689_at	90	P	86	P	35	A	173	P	350	P	192	P	150	M	95	P	33	A	131	P	85	P	43	A	70	A	-1	A	8	A	204	P	-1	A	84	A	54	A	26	A	12	A	92	P	40	A	119	P
GAS1 Growth arrest-specific 1	L13698_at	40	A	-40	A	-56	A	57	A	2	A	52	A	9	A	121	P	85	P	99	P	-21	A	-15	A	77	A	-17	A	-25	A	42	A	10	A	-2	A	9	A	7	A	-7	A	-8	A	9	A	11	A
Growth-arrest-specific protein (gas) mRNA	L13720_at	-264	A	-293	A	-457	A	15	A	-71	A	190	P	81	A	10	A	361	P	883	P	168	A	-178	A	-146	A	-257	A	-117	A	-293	A	-192	A	23	A	-92	A	-49	A	-83	A	-227	A	-216	A	-233	A
Activated p21cdc42Hs kinase (ack) mRNA	L13738_at	-95	A	18	A	-58	A	632	P	542	P	601	A	1241	A	344	P	66	A	210	P	170	A	604	A	451	A	856	A	569	A	174	A	359	A	202	A	218	A	259	A	83	A	908	P	64	A	66	A
Dihydrolipoamide dehydrogenase gene, exon 14	L13761_rna1_at	35	A	94	A	79	A	156	P	35	A	127	P	325	P	186	P	199	P	215	P	175	P	105	A	42	A	86	M	33	A	164	A	53	P	128	P	28	A	4	A	-2	A	132	P	134	P	101	P
Liver expressed protein gene, 3' end	L13800_at	-5	A	0	A	-126	A	25	A	6	A	-6	A	116	P	47	P	42	P	129	P	44	A	29	A	40	P	24	A	9	A	43	A	16	A	25	A	-14	A	-3	A	-8	A	64	A	-17	A	16	A
LKP DEAD/H (Asp-Glu-Ala-Asp/His) box polypeptide 9 (RNA helicase A)	L13848_at	6	A	-16	A	100	A	55	A	135	A	147	A	115	A	148	P	80	A	186	A	101	A	166	A	128	A	85	A	24	A	223	A	34	A	42	A	4	A	16	A	6	A	65	A	104	P	111	A
UBE1L Ubiquitin-activating enzyme E1, like	L13852_at	-6	A	130	A	63	A	357	P	210	A	164	P	741	P	212	P	466	P	259	P	474	P	398	P	411	A	376	P	187	P	627	P	118	A	54	A	2	A	78	P	21	A	278	P	58	A	158	P
FBN1 Fibrillin 1 (Marfan syndrome)	L13923_at	92	P	169	P	12	A	199	P	242	P	174	P	268	P	193	P	210	P	370	P	128	P	72	A	280	A	157	P	32	A	178	P	36	A	121	A	31	A	16	A	8	A	-15	A	64	A	145	P
SIAT4A Sialyltransferase 4A (beta-galactosidase alpha-2,3-sialytransferase)	L13972_at	83	A	151	A	77	A	122	A	224	A	53	A	263	A	54	A	23	A	82	A	105	A	159	A	167	A	108	A	71	A	158	A	88	A	63	A	35	A	7	A	28	A	137	A	3	A	15	A
LYSOSOMAL PRO-X CARBOXYPEPTIDASE PRECURSOR	L13977_at	50	A	115	A	75	A	233	P	273	P	262	P	944	P	279	P	114	A	220	P	9	A	235	A	355	P	224	P	-3	A	296	P	37	A	213	A	156	P	6	A	32	A	82	A	40	A	311	P
Hepatitis B virus preS and preC mRNA	L13994_at	-56	A	-182	A	-153	A	-39	A	-161	A	-58	A	-144	A	-71	A	-83	A	-95	A	-123	A	17	A	-56	A	-130	A	-69	A	-106	A	-40	A	-84	A	-24	A	-6	A	-12	A	-58	A	-102	A	-76	A
PRE-MRNA SPLICING FACTOR SRP75	L14076_at	-13	A	-36	A	39	A	128	P	92	P	64	A	140	P	174	P	116	P	294	P	232	P	177	A	218	P	171	P	16	A	229	P	16	A	73	P	-4	A	31	A	-4	A	33	P	63	P	128	P
SLC18A2 Solute carrier family 18 (vesicular monoamine), member 2	L14269_at	37	A	58	A	-54	A	25	A	-3	A	-17	A	16	A	1	A	21	A	13	A	-21	A	29	A	40	A	46	A	17	A	8	A	40	A	46	A	-7	A	-2	A	-7	A	-1	A	-1	A	21	A
Lectin-like type II integral membrane protein (NKG2-E) mRNA	L14542_at	-5	A	-31	A	-81	A	16	A	-15	A	-23	A	-3	A	-11	A	-18	A	-25	A	-46	A	-51	A	-33	A	16	A	9	A	1	A	-7	A	-15	A	-14	A	-13	A	-7	A	5	A	-12	A	1	A
PERIPHERIN	L14565_at	-249	A	-46	A	73	A	-94	A	66	A	67	A	-56	A	-87	A	-107	A	3	A	145	A	-185	A	4	A	-67	A	-51	A	-44	A	-65	A	95	A	35	A	-80	A	-53	A	-256	A	0	A	101	A
SLC1A4 Solute carrier family 1 (glutamate/neutral amino acid transporter), member 4	L14595_at	-96	A	-75	A	-190	A	-113	A	-79	A	-102	A	-186	A	-8	A	-21	A	-9	A	-28	A	-14	A	-76	A	12	A	-20	A	-151	A	-49	A	-32	A	-5	A	-6	A	-22	A	34	A	-115	A	-67	A
IGHMBP2 DNA-binding protein (SMBP2)	L14754_at	162	A	82	A	255	A	174	A	182	A	139	A	165	A	100	A	249	A	115	A	286	A	262	A	236	A	240	A	109	A	426	A	200	A	115	A	69	A	60	A	35	A	5	A	148	A	149	A
DNA-binding protein mRNA, 3'end	L14787_at	87	P	-19	P	-4	A	25	A	36	A	44	A	-15	A	60	P	-6	A	107	P	-11	A	-50	A	-26	A	6	A	-3	A	85	A	22	A	44	A	-1	A	20	A	2	A	36	A	73	P	93	P
RBL1 Retinoblastoma-like 1 (p107)	L14812_at	185	P	285	P	148	A	128	P	90	A	200	P	31	A	92	M	77	A	96	P	43	A	-51	A	41	A	11	A	30	A	175	P	63	A	130	P	77	P	12	A	40	M	88	A	105	A	57	A
CELL Carboxyl ester lipase like protein	L14813_at	68	A	2440	A	552	A	488	A	905	A	497	A	938	A	160	A	647	A	314	A	1059	A	840	A	1486	A	1757	A	452	A	1195	A	693	A	798	A	326	A	20	A	-27	A	628	A	293	A	377	A
TJP1 Tight junction protein 1 (zona occludens 1)	L14837_at	53	A	113	A	13	A	88	P	81	P	173	P	413	P	106	P	108	P	179	P	104	P	5	A	22	A	0	A	17	A	88	P	46	A	155	P	64	P	4	A	13	A	26	A	94	P	162	P
Somatostatin receptor gene	L14856_at	46	A	283	A	142	A	286	P	222	P	185	M	241	A	67	A	335	P	53	A	188	A	361	A	349	M	370	A	95	A	187	A	52	A	160	A	47	P	90	P	54	A	236	P	297	A	209	M
RFC1 Replication factor C (activator 1) 1 (145kD)	L14922_at	-23	A	8	A	37.9	A	30	A	32	A	26	A	320	P	-20	A	-43	A	24	A	12	A	284	P	35	A	-10	A	3	A	18	A	-11	A	38	A	36	A	14	A	-2	A	40	M	-14	A	-4	A
LCN1 Lipocalin 1 (protein migrating faster than albumin, tear prealbumin)	L14927_at	-245	A	-1032	A	-366	A	-250	A	303	A	-176	A	68	A	-167	A	-300	A	-22	A	41	A	-184	A	-119	A	-517	A	-274	A	-430	A	-611	A	-205	A	-43	A	6	A	-137	A	-192	A	-460	A	109	A
ZNF141 Zinc finger protein 141 (clone pHZ-44)	L15309_at	35	P	108	A	140	P	24	A	41	A	11	A	9	A	24	A	35	A	21	A	51	P	17	A	39	A	18	A	54	P	145	P	22	A	65	P	38	A	7	A	5	A	35	A	15	A	10	A
High molecular weight B cell growth factor mRNA sequence	L15344_at	53	A	-235	A	-457	A	48	A	37	A	-29	A	-633	A	-3	A	34	A	-298	A	-119	A	-168	A	-224	A	-82	A	-61	A	63	A	28	A	64	A	31	A	-47	A	-29	A	-2	A	0	A	34	A
G PROTEIN-COUPLED RECEPTOR KINASE GRK5	L15388_at	-18	A	-223	A	-321	A	117	P	-99	A	163	A	-219	A	89	A	156	A	-4	A	14	A	134	A	105	A	-343	A	-122	A	-53	P	19	A	-114	A	31	A	17	A	11	A	2	A	1	A	-94	A
VON HIPPEL-LINDAU DISEASE TUMOR SUPPRESSOR	L15409_at	1	A	191	P	134	A	-33	A	83	M	-34	A	97	A	23	A	10	A	-5	A	38	A	118	A	10	A	71	A	21	A	245	P	25	A	74	A	27	A	-10	A	24	P	24	A	-6	A	-15	A
Tyrosine hydroxylase (TH) gene, 3' end; insulin (INS) gene; insulin-like growth factor 2 (IGF2) gene, 5' end	L15440_at	-116	A	-1803	A	-785	A	-545	A	-491	A	-520	A	-1086	A	-392	A	-344	A	-509	A	-744	A	-396	A	-551	A	-768	A	-279	A	-473	A	-601	A	-670	A	-193	A	-101	A	-132	A	-246	A	-385	A	-390	A
Pancreatits-associated protein (PAP) gene	L15533_rna1_at	43	A	54	A	-11	A	-11	A	28	A	2	A	9	A	-17	A	17	A	9	A	-41	A	80	A	47	A	-4	A	12	A	27	A	-4	A	52	A	0	A	-12	A	-17	A	-8	A	-44	A	25	A
BF B-factor, properdin	L15702_at	200	P	543	P	400	P	462	P	4735	P	359	P	2494	P	782	P	638	P	1022	P	998	P	330	A	826	P	465	M	157	A	491	M	191	A	270	P	100	A	60	A	71	A	63	A	570	P	1424	P
ETS-RELATED PROTEIN PE-1	L16464_at	96	A	298	A	441	A	-41	A	39	A	97	A	33	A	13	A	-30	A	50	A	-22	A	200	A	86	A	1	A	25	A	278	A	70	A	270	A	41	A	20	A	-29	A	-108	A	87	A	82	A
Putative M phase phosphoprotein 1 (MPP1) mRNA, partial cds	L16782_at	42	A	207	A	95	A	27	A	73	A	30	A	14	A	11	A	23	A	34	A	22	A	20	A	49	A	22	A	35	A	251	A	45	A	125	A	47	A	-10	A	19	A	-16	A	-7	A	8	A
UQCRC1 Ubiquinol-cytochrome c reductase core protein I	L16842_at	-101	A	-139	A	-106	A	105	A	320	P	105	A	1332	P	703	P	595	P	868	P	440	P	368	P	318	P	120	A	-3	A	-6	A	-112	A	-85	A	-13	A	6	A	-1	A	833	P	57	A	446	P
GPRK6 G protein-coupled receptor kinase 6	L16862_at	239	P	977	A	670	A	413	P	335	P	373	A	137	A	253	A	516	P	220	P	537	P	138	A	524	P	247	P	224	P	527	P	202	A	470	P	134	A	57	A	130	A	146	A	240	A	366	P
LOX Lysyl oxidase	L16895_at	27	A	85	A	104	P	37	A	31	A	60	A	94	A	25	P	31	A	108	P	83	A	39	A	132	A	92	A	6	A	49	A	5	A	24	A	17	A	-2	A	-8	A	-6	A	54	A	43	A
Zinc finger protein mRNA	L16896_at	-193	A	-44	A	-7	A	98	A	-9	A	-132	A	-21	A	11	A	-19	A	-92	A	33	A	26	A	122	A	-35	A	-53	A	-135	A	-136	A	10	A	4	A	-6	A	-52	A	113	P	-119	A	-22	A
DTYMK Deoxythymidylate kinase	L16991_at	30	A	35	A	113	A	55	A	99	A	164	P	464	P	127	A	41	A	105	P	96	P	376	P	310	P	273	P	170	P	53	A	107	A	113	A	62	P	51	P	6	A	280	P	80	A	-1	A
GGCX Gamma-glutamyl carboxylase	L17128_at	46	A	14	A	103	P	113	M	124	P	152	P	278	P	119	P	105	P	189	P	74	A	-30	A	57	P	17	A	32	A	65	P	71	P	94	A	34	P	41	A	21	A	95	P	182	P	45	A
High mobility group protein (HMG-I(Y)) gene exons 1-8	L17131_rna1_at	-47	A	-136	A	-66	A	192	A	928	P	543	P	731	P	994	P	676	P	4163	P	1431	P	2720	P	1292	P	2995	P	121	M	395	A	12	A	44	A	77	A	121	P	25	A	793	A	917	P	663	P
Pre-T/NK cell associated protein (1D12A2) mRNA	L17325_at	-23	A	-29	A	-75	A	-14	A	-38	A	14	A	-33	A	-19	A	-26	A	-45	A	-23	A	30	A	-49	A	7	A	-30	A	-32	A	-21	A	10	A	-14	A	-24	A	-13	A	-47	A	-14	A	-13	A
Pre-T/NK cell associated protein (3B3) mRNA, 3' end	L17327_at	-41	A	96	A	8	A	14	A	61	A	50	A	7	A	-5	A	-5	A	30	A	49	A	27	A	27	A	-108	A	-26	A	-71	A	6	A	45	A	-13	A	11	A	18	A	3	A	228	P	63	A
Pre-T/NK cell associated protein (3Cl) mRNA	L17328_at	38	A	10	A	-67	A	47	A	5	A	76	A	-29	A	28	A	16	A	45	A	15	A	-82	A	51	A	6	A	21	A	85	A	18	A	48	A	-2	A	-15	A	13	A	-35	A	20	A	15	A
Pre-T/NK cell associated protein (6H9A) mRNA	L17330_at	-3	A	-98	A	97	A	107	A	42	A	-53	A	59	A	21	A	76	A	28	A	43	A	-48	A	77	A	53	A	-24	A	76	A	-63	A	100	A	-21	A	-1	A	61	A	99	A	-57	A	-39	A
EIF4C Eukaryotic translation initiation factor 4C (eIF-4C)	L18960_at	59	A	65	A	91	P	912	P	381	P	542	P	259	P	374	P	266	P	503	P	422	P	109	A	175	P	241	P	60	P	504	P	115	P	278	P	80	P	74	P	42	P	243	P	484	P	421	P
Anonymous gene	L18972_at	-77	A	-24	A	-160.7	A	-9	A	179	P	-209	A	181	M	136	A	-13	A	36	A	-84	A	232	P	212	A	155	A	32	A	10	A	76	A	87	A	33	A	-4	A	7	A	26	A	19	A	-39	A
Tyrosine phosphatase (IA-2/PTP) mRNA	L18983_at	441	A	541	M	1995.4	M	185	A	1222	P	1229	M	2078	A	218	A	61	A	149	A	506	A	1425	A	1474	M	4523	M	3305	P	1324	P	2073	A	1238	M	433	A	270	P	671	P	74	A	687	A	25	A
Glutamate receptor (GLUR5) mRNA	L19058_at	56	A	113	A	99	A	97	A	-49	A	58	P	-12	A	-25	A	16	A	-43	A	95	A	112	A	22	A	-1	A	54	A	83	A	15	A	41	A	22	A	-13	A	26	P	10	A	40	A	19	A
Glial-derived neurotrophic factor gene	L19063_at	-19	A	-115	A	-61	A	-42	A	-24	A	-62	A	1	A	-7	A	-15	A	-18	A	-19	A	51	A	-25	A	-14	A	7	A	-42	A	-16	A	-32	A	2	A	-15	A	-5	A	-32	A	-18	A	-33	A
TRANSCRIPTION FACTOR P65	L19067_at	26	A	117	A	40	A	1407	P	357	P	497	P	518	P	356	A	395	P	865	P	302	P	35	A	293	A	220	P	42	P	446	A	16	A	523	P	314	P	95	P	109	P	1754	P	216	P	456	P
Translation initiation factor eIF-2 gamma subunit mRNA	L19161_at	10	A	-25	A	-37	A	-22	A	41	A	-77	A	90	P	10	A	39	A	22	A	24	A	890	P	119	P	200	A	239	P	33	A	105	A	21	A	7	A	10	A	63	P	-41	A	-15	A	-32	A
MAC30 mRNA, 3' end	L19183_at	20	A	62	A	103	A	68	A	88	P	108	A	258	P	108	P	80	A	319	P	147	P	130	A	62	A	30	A	18	A	129	A	30	A	15	A	26	A	54	P	4	A	85	A	208	P	96	P
59 protein mRNA, 3' end	L19267_at	428	A	59	A	289	A	334	A	255	A	227	A	239	A	287	A	550	M	365	A	583	A	218	A	271	A	76	A	214	A	260	A	62	A	148	A	130	A	142	P	184	A	594	A	280	A	483	A
CA5 Mitochondrial carbonic anhydrase	L19297_at	-66	A	-145	A	-87	A	-48	A	-49	A	-16	A	22	A	-22	A	9	A	-80	A	37	A	39	A	-32	A	8	A	47	A	-65	A	-15	A	-48	A	-31	A	-17	A	-13	A	-86	A	-32	A	-43	A
HRY gene	L19314_at	99	M	471	A	343	P	375	P	263	M	184	P	4	A	314	P	197	P	318	P	634	P	123	A	92	A	78	A	55	A	283	A	55	A	200	A	286	M	61	P	14	A	-10	A	114	A	212	P
MYO5A Myosin VA (heavy polypeptide 12, myoxin)	L19401_at	40	A	82	A	140	P	39	A	15	A	30	A	-20	A	25	A	36	A	8	A	47	A	-61	A	38	A	-13	A	5	A	47	M	28	A	43	A	22	A	6	A	3	A	25	A	37	A	45	A
TALDO Transaldolase	L19437_at	50	A	85	A	115	A	1000	P	1401	P	671	P	7238	P	847	P	572	P	1656	P	250	P	209	A	623	P	349	P	77	A	269	P	121	A	378	P	244	P	32	P	61	M	677	P	597	P	483	P
RPL27 Ribosomal protein L27	L19527_at	46	M	-35	A	205	A	6487	P	2454	P	4185	P	7603	P	3967	P	2918	P	11211	P	4612	P	3031	P	4390	P	6568	P	1320	P	5481	P	1645	P	2064	P	1360	P	312	P	156	P	6374	P	2258	P	5493	P
IL8RB Interleukin 8 receptor, beta	L19593_at	48	A	43	M	34	A	46	P	16	A	-8	A	-2	A	38	P	67	A	16	A	5	A	45	A	17	A	-33	A	27	A	22	A	16	A	11	A	1	A	13	A	20	P	29	A	4	A	8	A
ANX11 Annexin XI (56kD autoantigen)	L19605_at	69	A	38	A	154	A	1542	P	585	P	1170	P	5653	P	889	P	938	P	2349	P	754	P	581	P	768	P	519	P	134	P	679	P	115	A	418	A	303	M	173	P	64	M	1596	P	1380	P	685	P
Macrophage migration inhibitory factor (MIF) gene	L19686_rna1_at	-442	A	-1975	A	-905	A	1528	P	1832	P	711	P	3203	P	5130	P	708	P	5326	P	454	A	3583	P	1947	P	3123	P	26	A	202	A	-413	A	-567	A	-249	A	184	A	180	P	5134	P	2940	P	2999	P
Dystroglycan (DAG1) mRNA	L19711_at	76	A	-52	P	-34	A	52	A	51	P	56	A	393	P	92	P	40	P	43	A	76	P	-14	A	-36	A	-8	A	-30	A	19	P	-31	A	123	A	30	A	-24	A	14	M	77	A	56	P	230	P
Histone (H2A.1b) mRNA	L19778_at	-11	A	-9	A	-46	A	11	A	-26	A	26	A	31	A	4	A	-34	A	-1	A	-2	A	19	A	-8	A	18	A	-6	A	-24	A	-10	A	18	A	20	A	6	A	13	A	-33	A	1	A	-16	A
Histone H2A.2 mRNA	L19779_at	99	P	219	P	166	P	1156	P	432	P	323	P	633	P	486	P	256	P	336	P	260	P	451	P	175	P	203	P	84	P	228	P	119	P	88	A	214	P	182	P	40	P	140	A	232	P	1903	P
GPI-H mRNA	L19783_at	5	A	1	A	18	A	242	P	-44	A	38	A	80	A	66	P	40	A	23	A	-2	A	15	A	68	P	27	P	-11	A	49	P	-14	A	-14	A	38	A	3	A	-9	A	161	P	28	A	35	A
ATF3 Activating transcription factor 3	L19871_at	20	A	78	A	-75	A	90	A	32	A	128	A	111	A	45	M	65	A	36	A	210	P	80	A	11	A	192	P	-45	A	-12	A	8	A	270	P	54	A	1	A	6	A	28	A	-37	A	321	P
AHR AH-receptor	L19872_at	-33	A	-19	A	-75	A	-1	A	-6	A	43	A	41	A	60	P	31	A	23	A	72	P	149	P	33	A	2	A	1	A	58	P	-22	A	54	P	8	A	-3	A	-12	A	4	A	-8	A	45	P
HCF1 gene related mRNA sequence	L20010_at	-53	A	-140	A	-227	A	1027	P	124	P	332	P	461	P	317	P	298	A	393	P	176	A	184	A	280	P	208	A	-17	A	175	A	4	A	71	A	125	A	33	A	90	A	847	A	181	A	186	A
Transcription factor (CBFB) mRNA, 3' end	L20298_at	-45	A	-5	A	72	A	113	P	153	P	266	P	476	P	175	P	81	A	356	P	233	P	210	A	289	P	253	P	74	A	372	P	4	A	117	P	71	A	24	A	27	A	214	P	234	P	178	P
GCGR Glucagon receptor	L20316_at	8	A	352	A	313	A	94	A	299	A	74	A	242	A	92	A	244	A	300	A	574	A	312	A	83	A	211	A	109	A	402	A	137	A	144	A	40	A	55	A	-22	A	112	A	270	A	232	A
CDK7 Cyclin-dependent kinase 7 (homolog of Xenopus MO15 cdk-activating kinase)	L20320_at	-20	A	-79	A	-70	A	23	A	3	A	37	A	201	P	50	P	45	A	146	A	35	A	137	A	50	A	144	P	37	P	25	A	-1	A	-21	A	-10	A	-7	A	2	A	18	A	37	A	32	A
STK2 Protein serine/threonine kinase stk2	L20321_at	-10	A	-1	A	26	A	28	A	-3	A	54	A	1	A	29	A	1	A	-1	A	-2	A	-35	A	-31	A	-2	A	0	A	18	A	-37	A	-27	A	3	A	2	A	-5	A	15	A	3	A	-1	A
Oncomodulin gene	L20348_at	29	A	14	A	52	A	18	A	-2	A	-16	A	35	A	23	A	-18	A	43	A	-25	A	86	A	-27	A	-40	A	3	A	30	A	18	A	-12	A	-3	A	-5	A	5	A	45	A	-10	A	-16	A
ANX3 Annexin III (lipocortin III)	L20591_at	24	A	20	A	22	M	70	P	19	A	106	P	153	P	25	A	26	A	259	P	147	P	8	A	57	P	32	A	43	P	3	A	-9	A	36	A	46	P	-1	A	8	A	25	A	36	P	62	P
mRNA in the region near the btk gene involved in a-gamma-globulinemia	L20773_at	56	A	136	M	504.3	A	78	P	567	P	710	A	1484	P	209	P	95	A	153	P	190	P	1751	P	1453	P	1238	A	862	P	333	P	146	A	478	A	298	A	123	A	8	A	224	A	378	A	197	P
GRIA2 Glutamate receptor, ionotropic, AMPA 2	L20814_at	-10	A	-8	A	-48.9	A	24	A	60	A	102	A	135	A	40	A	2	A	9	A	54	P	137	A	98	A	123	A	70	A	116	A	59	A	69	A	27	A	25	A	4	A	5	A	64	A	80	P
S protein mRNA	L20815_at	149	M	337	A	296	A	137	M	144	P	104	A	-6	A	29	A	102	A	144	A	178	A	43	A	144	A	11	A	63	A	247	A	112	A	235	A	76	A	17	A	34	A	55	A	162	A	128	A
I-plastin mRNA	L20826_at	1	A	27	A	-24	A	28	A	8	A	67	A	232	P	119	P	108	P	668	P	235	P	-66	A	51	A	55	A	44	P	100	A	17	A	63	A	38	A	6	A	26	A	-51	A	-8	A	46	A
Leukemia virus receptor 2 (GLVR2) mRNA	L20852_at	46	A	59	A	-101	A	-55	A	49	A	2	A	35	A	28	A	18	A	-2	A	44	A	-60	A	3	A	-12	A	-4	A	61	A	17	A	-16	A	1	A	2	A	-6	A	-41	A	9	A	40	A
Leukemia virus receptor 1 (GLVR1) mRNA	L20859_at	-18	A	31	A	-64	A	-42	A	78	P	59	P	-51	A	71	P	-32	A	28	M	34	A	15	A	-2	A	-13	A	23	A	-24	A	21	A	-113	A	-6	A	-19	A	-4	A	568	P	-47	A	-5	A
WNT5A Wingless-type MMTV integration site 5A, human homolog	L20861_at	28	A	77	A	71	P	58	A	23	A	61	P	47	A	61	P	22	A	11	A	31	A	-3	A	16	A	30	P	16	A	31	P	35	A	73	P	22	A	46	P	7	A	-16	A	30	A	88	P
FTH1 Ferritin heavy chain	L20941_at	86	A	-103	A	54	A	1675	P	2045	P	2635	P	9976	P	1788	P	1853	P	4725	P	998	P	872	P	1486	P	3146	P	349	P	1046	P	128	A	784	P	289	P	55	A	124	A	3374	P	703	P	1589	P
PDE4B Phosphodiesterase 4B, cAMP-specific (dunce (Drosophila)-homolog phosphodiesterase E4)	L20971_at	35	A	8	A	22	A	71	P	41	A	69	A	110	P	32	M	63	P	16	A	18	A	155	A	-12	A	31	A	15	A	108	P	27	A	44	A	38	A	-16	A	6	A	-74	A	-40	A	31	A
TNNI2 Troponin I (skeletal fast)	L21715_at	7	A	-72	A	-92	A	-20	A	-23	A	-34	A	-91	A	-15	A	-35	A	-14	A	-86	A	43	A	-70	A	-45	A	-20	A	11	A	-27	A	-179	A	8	A	79	P	3	A	-37	A	-49	A	-24	A
SLC10A1 Na/taurocholate cotransporting polypeptide	L21893_at	186	P	265	P	324	A	217	P	179	A	118	A	196	A	140	P	225	A	115	A	304	A	175	P	143	A	73	P	44	A	372	A	38	A	206	A	85	A	67	P	49	A	49	P	138	A	166	P
SOAT Sterol O-acyltransferase (acyl-Coenzyme A: cholesterol acyltransferase)	L21934_at	15	A	-16	A	-59	A	-11	A	-3	A	23	A	-28	A	2	A	5	A	12	A	2	A	-13	A	-185	A	21	A	-5	A	20	A	0	A	22	A	9	A	-1	A	4	A	-8	A	-1	A	32	A
SDH2 Succinate dehydrogenase 2, flavoprotein (Fp) subunit	L21936_at	78	P	-121	A	-126	A	463	P	251	P	395	P	1482	P	330	P	426	P	772	P	135	P	267	A	124	P	100	A	38	A	160	A	36	P	69	A	52	A	27	A	7	A	437	P	197	P	225	P
PERIPHERAL-TYPE BENZODIAZEPINE RECEPTOR	L21954_at	3	A	418	A	231	A	972	P	540	P	403	A	694	P	1689	P	594	P	2284	P	748	P	261	P	616	P	282	A	33	A	245	A	79	A	78	A	6	A	79	A	66	P	745	P	405	P	283	A
ADENYLATE CYCLASE, TYPE II	L21993_at	-80	A	-507	A	-286	A	-87	A	-67	A	-4	A	-69	A	5	A	37	A	-26	A	-254	A	-118	A	-19	A	-57	A	41	A	-102	A	-146	A	-337	A	-90	A	-1	A	6	A	-36	A	42	A	-212	A
UBIQUITIN-CONJUGATING ENZYME E2-CDC34 COMPLEMENTING	L22005_at	-100	A	-128	A	-80	A	-39	A	19	A	5	A	-87	A	127	P	28	A	213	P	-90	A	148	A	-8	A	-87	A	7	A	-18	A	-47	A	-64	A	-29	A	-18	A	-32	A	187	P	143	P	170	P
HnRNP H mRNA	L22009_at	20	A	204	A	418	A	215	P	594	P	603	P	931	P	288	P	120	M	203	P	269	P	222	A	410	P	726	P	127	P	1456	P	107	A	363	A	78	P	18	A	13	A	96	P	166	P	365	P
Guanine nucleotide regulatory protein (G13) mRNA	L22075_at	-16	A	-20	A	25	A	-8	A	-4	A	42	A	1	A	-6	A	24	A	3	A	-38	A	11	A	9	A	94	A	41	A	76	P	5	A	-4	A	-14	A	18	A	16	A	29	M	-7	A	-11	A
AVPR2 Antidiuretic hormone receptor	L22206_at	-49	A	-554	A	-295	A	-67	A	-27	A	-149	A	-66	A	-185	A	-79	A	-324	A	-88	A	-38	A	-1	A	-322	A	-111	A	-248	A	-43	A	-116	A	-99	A	22	A	16	A	-16	A	-54	A	-37	A
ADORA1 Adenosine receptor A1	L22214_at	112	A	148	A	-63	A	63	A	118	A	27	A	122	A	-19	A	35	A	19	A	184	A	95	A	89	A	-29	A	11	A	200	A	82	A	48	A	53	A	-1	A	22	A	-54	A	56	A	58	A
Nuclear phosphoprotein mRNA	L22342_at	31	A	319	A	164	A	156	A	183	P	229	P	468	P	162	P	190	A	217	M	293	A	273	A	288	M	444	P	132	A	503	P	224	A	183	A	35	A	54	A	19	A	71	A	138	A	67	A
Nuclear phosphoprotein mRNA	L22343_at	133	A	85	A	-36	A	52	A	38	A	72	A	50	A	54	A	35	A	45	A	118	P	76	A	116	A	117	A	68	P	164	P	40	A	39	A	14	A	-19	A	13	A	7	A	7	A	30	A
COL18A1 Collagen, type XVIII, alpha 1	L22548_at	-40	A	-262	A	-368	A	1	P	49	A	164	P	3	A	244	P	306	P	-23	M	64	P	-58	A	-15	A	-60	A	-50	A	-138	A	-179	A	-126	A	-18	A	-54	A	-35	A	374	P	100	P	408	P
Early lymphoid activation protein (EPAG) mRNA sequence	L22650_at	24	A	-5	A	18	P	8	A	4	A	2	A	17	A	18	A	-42	A	10	A	26	A	25	A	31	A	10	A	-27	A	18	A	-10	A	-10	A	-11	A	25	A	11	A	16	A	-4	A	1	A
GALC Galactocerebrosidase	L23116_at	38	A	-64	A	-53	A	47	A	52	A	50	A	132	A	59	P	67	A	37	A	84	A	37	A	30	A	45	A	6	A	-13	A	-26	A	33	A	19	A	-2	A	-11	A	109	P	31	A	45	A
MMP12 Matrix metalloproteinase 12 (macrophage elastase)	L23808_at	-5	A	-114	A	-81	A	3	A	-68	A	401	P	-19	A	796	P	120	P	198	P	90	P	-25	A	170	P	1439	P	-9	A	-44	A	2	A	-92	A	-30	A	-17	A	-14	A	3	A	26	A	38	A
(clone Z146) retinal mRNA, 3' end and repeat region	L23852_at	72	P	136	A	53	A	-25	A	-1	A	12	A	20	A	-4	A	-5	A	-12	A	126	P	12	A	0	A	35	A	27	A	63	A	10	A	80	A	25	A	-8	A	22	P	1	A	-15	A	-2	A
E2F-related transcription factor (DP-1) mRNA	L23959_at	-256	A	-745	A	-701	A	-343	A	-321	A	-402	A	-255	A	-202	A	-248	A	-283	A	-291	A	91	A	-165	A	-289	A	-90	A	-411	A	-287	A	-492	A	-198	A	-82	A	-60	A	-327	A	-397	A	-351	A
Ataxia-telangiectasia group D-associated protein mRNA	L24203_at	-16	A	105	A	43	A	-15	A	97	A	-101	A	-24	A	584	P	-67	A	235	P	522	P	59	A	-18	A	-17	A	34	A	42	A	46	A	-12	A	0	A	13	A	70	P	-54	A	-18	A	-95	A
PROSTAGLANDIN F2-ALPHA RECEPTOR	L24470_at	-48	A	-8	A	2.9	A	3	A	11	A	-14	A	-1	A	-17	A	12	A	-16	A	11	A	-54	A	2	A	-37	A	44	A	-29	A	16	A	29	A	-13	A	24	A	-27	A	-23	A	0	A	-29	A
POLA DNA polymerase alpha subunit	L24559_at	34	A	396	A	783	A	455	A	455	A	276	A	101	A	320	A	186	A	412	A	350	A	211	A	171	A	133	A	89	A	568	A	86	A	406	A	51	A	7	A	41	A	263	P	184	A	230	A
Rad mRNA	L24564_at	-167	A	-721	A	-425	A	-219	A	-154	A	-159	A	-364	A	-73	A	-184	A	-343	A	-372	A	-192	A	-302	A	-152	A	-83	A	-314	A	-202	A	-290	A	-131	A	-75	A	-23	A	-184	A	-220	A	-107	A
mRNA fragment	L24783_at	35	A	-249	A	-219	A	328	P	262	P	215	P	593	P	126	P	142	A	182	P	212	A	180	A	145	A	87	A	66	A	158	A	-35	A	75	A	-28	A	-4	A	11	A	155	P	132	P	146	P
(p23) mRNA	L24804_at	-32	A	-20	A	12	A	43	A	66	A	-4	A	196	P	30	A	60	A	83	A	152	P	328	P	74	A	228	P	20	A	306	P	15	A	11	A	-11	A	-4	A	-22	A	5	A	16	A	58	P
ARH12 Aplysia ras-related homolog 12	L25080_at	109	A	138	A	141	A	863	P	1010	P	1363	P	5213	P	1130	P	1034	P	1752	P	1240	P	2989	P	1474	P	1428	P	189	P	1312	P	140	A	407	P	137	P	102	M	29	A	858	P	548	P	1074	P
ARH9 Aplysia ras-related homolog 9	L25081_at	253	A	405	A	491	A	1219	P	910	P	401	A	924	P	1193	P	981	P	2706	P	752	P	163	A	326	A	355	A	132	A	230	A	152	A	247	A	87	A	49	A	62	P	1098	P	700	P	479	P
PROTEIN TRANSPORT PROTEIN SEC61 BETA SUBUNIT	L25085_at	-3	A	-256	A	-98	A	469	P	419	P	372	P	751	P	412	P	258	P	599	P	76	P	957	P	371	P	455	P	68	P	262	P	-49	A	456	P	176	P	35	A	-30	A	38	P	297	P	564	P
OPRM1 Opioid receptor, mu 1	L25119_at	65	P	82	A	93	P	13	A	42	A	-11	A	69	A	6	A	59	A	14	A	107	A	87	A	40	M	7	A	30	A	141	P	16	A	41	A	43	A	12	A	19	A	0	A	65	A	3	A
XE169 PROTEIN	L25270_at	-180	A	-1166	A	-568	A	-117	A	59	P	-85	A	12	P	36	P	56	A	-37	A	73	P	31	A	238	A	-32	A	-12	A	-395	A	-230	A	-536	A	-139	A	28	A	-40	A	-66	A	-106	P	112	M
Geranylgeranyltransferase type I beta-subunit mRNA	L25441_at	25	A	14	A	19	P	-6	A	23	A	-10	A	18	A	14	M	10	A	17	A	-7	A	14	A	10	A	25	A	7	A	16	A	3	A	17	A	38	A	8	A	-7	A	-5	A	28	P	32	A
TBP-associated factor TAFII80 mRNA	L25444_at	39	A	-454	A	-112	A	198	A	79	A	51	A	550	P	184	P	155	A	213	A	10	A	62	A	214	A	340	A	90	A	-23	A	60	A	-189	A	-20	A	-15	A	8	A	234	P	237	A	53	A
HMGCS1 3-hydroxy-3-methylglutaryl-Coenzyme A synthase 1 (soluble)	L25798_at	50	M	-51	A	-14	A	-18	A	-15	A	-1	A	8	A	34	A	0	A	50	A	25	P	40	A	23	A	3	A	49	P	-24	A	55	P	-2	A	-2	A	-7	A	-6	A	-22	A	11	A	56	A
INTEGRIN ALPHA-E PRECURSOR	L25851_at	-24	A	-32	A	-17	A	-6	A	25	A	91	P	293	P	94	P	76	A	142	P	116	P	93	A	40	A	-23	A	40	A	-11	A	42	P	51	A	20	A	18	A	6	A	31	A	5	A	73	A
Protein tyrosine phosphatase (CIP2)mRNA	L25876_at	36	A	132	P	71	A	52	A	-49	A	54	A	342	P	152	M	87	P	265	P	204	A	398	P	101	A	102	A	72	A	115	A	162	P	56	A	44	A	14	A	-7	A	3	A	97	P	66	P
Semaphorin-III (Hsema-I) mRNA	L26081_at	-58	A	-144	A	-138	A	-61	A	-84	A	-80	A	-63	A	-26	A	-32	A	-78	A	-59	A	-25	A	-125	A	38	A	-10	A	-109	A	-46	A	-39	A	-36	A	-9	A	-16	A	-78	A	-59	A	-114	A
APOBEC1 Apolipoprotein B mRNA editing enzyme, catalytic polypeptide 1	L26234_at	9	A	-5	A	78	A	-10	A	17	A	32	A	-3	A	-13	A	-5	A	18	A	28	A	-59	A	-12	A	-10	A	12	A	48	A	8	A	14	A	6	A	13	A	2	A	7	A	-28	A	-32	A
RPL3 Ribosomal protein L3	L26247_at	14	A	28	A	-8	A	1373	P	939	P	1328	P	4135	P	3136	P	900	P	4363	P	1405	P	1120	P	1557	P	1849	P	451	P	1132	P	343	P	661	P	187	P	57	P	20	P	1543	P	519	P	1379	P
Heat shock protein HSPA2 gene	L26336_at	-17	A	-10	A	57.9	A	15	A	64	P	34	A	158	P	10	A	64	P	23	A	32	P	123	P	165	P	126	P	82	A	109	M	78	A	79	P	19	A	-15	A	17	P	0	A	88	P	8	A
Autoantigen mRNA	L26339_at	-13	A	-680	A	-406	A	643	A	-90	A	-40	A	54	A	84	A	152	A	-4	A	-101	A	-17	A	-118	A	-138	A	-82	A	-221	A	-140	A	-115	A	-17	A	-12	A	3	A	580	A	101	A	-3	A
POU3F1 POU domain, class 3, transcription factor 1	L26494_at	-15	A	-51	A	-40	A	-13	A	75	A	-64	A	107	A	-6	A	202	A	-6	A	40	A	-22	A	122	A	77	A	85	A	99	A	192	A	-31	A	16	A	93	A	48	A	-19	A	-61	A	-15	A
RMSA1 Regulator of mitotic spindle assembly 1	L26953_at	27	A	36	A	3	A	21	A	17	A	15	A	-14	A	10	A	18	A	-2	A	32	A	-7	A	7	A	57	P	17	A	14	A	-9	A	-8	A	-3	A	5	A	5	A	32	A	11	A	-3	A
APOF Apolipoprotein F	L27050_at	-48	A	-83	A	-94	A	-39	A	-46	A	-42	A	-46	A	-46	A	-12	A	-14	A	-67	A	-114	A	-29	A	-21	A	-45	A	-84	A	-27	A	-24	A	-17	A	-15	A	13	A	-18	A	-36	A	-29	A
TXK TXK tyrosine kinase	L27071_at	-24	A	5	A	-19	A	7	A	-14	A	35	A	-22	A	18	A	-8	A	-7	A	-3	A	4	A	-7	A	4	A	12	A	51	P	-23	A	26	A	-1	A	-4	A	-6	A	6	A	-15	A	-22	A
Melanocortin 5 receptor (MC5R) gene	L27080_at	-24	A	-161	A	-127	A	-41	A	-26	A	-211	A	-143	A	-34	A	-86	A	10	A	203	A	92	A	-105	A	24	A	46	A	324	A	28	A	-338	A	30	A	-15	A	-24	A	3	A	-43	A	99	A
X104 mRNA	L27476_at	12	A	56	A	46	P	190	P	43	A	63	P	203	P	58	P	75	P	347	P	100	P	-43	A	72	M	39	A	25	A	78	P	12	A	128	P	34	A	32	P	17	A	35	P	90	P	133	P
X123 mRNA, 3' end	L27479_at	-16	A	124	A	135	A	422	M	64	A	6	A	96	A	81	A	97	A	-144	A	224	A	-24	A	11	A	-87	A	13	A	258	A	57	A	154	A	148	A	3	A	-1	A	36	A	16	A	-2	A
Insulin-like growth factor binding protein 5 (IGFBP5) mRNA	L27560_at	-17	A	-50	A	-41	A	494	P	103	A	556	P	133	P	1387	P	590	P	455	P	105	P	117	A	71	A	87	P	-11	A	100	A	10	A	81	P	28	A	0	A	20	A	6	A	184	A	250	P
ORPHAN RECEPTOR TR4	L27586_at	9	A	39	P	-83	A	33	A	10	A	37	A	65	A	69	A	52	A	47	A	56	A	102	A	48	A	47	A	3	A	15	A	0	A	-30	A	-1	A	-4	A	1	A	4	A	43	A	24	A
CCT6 Chaperonin containing T-complex subunit 6	L27706_at	17	A	42	A	17	A	204	P	256	P	162	P	414	P	341	P	170	P	368	P	156	P	169	P	157	P	93	P	20	A	173	P	57	P	117	P	45	M	33	P	3	A	118	P	231	P	165	P
Autoantigen pericentriol material 1 (PCM-1) mRNA	L27841_at	-88	A	-244	A	-256	A	109	A	50	A	187	P	499	P	49	P	76	A	111	P	140	A	199	P	146	A	270	P	44	A	345	P	0	A	191	A	56	P	37	A	-4	A	34	A	75	A	139	P
CDA Cytidine deaminase	L27943_at	140	A	745	A	103	A	291	A	372	A	211	A	324	A	298	A	540	A	498	A	687	A	171	A	433	A	225	A	89	A	627	A	198	A	184	A	85	A	131	A	68	A	100	A	129	A	173	A
HnRNP F protein mRNA	L28010_at	37	A	105	P	-14	A	133	A	123	P	162	P	798	P	285	P	107	P	371	P	296	P	982	P	355	P	510	A	68	A	455	P	86	A	81	A	38	A	31	A	22	P	-26	A	67	P	123	P
PTGER2 Prostaglandin E receptor 2 (subtype EP2), 53kD	L28175_at	-52	A	-251	A	-26	M	-63	A	-53	A	27	A	-120	A	-6	A	30	A	-15	A	-166	A	196	A	-1	A	176	A	-14	A	-4	A	-31	A	-79	A	-30	A	30	A	-24	A	98	P	-26	A	-41	A
MANA2 Alpha mannosidase II isozyme	L28821_at	-23	A	-164	A	-171	A	32	A	-68	A	22	A	68	P	-10	M	-20	A	-14	A	-2	A	182	A	94	A	70	A	38	A	7	A	-58	A	21	A	-2	A	30	P	12	A	-2	A	8	A	39	A
CHOLINEPHOSPHATE CYTIDYLYLTRANSFERASE	L28957_at	21	A	24	A	39	A	23	A	8	A	-15	A	130	P	11	A	-6	A	-20	A	41	A	116	A	154	A	101	A	8	A	4	A	-27	A	101	A	0	A	36	A	-9	A	-32	A	-3	A	31	A
ARL1 ADP-ribosylation factor like 1	L28997_at	-35	A	62	A	88	A	24	A	78	P	74	A	283	P	145	P	34	A	98	P	98	P	69	A	132	P	76	A	39	P	27	A	13	A	70	P	16	A	4	A	13	A	15	A	21	A	10	A
SORD Sorbitol dehydrogenase	L29008_at	40	A	-1	A	-3	A	908	P	301	P	40	P	1383	P	179	P	42	P	496	P	598	P	248	A	114	P	183	P	24	A	48	P	40	P	-9	A	113	P	2	A	9	A	-26	A	62	P	371	P
Clk3 mRNA	L29217_at	-195	A	-646	A	-435	A	-80	A	-176	A	-352	A	-971	A	-233	A	-321	A	-358	A	-754	A	-391	A	-583	A	-855	A	-121	A	-695	A	-361	A	-479	A	-144	A	-80	A	-74	A	-219	A	-312	A	-60	A
Clk2 mRNA	L29218_at	47	A	-69	A	-202	A	91	A	143	A	61	A	250	A	88	A	100	A	26	A	233	A	32	A	85	A	211	A	94	A	242	A	61	A	32	A	6	A	29	A	30	A	91	A	42	A	36	A
STAT3 Signal transducer and activator of transcription 3 (acute-phase response factor)	L29277_at	114	A	187	M	26	A	143	P	160	P	144	P	826	P	180	P	112	M	189	P	302	P	397	P	377	P	527	P	52	A	413	P	112	P	103	A	26	A	17	A	29	A	22	A	150	A	112	P
Na+/glucose cotransporter 1 mRNA	L29339_at	-26	A	-75	A	-50	A	-13	A	0	A	-114	A	-104	A	-9	A	-3	A	42	A	-30	A	74	A	-64	A	-53	A	19	A	-70	A	-42	A	-44	A	-44	A	-4	A	0	A	-32	A	-27	A	-26	A
(clone 3.8-1) MHC class I mRNA fragment	L29376_at	-72	A	-200	A	-198	A	4	A	9	A	34	A	-105	A	-21	A	22	A	31	A	30	A	-14	A	-52	A	-125	A	-45	A	-66	A	-88	A	-52	A	-15	A	-27	A	-11	A	-65	A	-20	A	18	A
COAGULATION FACTOR X PRECURSOR	L29433_at	35	A	86	A	-42	A	545	P	122	A	-55	A	-178	A	25	A	81	A	57	A	36	A	57	A	88	A	-17	A	32	A	-1	A	-20	A	102	A	35	A	-8	A	-30	A	15	A	-62	A	-25	A
Beta1-syntrophin (SNT B1) gene	L31529_at	135	P	51	A	179.8	P	71	A	116	A	247	A	211	A	49	P	49	A	83	P	92	A	233	A	308	P	576	P	223	A	128	A	139	P	189	P	93	P	65	P	81	P	66	A	142	P	47	A
Sulfite oxidase mRNA	L31573_at	-67	A	-75	A	-117	A	-19	A	-103	A	-110	A	-106	A	0	A	-58	A	-3	A	-163	A	58	A	-44	A	-96	A	-12	A	-238	A	-141	A	-61	A	-52	A	-5	A	-17	A	7	A	-65	A	26	A
CMKBR7 Chemokine (C-C) receptor 7	L31584_at	118	A	230	A	294	A	141	P	180	P	278	P	72	A	109	P	91	A	98	A	174	M	261	A	215	P	195	A	118	P	492	P	161	P	113	A	24	A	34	A	28	A	65	A	149	A	96	A
SLC16A1 Solute carrier family 16 (monocarboxylic acid transporters), member 1	L31801_at	60	A	211	A	361	A	42	A	136	A	49	A	85	A	95	A	71	A	86	A	260	A	123	A	319	P	207	A	38	A	480	A	73	A	148	A	99	A	66	A	61	A	-38	A	132	A	94	A
GYPA Glycophorin A	L31860_at	327	A	252	A	753.7	A	137	P	346	A	183	A	156	A	28	A	125	P	75	M	145	P	557	A	203	A	685	A	571	A	284	A	5398	A	570	A	259	A	23	A	197	M	188	A	321	P	67	A
NFIX Nuclear factor I/X (CCAAT-binding transcription factor)	L31881_at	-17	A	-115	A	-30.5	A	-16	A	282	A	-101	A	-26	A	-88	A	-103	A	-28	A	-1	A	51	A	-216	A	227	A	5	A	29	A	-360	A	160	A	94	A	-84	A	16	A	-116	A	-171	A	6	A
COMP Cartilage oligomeric matrix protein	L32137_at	-18	A	-130	A	43	A	19	A	289	P	131	A	64	A	58	A	1	A	173	M	-16	A	88	A	-68	A	-64	A	-27	A	-97	A	-98	A	-35	A	13	A	15	A	27	A	28	A	-80	A	-86	A
AFM Afamin	L32140_at	-1	A	63	A	40	A	-25	A	-22	A	18	A	51	A	8	A	-26	A	-24	A	1	A	96	A	32	A	0	A	-6	A	10	A	-10	A	57	A	19	A	4	A	-9	A	5	A	14	A	-13	A
Zinc finger protein mRNA, 3' end	L32163_at	-9	A	-11	A	-41	A	18	A	18	A	22	A	-1	A	12	A	46	A	34	A	21	A	30	A	-52	A	-7	A	-4	A	40	A	33	A	-1	A	-2	A	-10	A	-3	A	0	A	-23	A	-2	A
Zinc finger protein mRNA, 3' end	L32164_at	51	A	91	A	226	P	-9	A	60	A	87	P	37	A	13	A	42	A	35	P	27	A	-58	A	-28	A	46	P	21	A	111	A	24	A	89	A	19	A	7	A	10	A	32	P	50	A	46	A
Arylacetamide deacetylase mRNA	L32179_at	-16	A	105	A	92	A	18	A	-13	A	61	A	78	A	61	A	23	A	9	A	67	A	60	A	98	A	59	A	-2	A	70	A	25	A	79	A	23	A	-2	A	-2	A	19	A	-3	A	43	A
Effector cell protease receptor-1 (EPR-1) gene, partial cds	L32866_at	1	A	-242	A	-111	A	12	A	-79	A	53	A	-67	A	20	A	-6	A	-16	A	109	A	427	P	-27	A	51	A	-27	A	-160	A	-79	A	-80	A	-16	A	39	A	-19	A	-15	A	55	A	20	A
Protein kinase (MLK-3) mRNA	L32976_at	51	A	-36	A	-383.8	A	62	A	20	A	-307	A	395	P	71	A	-9	A	86	A	-10	A	109	M	416	P	231	P	95	A	51	A	-445	A	-35	A	-19	A	29	A	76	A	259	M	174	P	19	A
UBIQUINOL-CYTOCHROME C REDUCTASE IRON-SULFUR SUBUNIT PRECURSOR	L32977_at	-76	A	-128	A	-251	A	211	P	397	P	249	P	777	P	427	P	254	P	808	P	181	P	337	P	418	P	382	P	49	P	141	A	13	A	138	A	38	A	20	A	-9	A	138	P	118	P	234	P
PKD1 Polycystic kidney disease protein 1	L33243_at	-22	A	-312	A	-235	A	491	P	186	P	130	M	178	A	162	A	514	P	171	A	54	A	71	A	70	A	145	A	98	A	85	A	-6	A	-52	A	18	A	-41	A	-21	A	622	P	-188	A	43	A
Stratum corneum chymotryptic enzyme mRNA	L33404_at	-77	A	-344	A	-190	A	-105	A	-131	A	-79	A	-17	A	-72	A	-52	A	-24	A	-223	A	-128	A	-212	A	-86	A	-26	A	-189	A	-163	A	-188	A	-57	A	-19	A	-25	A	-48	A	-74	A	-95	A
(clone 8B1) Br-cadherin mRNA	L33477_at	-25	A	-88	A	-91	A	-27	A	-64	A	-25	A	16	A	26	A	-45	A	2	A	-19	A	32	A	10	A	-51	A	-28	A	-89	A	-49	A	-41	A	-8	A	-19	A	-15	A	-19	A	-55	A	-60	A
Dihydropyridine-sensitive L-type calcium channel alpha-1 subunit (CACNL1A3) mRNA	L33798_at	-68	A	-405	A	-243	A	-64	A	-115	A	-62	A	-26	A	-30	A	-67	A	-40	A	-250	A	-81	A	-306	A	-28	A	-98	A	-166	A	-227	A	-163	A	-55	A	-22	A	-8	A	-37	A	-120	A	-77	A
PCOLCE Procollagen C-endopeptidase enhancer	L33799_at	-15	A	111	A	158	A	399	P	226	P	328	P	88	A	283	P	366	P	96	P	90	A	-26	A	410	P	-20	A	43	A	96	A	40	A	125	A	3	A	4	A	17	A	525	P	152	P	285	P
Protein kinase mRNA	L33801_at	-13	A	45	A	4	A	114	P	50	P	71	P	132	P	139	P	26	A	338	P	50	P	123	A	102	P	52	A	-39	A	65	P	7	A	20	A	-6	A	22	A	-1	A	117	P	40	P	39	P
(clone FFE-7) type II inosine monophosphate dehydrogenase (IMPDH2) gene, exons 1-13	L33842_rna1_at	87	A	163	A	-4	A	382	P	652	P	261	P	748	P	653	P	549	P	1588	P	1137	P	1404	P	665	P	989	P	44	A	180	A	87	A	29	A	96	P	75	P	19	A	1814	P	253	P	506	P
PRKCI Protein kinase C, iota	L33881_at	35	A	-23	A	37	A	103	P	46	A	50	A	109	P	177	P	67	A	295	P	83	P	-8	A	72	A	-8	A	28	A	74	P	31	P	34	A	20	A	17	A	14	A	18	P	94	P	59	P
CDH4 Cadherin 4	L34059_at	39	A	90	P	187.6	A	90	A	130	A	342	P	310	P	48	A	64	A	75	A	83	A	168	A	242	A	486	P	167	A	60	M	543	P	244	P	61	A	53	P	51	A	-6	A	166	A	2	A
Cadherin-8 mRNA	L34060_at	20	A	509	A	30	A	53	A	186	A	28	A	69	A	14	A	104	P	18	A	240	A	69	A	96	P	44	A	58	A	313	P	67	A	110	A	29	A	-2	A	1	A	18	A	9	A	45	A
FRAP FK506 binding protein 12-rapamycin associated protein	L34075_at	79	A	75	A	10	A	44	A	65	A	49	A	81	A	61	A	56	A	48	A	165	A	28	A	106	A	41	A	77	A	112	A	39	A	15	A	25	A	-5	A	41	A	-17	A	41	A	115	A
Bile acid CoA: Amino acid N-acyltransferase mRNA	L34081_at	2	A	7	A	-26	A	16	A	-22	A	-18	A	14	A	-2	A	2	A	11	A	-31	A	44	A	0	A	-24	A	-19	A	16	A	-24	A	-4	A	28	A	-9	A	3	A	-3	A	-12	A	-1	A
Laminin-related protein (LamA3) mRNA	L34155_at	29	A	26	A	-133.6	A	35	A	56	A	35	A	356	P	207	P	-6	A	67	A	95	P	35	A	90	A	25	A	82	A	31	A	-70	A	44	A	1	A	32	A	44	P	63	A	92	A	26	A
RLBP1 Cellular retinaldehyde-binding protein	L34219_at	-1	A	96	A	26	A	38	A	18	A	17	A	102	A	38	A	24	A	29	A	58	A	-24	A	29	A	-51	A	12	A	-2	A	45	A	1	A	28	A	-13	A	15	A	-8	A	29	A	7	A
GATA4 GATA-binding protein 4	L34357_at	1	A	45	A	-73	A	-1	A	30	A	-23	A	7	A	39	P	43	A	41	A	120	A	-12	A	61	A	65	A	12	A	43	A	87	A	17	A	26	A	-25	A	11	A	-31	A	-18	A	40	A
(clone B3B3E13) chromosome 4p16.3 DNA fragment	L34409_at	-9	A	-54	A	-47	A	26	A	-21	A	-4	A	-5	A	11	A	5	A	-4	A	50	A	-35	A	-48	A	-16	A	-8	A	23	A	0	A	11	A	0	A	-37	A	-2	A	-24	A	-7	A	-32	A
RNA polymerase II elongation factor SIII, p15 subunit mRNA	L34587_at	-26	A	-130	A	-89	A	176	P	865	P	434	P	1168	P	733	P	233	P	1475	P	133	P	459	A	366	P	458	P	32	A	126	P	49	A	267	P	111	P	25	A	-3	A	391	P	342	P	234	P
INITIATION FACTOR IF-2, MITOCHONDRIAL PRECURSOR	L34600_at	-13	A	50	A	7	A	112	P	35	A	82	P	95	P	174	P	103	P	286	P	38	A	52	A	-22	A	90	P	9	A	24	A	-16	A	30	A	24	A	22	A	7	A	79	A	78	P	68	A
PECAM1 Platelet/endothelial cell adhesion molecule (CD31 antigen)	L34657_at	-16	A	-44	A	-29	A	-30	A	9	A	98	P	185	P	65	P	47	A	74	A	9	A	-78	A	106	A	16	A	7	A	118	P	23	A	-21	A	8	A	-22	A	-15	A	-23	A	-32	A	44	A
ATPase, DNA-binding protein (HIP116) mRNA, 3' end	L34673_at	-23	A	-48	A	-159	A	-78	A	-25	A	15	A	4	A	-4	A	-14	A	-12	A	-18	A	-134	A	-98	A	-30	A	17	A	31	A	-7	A	9	A	-3	A	-13	A	-2	A	-38	A	-92	A	-28	A
NAD+-dependent succinate-semialdehyde dehydrogenase (SSADH) mRNA, 3' end	L34820_at	18	A	6	A	-77	A	97	P	39	A	52	A	77	A	44	A	35	A	90	P	124	P	87	A	18	A	76	P	17	A	48	A	44	A	46	A	-19	A	3	A	4	A	-35	A	-39	A	71	P
INSL4 Insulin-like 4 (placenta)	L34838_at	-128	A	-281	A	-599	A	-132	A	-200	A	-130	A	-136	A	-96	A	-181	A	-148	A	-341	A	-9	A	-253	A	-264	A	-63	A	-308	A	-247	A	-238	A	-117	A	-31	A	-27	A	-47	A	-247	A	-191	A
Ribose 5-phosphate isomerase (RPI) mRNA	L35035_at	13	A	4	A	-24	A	23	A	13	A	47	A	66	A	49	P	30	A	203	P	78	P	-67	A	26	A	39	A	7	A	20	A	-39	A	-6	A	-10	A	10	A	-6	A	-38	A	-22	A	35	A
Enigma gene	L35240_at	173	P	139	P	-53.8	A	173	P	274	P	344	P	550	P	280	P	189	P	193	P	113	A	500	P	675	P	712	P	520	P	406	P	378	P	228	P	85	P	90	P	116	P	259	P	204	P	131	P
Extracellular matrix protein (MFAP3) gene	L35251_rna1_at	50	A	14	A	-112	A	0	A	13	A	41	A	-11	A	-31	A	30	A	27	A	30	A	-3	A	6	A	34	A	-2	A	5	A	8	A	22	A	-2	A	10	A	-11	A	-34	A	17	A	6	A
ZINC FINGER PROTEIN 35	L35269_at	35	A	158	A	217	A	63	A	158	A	54	A	39	A	43	A	38	A	-39	A	18	A	-1	A	55	A	16	A	41	A	148	A	100	A	93	A	27	A	31	A	15	A	16	A	-20	A	80	A
Olfactory receptor-like gene	L35475_at	295	P	732	A	628	A	190	A	175	M	288	A	240	A	77	A	211	P	94	A	243	A	223	A	225	P	183	A	120	A	651	P	222	A	338	A	117	A	41	A	22	A	109	A	216	A	179	A
Endothelial cell protein C/APC receptor (EPCR) mRNA	L35545_at	36	A	-23	A	25	A	13	A	-33	A	81	A	148	P	9	P	-5	A	112	P	8	A	-84	A	-3	A	-62	A	-19	A	-23	A	-2	A	45	M	-3	A	0	A	16	A	-25	A	-39	A	-1	A
GLCLR Glutamate-cysteine ligase (gamma-glutamylcysteine synthetase), regulatory (30.8kD)	L35546_at	34	P	13	P	109.4	P	9	P	106	P	62	P	1614	P	171	P	-17	A	42	P	21	A	139	P	203	P	25	A	142	P	71	P	248	P	33	P	24	A	0	P	-2	A	42	P	7	A	13	A
Germline mRNA sequence	L35592_at	-10	A	-16	A	-104	A	-26	A	5	A	-41	A	77	A	3	A	-34	A	-4	A	-12	A	110	A	107	A	67	A	-9	A	38	A	-22	A	14	A	-24	A	-40	A	-14	A	-55	A	-46	A	-8	A
Dystrophin (dp140) mRNA, 5' end	L35854_at	1	A	25	A	45	A	15	A	32	A	24	A	91	A	31	A	21	A	11	A	56	A	148	A	124	M	60	A	-2	A	-6	A	-17	A	13	A	-28	A	-17	A	15	P	17	A	-40	A	27	A
SDF1 Stromal cell-derived factor 1	L36033_at	-41	A	-35	A	-165	A	31	A	47	A	15	A	281	A	27	A	173	P	8	A	34	A	42	A	186	P	-10	A	57	A	172	P	-33	A	70	A	-26	A	26	A	21	A	-6	A	-85	A	19	A
THPO Thrombopoietin (myeloproliferative leukemia virus oncogene ligand, megakaryocyte growth and development factor)	L36051_at	9	A	-7	A	-10	A	-4	A	42	A	-14	A	40	A	-13	A	-12	A	12	A	31	A	29	A	18	A	-21	A	-159	A	-85	A	5	A	40	A	-14	A	-2	A	40	A	17	A	-2	A	-4	A
High conductance inward rectifier potassium channel alpha subunit mRNA	L36069_at	-194	A	-675	A	-485	A	-129	A	-174	A	-168	A	-285	A	-104	A	-197	A	-135	A	-334	A	-185	A	-286	A	-280	A	-105	A	-310	A	-193	A	-227	A	-62	A	-48	A	-65	A	-30	A	-326	A	-223	A
PHOSPHATIDYLINOSITOL 4-KINASE ALPHA	L36151_at	37	A	204	P	-45	A	473	P	339	P	326	P	409	P	370	P	294	P	370	P	377	P	302	P	320	P	249	P	90	A	237	P	108	A	205	P	139	P	45	P	5	A	370	P	171	P	179	P
Ras inhibitor mRNA, 3' end	L36463_at	-23	A	210	A	-34	A	-6	A	154	A	-23	A	11	A	-54	A	55	A	80	A	68	A	28	A	189	A	209	A	110	A	172	A	186	A	-76	A	53	A	-1	A	-4	A	220	P	32	A	-86	A
(clone N5-4) protein p84 mRNA	L36529_at	1	A	-29	A	-131	A	114	A	-48	A	64	A	17	A	65	P	8	A	35	A	25	A	118	A	61	A	-22	A	9	A	5	A	-58	A	-34	A	-16	A	-28	A	-19	A	35	A	21	A	13	A
Integrin alpha 8 subunit mRNA, 3' end	L36531_at	80	A	-1	A	388.1	P	274	A	-13	A	263	M	187	A	53	P	73	P	47	A	83	A	-15	A	116	A	-26	A	66	P	62	A	726	M	44	A	53	A	83	A	38	A	209	A	80	A	26	A
Receptor protein-tyrosine kinase (HEK11) mRNA	L36642_at	-25	A	-26	A	-30	A	-30	A	0	A	-6	A	-20	A	7	A	2	A	7	A	-10	A	-29	A	1	A	-26	A	15	A	3	A	15	A	-11	A	-9	A	2	A	7	A	20	A	-10	A	41	A
Receptor protein-tyrosine kinase (HEK8) mRNA	L36645_at	35	A	18	A	-31	A	302	P	38	A	61	A	166	A	199	P	207	P	-2	A	-3	A	17	A	53	A	51	A	-6	A	5	A	12	A	-17	A	-18	A	13	A	57	P	-19	A	140	A	51	A
Bystin mRNA	L36720_at	119	A	75	A	74.2	A	282	A	382	A	-241	A	1208	A	109	A	225	A	158	A	580	A	1606	A	1616	A	1986	A	376	A	227	A	-57	A	201	A	269	A	433	A	160	A	-21	A	125	A	229	A
INPPL1 Inositol polyphosphate phosphatase-like protein 1 (51C protein)	L36818_at	78	A	-30	A	-6	A	423	P	329	A	318	A	685	P	152	A	197	A	139	A	123	A	-59	A	184	P	111	A	2	A	95	A	87	A	16	A	185	P	57	A	19	A	370	M	203	A	170	M
(clone p15INK4B/HA5) CDK inhibitory protein mRNA	L36844_at	-29	A	89	A	-12	A	-23	A	72	A	-29	A	82	A	2	A	33	A	-15	A	-24	A	131	A	134	A	158	A	55	A	38	A	13	A	-43	A	-2	A	28	A	-12	A	-13	A	26	A	65	A
(clone p17/90) rearranged iduronate-2-sulphatase homologue gene	L36847_at	-30	A	96	A	1	A	0	A	28	A	7	A	47	A	-1	A	14	A	0	A	-9	A	32	A	-5	A	16	A	-56	A	12	A	-2	A	41	A	18	A	-1	A	-6	A	-55	A	-17	A	8	A
Guanylate cyclase activating protein (GCAP) gene	L36861_at	17	A	77	A	-66	A	11	A	10	A	73	A	16	A	39	A	55	A	59	A	35	A	8	A	58	A	32	A	-4	A	-20	A	50	A	46	A	9	A	-2	A	20	A	31	A	21	A	70	A
Met-ase gene, exon 1	L36922_at	176	P	398	A	328	P	196	P	220	P	182	A	106	A	97	A	300	P	47	A	290	A	21	A	202	P	73	A	58	A	286	A	139	P	181	A	1	A	62	A	36	P	149	A	206	P	147	A
Dynamin (DNM) mRNA	L36983_at	-106	A	-380	A	-288	A	45	A	-6	A	-33	A	213	A	21	A	64	A	242	A	46	A	7	A	152	A	83	A	7	A	-50	A	-84	A	-230	A	-19	A	56	A	-20	A	47	A	23	A	-55	A
FK-506 binding protein homologue (FKBP38) mRNA	L37033_at	146	A	-11	A	91	P	446	A	216	P	228	A	420	M	266	A	213	P	245	A	163	P	470	A	607	P	344	P	142	M	451	P	184	P	214	A	163	A	167	A	72	A	653	P	402	P	290	P
CSNK1A1 Casein kinase 1, alpha 1	L37042_at	-3	A	-16	A	-32	A	22	A	121	A	13	A	142	P	73	P	33	A	93	A	61	A	54	A	137	A	144	A	64	A	140	P	-54	A	-10	A	-9	A	26	A	13	A	-1	A	20	A	83	P
CSNK1E Casein kinase 1, epsilon	L37043_at	91	A	8	A	95	A	2028	P	113	A	408	P	268	A	306	P	254	P	411	P	242	A	179	A	340	A	234	A	20	A	268	A	37	A	242	P	22	A	99	A	43	P	637	P	260	A	401	P
(clone mf.18) RNA polymerase II mRNA	L37127_at	-29	A	-617	A	-238	A	81	A	-158	A	-6	A	-166	P	63	P	-201	A	66	P	245	P	189	A	-79	M	627	P	-24	A	198	A	9	A	-522	A	-42	A	-85	A	19	M	-254	A	67	A	82	A
(clone cD24-1) Huntington's disease candidate region mRNA fragment	L37199_at	-43	A	274	A	279	M	-73	A	89	A	-51	A	-12	A	-56	A	-33	A	-92	A	-45	A	-26	A	-84	A	38	A	8	A	188	P	42	A	145	A	30	A	-3	A	-6	A	17	A	-60	A	-112	A
NRAMP2 Natural resistance-associated macrophage protein 2	L37347_at	-52	A	-92	A	-74	A	96	A	65	A	31	A	152	P	-33	A	29	A	34	A	63	A	20	A	-90	A	-19	A	3	A	-69	A	21	A	-20	A	-36	A	12	A	-12	A	-71	A	-1	A	144	P
OPRK1 Opioid receptor, kappa 1	L37362_at	-15	A	48	A	85.7	A	-36	A	127	A	-38	A	-41	A	-28	A	27	P	-21	A	67	P	21	A	216	A	190	A	150	A	155	A	433	A	132	A	6	A	3	A	30	A	38	A	70	A	23	A
(clone E5.1) RNA-binding protein mRNA	L37368_at	105	A	346	A	310	P	573	P	358	P	379	P	1027	P	415	P	345	P	361	P	517	P	462	P	491	P	394	A	100	A	446	P	236	A	318	P	119	P	35	P	-19	A	244	P	342	P	316	P
Guanylyl cyclase (RetGC-2) mRNA	L37378_at	-1	A	73	A	33	A	45	A	-23	A	8	A	-3	A	14	A	-22	A	4	A	7	A	41	A	46	A	24	A	3	A	49	A	-12	A	5	A	24	A	7	A	-6	A	21	A	26	A	-20	A
Syntaxin 1A mRNA	L37792_at	135	A	250	A	114	P	150	P	167	P	213	P	123	A	50	P	103	P	187	A	209	P	112	A	50	A	102	A	80	M	281	P	116	P	105	A	40	A	27	A	-27	A	129	P	224	P	169	A
Frizzled gene product mRNA	L37882_at	-50	A	-198	A	-90	A	11	A	3	A	-15	A	-114	A	29	A	-43	A	11	A	-9	A	134	A	231	P	-74	A	-54	A	-50	A	-1	A	-130	A	1	A	6	A	-3	A	-23	A	14	A	58	P
MITOCHONDRIAL ELONGATION FACTOR TS PRECURSOR	L37936_at	80	A	253	A	120	A	34	A	149	A	82	A	412	P	187	P	48	A	184	A	154	A	254	P	272	P	372	P	227	P	130	P	80	A	139	A	41	A	15	A	-14	A	7	A	83	A	121	A
CNTFR Ciliary neurotrophic factor receptor	L38025_at	-32	A	-124	A	-57	A	-48	A	-54	A	-56	A	-216	A	-49	A	-93	A	-47	A	-182	A	5	A	-54	A	-203	A	-51	A	-43	A	-126	A	-53	A	-9	A	-15	A	-17	A	54	A	-52	A	86	A
MFAP4 Microfibrillar-associated protein 4	L38486_at	141	A	150	A	64	A	139	A	113	A	248	P	378	A	85	A	403	M	197	A	346	M	261	A	568	P	203	A	76	A	284	A	116	A	176	A	84	A	40	A	55	A	45	A	252	A	133	A
Estrogen receptor-related protein (hERRa1) mRNA, 3' end, partial cds	L38487_at	-52	A	-324	A	-230	A	69	A	171	A	145	A	317	P	19	A	215	A	365	P	140	A	185	A	49	A	-28	A	-5	A	92	A	20	A	-148	A	-74	A	-12	A	-53	A	95	A	41	A	73	A
Na+/myo-inositol cotransporter (SLC5A3) gene	L38500_at	59	A	68	A	77	A	71	A	76	A	-4	A	11	A	-4	A	11	A	40	A	35	A	42	A	27	A	1	A	-18	A	28	A	-57	A	15	A	-2	A	-4	A	-8	A	25	A	15	A	44	A
GSTT2 Glutathione S-transferase theta 2	L38503_at	-19	A	65	A	26	A	130	A	31	A	92	A	48	A	66	A	99	A	89	A	89	A	46	A	10	A	25	A	41	A	146	P	34	A	82	P	15	A	3	A	-13	A	108	P	83	A	54	A
Indian hedgehog protein (IHH) mRNA, 5' end	L38517_at	2	A	-192	A	-58	A	30	A	29	A	2	A	23	A	16	A	-4	A	28	A	-17	A	109	A	23	A	49	A	-58	A	-24	A	-35	A	-4	A	-11	A	-12	A	32	A	65	A	0	A	50	A
ALCAM Activated leucocyte cell adhesion molecule	L38608_at	-5	A	40	A	36	A	52	A	18	A	-3	A	221	P	15	A	3	A	3	A	2	A	139	A	27	A	55	A	-5	A	45	M	27	A	47	A	16	A	13	A	-34	A	-16	A	0	A	41	A
Brain and reproductive organ-expressed protein (BRE) gene	L38616_at	-7	A	143	A	174	A	163	P	106	P	60	A	311	P	153	P	84	A	185	P	57	A	145	A	159	P	109	A	4	A	133	A	65	A	81	A	5	A	17	A	14	A	162	P	144	P	98	P
Autoantigen p542 mRNA, 3' end of cds	L38696_at	-1	A	9	A	-24	A	191	A	332	P	102	A	394	P	333	P	227	P	653	P	388	P	277	A	265	P	214	A	68	A	115	A	53	A	11	A	-20	A	32	A	9	A	166	P	209	P	210	P
Diacylglycerol kinase (DAGK) mRNA	L38707_at	-114	A	-45	A	-411.2	A	-41	A	3	A	-312	A	-236	A	-42	A	-47	A	3	A	-160	A	16	A	-81	A	-367	A	-101	A	-137	A	-349	A	-40	A	-35	A	-61	A	-129	A	-199	A	-194	A	-97	A
Thyroid receptor interactor (TRIP1) mRNA	L38810_at	-34	A	-269	A	-200	A	471	P	840	P	320	P	496	P	617	P	287	P	872	P	285	A	383	A	562	P	206	A	104	P	124	P	62	A	58	A	29	P	48	A	104	P	1252	P	336	P	231	P
CD1D CD1D antigen, d polypeptide	L38820_at	-24	A	2	A	-38	A	3	A	-24	A	27	A	25	A	7	A	3	A	-13	A	6	A	75	A	-16	A	37	M	6	A	-13	A	0	A	-22	A	-11	A	-1	A	10	A	9	A	-9	A	-20	A
5,10-methenyltetrahydrofolate synthetase mRNA	L38928_at	144	A	103	A	76.3	A	163	P	279	M	354	P	1533	P	71	M	7	A	131	P	167	A	978	P	878	P	1522	P	552	P	627	P	149	A	142	P	94	P	24	A	71	A	251	M	193	A	80	A
PTPRD Protein tyrosine phosphatase, receptor type, delta polypeptide	L38929_at	4	A	31	A	28	A	36	A	30	A	-7	A	47	A	-11	A	12	A	24	A	23	A	-66	A	-25	A	-56	A	32	P	39	A	14	A	12	A	20	A	-11	A	11	A	-64	A	25	A	-12	A
GT197 partial ORF mRNA, 3' end of cds	L38932_at	145	A	356	P	447	P	419	A	260	P	352	P	1102	P	295	P	360	P	692	P	417	P	135	A	405	P	536	P	129	A	404	P	326	A	376	P	152	P	51	P	57	A	471	P	368	P	308	P
The longest open reading frame predicts a protein of 202 amino acids, with fair Kozak consensus at the initial ATG codon; an in-frame TGA codon is seen at nucleotide 8; ORF; putative gene extracted from Homo sapiens GT198 mRNA, complete ORF	L38933_rna1_at	41	A	27	A	-66	A	-16	A	12	A	34	A	24	A	10	A	62	A	130	A	-23	A	63	A	-30	A	-112	A	3	A	19	A	-20	A	55	A	48	A	8	A	23	P	141	A	45	A	17	A
GT212 mRNA	L38935_at	38	A	28	A	90.9	A	-8	A	79	A	164	A	20	A	30	A	-14	A	26	A	-13	A	88	A	126	A	166	A	116	A	5	A	-55	A	92	A	4	A	9	A	21	A	-29	A	43	A	38	A
RPL37 Ribosomal protein L37	L38941_at	189	P	75	A	372	P	11365	P	3020	P	4940	P	4716	P	4285	P	4078	P	10560	P	5779	P	2763	P	4464	P	3534	P	2022	P	6095	P	1766	P	4490	P	4557	P	867	P	312	P	12218	P	2992	P	6460	P
Importin beta subunit mRNA	L38951_at	-34	A	62	A	-234	A	829	P	186	P	278	P	749	P	303	P	210	P	573	P	235	P	170	A	108	P	214	P	7	A	149	P	-11	A	341	P	116	P	57	A	39	A	1184	P	354	P	237	P
ITM1 Integral transmembrane protein 1	L38961_at	-105	A	14	A	112.8	A	-26	A	33	A	149	A	350	P	31	A	27	A	34	A	37	P	54	A	277	P	108	A	-32	A	3	A	-399	A	-11	A	-13	A	29	A	-29	A	-23	A	198	A	61	A
Thrombospondin 3 (THBS3) gene	L38969_at	-125	A	-78	A	-71	A	-88	A	-38	A	-180	A	214	A	-113	A	-23	A	-124	A	103	A	81	A	139	A	46	A	58	A	137	A	120	A	-38	A	-37	A	10	A	-35	A	-207	A	63	A	-72	A
Class IV alcohol dehydrogenase 7 (ADH7) gene, 5' flanking region	L39009_at	3	A	-12	A	-86	A	-47	A	5	A	-4	A	1	A	7	A	-12	A	-3	A	-28	A	-85	A	19	A	-76	A	-13	A	-42	A	10	A	10	A	-18	A	7	A	2	A	-35	A	9	A	-4	A
Transcription factor SL1 mRNA	L39059_at	-15	A	-79	A	15	A	203	P	72	M	62	A	90	A	112	P	91	A	127	A	73	A	111	A	-28	A	111	A	15	A	22	A	-56	A	-6	A	26	A	28	A	37	A	141	P	39	M	60	A
Transcription factor SL1 mRNA	L39060_at	-2	A	-2	A	-101	A	-12	A	-61	A	-68	A	-29	A	1	A	-36	A	3	A	-29	A	33	A	-85	A	-100	A	-163	A	-82	A	25	A	-36	A	-10	A	1	A	-60	A	10	A	-22	A	-7	A
Transcription factor SL1 mRNA, partial cds	L39061_at	12	A	41	A	55	A	58	A	22	A	33	A	59	A	43	A	28	A	62	P	52	A	-2	A	-12	A	-8	A	-1	A	26	A	18	A	22	A	-7	A	2	A	-3	A	17	A	46	A	23	A
Interleukin 9 receptor (IL9R) gene	L39064_rna1_at	162	P	-25	A	11	A	66	A	-9	A	-18	A	-22	A	11	A	26	A	-10	A	-67	A	-18	A	13	A	-71	A	5	A	115	M	-38	A	18	A	43	A	8	A	49	A	66	A	-4	A	35	A
Mitochondrial carnitine palmitoyltransferase I mRNA	L39211_at	-28	A	-78	A	-55	A	-3	A	-10	A	16	A	12	A	25	P	22	A	49	A	14	A	4	A	35	A	34	A	48	A	-66	A	-26	A	-65	A	-15	A	7	A	-13	A	9	A	-6	A	39	A
K+ channel beta 1a subunit mRNA, alternatively spliced	L39833_at	-15	A	-23	A	-86	A	63	P	-6	A	35	A	23	A	20	P	-23	A	17	P	2	A	6	A	0	A	74	P	19	A	13	P	36	A	-25	A	-24	A	-11	A	5	A	6	A	-1	A	6	A
DCTD Deoxycytidylate deaminase	L39874_at	69	A	346	A	266	A	-74	A	309	A	311	A	1329	P	152	A	129	A	288	M	686	P	314	A	653	P	295	A	97	A	665	P	15	A	217	A	82	A	-10	A	97	A	43	P	96	A	240	P
Glycogen synthase kinase 3 mRNA	L40027_at	165	P	138	P	162	P	1213	P	505	P	482	P	561	P	554	P	389	P	579	P	373	P	280	A	360	P	306	P	84	A	348	P	153	P	192	P	95	P	59	A	136	P	1797	P	528	P	402	P
P162 mRNA	L40157_at	35	A	27	A	-98	A	21	A	26	A	12	A	13	A	19	A	-7	A	11	A	6	A	-38	A	26	A	22	A	-14	A	10	A	4	A	3	A	-6	A	12	A	10	A	-7	A	28	A	13	A
Thyroid receptor interactor (TRIP7) mRNA, 3' end of cds	L40357_at	-70	A	-137	A	-40	A	33	A	62	A	46	A	228	P	52	P	33	A	43	A	104	P	87	A	56	A	115	P	-23	A	134	A	-13	A	24	A	-8	A	19	A	-2	A	-47	A	39	A	92	P
Thyroid receptor interactor (TRIP2) mRNA, partial cds	L40366_at	-62	A	-65	A	-228	A	-54	A	1	A	11	A	-12	A	-33	A	-20	A	-78	A	-65	A	-18	A	-67	A	17	A	-44	A	-73	A	-32	A	-23	A	-17	A	-30	A	-16	A	-35	A	-11	A	-72	A
Thyroid receptor interactor (TRIP4) mRNA, 3' end of cds	L40371_at	-21	A	-43	A	-36	A	-73	A	-103	A	-24	A	25	A	8	A	-52	A	-34	A	-17	A	-61	A	16	A	1	A	14	A	-85	A	30	A	-7	A	8	A	-16	A	39	A	-21	A	-3	A	-3	A
Cytoplasmic antiproteinase 2 (CAP2) mRNA	L40377_at	21	A	-121	A	-161	A	23	A	-102	A	56	A	-4	A	-1	A	-50	A	1	A	-9	A	1	A	-72	A	10	A	-25	A	-37	A	-79	A	-7	A	-52	A	26	A	-9	A	-19	A	32	A	28	A
Thyroid receptor interactor (TRIP10) mRNA, 3' end of cds	L40379_at	-40	A	-25	A	-45	A	354	P	29	A	215	P	157	A	295	P	276	P	490	P	251	P	50	A	88	P	122	A	15	A	-79	A	-40	A	-13	A	-18	A	38	P	1	A	239	P	135	P	165	P
Thyroid receptor interactor (TRIP11) mRNA, 3' end of cds	L40380_at	37	A	-53	A	10	P	40	A	13	A	22	A	49	A	86	P	47	A	55	P	-3	A	-37	A	20	A	63	P	14	A	2	A	16	A	-4	A	-7	A	24	A	0	A	30	A	64	P	0	A
Thyroid receptor interactor (TRIP14) gene, 3' end of cds	L40387_at	-198	A	97	A	-14	A	156	A	33	A	103	A	114	A	30	A	-102	A	37	A	97	A	49	A	56	A	77	A	-33	A	130	A	-64	A	30	A	21	A	18	A	35	A	-4	A	-53	A	62	A
Thyroid receptor interactor (TRIP15) mRNA, 5' end of cds	L40388_at	3	A	-6	A	-52	A	-35	A	-18	A	-57	A	23	A	0	A	-50	A	9	A	-16	A	-69	A	-52	A	45	A	-24	A	21	A	-1	A	-10	A	-9	A	1	A	-26	A	-11	A	-32	A	-28	A
(clone s153) mRNA fragment	L40391_at	53	A	26	A	15	A	269	P	494	P	567	P	685	P	437	P	181	P	411	P	473	P	123	A	141	A	119	A	104	A	417	P	26	A	372	P	466	P	29	A	13	A	354	P	485	P	598	P
(clone S164) mRNA, 3' end of cds	L40392_at	58	A	-1	A	36	A	111	A	205	P	245	P	357	P	106	P	7	A	42	P	70	P	980	P	537	P	475	P	530	P	402	P	66	A	146	P	66	A	77	P	-16	A	51	A	181	A	28	A
(clone S171) mRNA	L40393_at	32	A	-83	A	-82	A	68	A	-21	A	50	A	235	A	78	A	91	A	40	A	81	P	-41	A	66	P	38	A	35	A	37	A	9	A	-27	A	35	A	-4	A	13	A	62	A	24	A	38	A
(clone S194) mRNA, 3' end of cds	L40394_at	51	A	-13	A	43	A	189	A	56	A	45	A	-1	A	43	A	35	A	60	A	6	A	-15	A	23	A	-7	A	19	A	72	M	51	A	32	A	-3	A	14	A	15	A	80	A	77	A	39	A
(clone S20iii15) mRNA, 3' end of cds	L40395_at	-60	A	69	P	-54.3	A	9	A	23	A	-209	A	439	P	32	A	-27	A	-20	A	-13	A	376	A	244	A	392	A	158	M	173	A	232	A	0	A	46	A	-43	A	-37	A	41	A	127	A	7	A
(clone s22i71) mRNA fragment	L40396_at	31	A	27	A	-13	A	4	A	-12	A	-16	A	12	A	11	A	8	A	24	A	4	A	-103	A	-40	A	-5	A	30	A	13	A	-29	A	13	A	26	A	5	A	7	A	29	A	-7	A	34	A
(clone S240ii117/zap112) mRNA	L40399_at	-12	A	-232	A	-13	A	78	A	28	A	-44	A	172	A	-23	A	16	A	7	A	-161	A	-12	A	-118	A	-86	A	-8	A	123	A	-144	A	58	A	28	A	11	A	-4	A	79	A	-25	A	-62	A
(clone zap113) mRNA, 3' end of cds	L40400_at	75	A	146	A	177	A	29	A	49	A	30	A	67	A	36	A	70	A	83	A	91	A	-38	A	-15	A	25	A	68	P	-41	A	119	A	103	A	51	A	25	A	19	A	36	A	69	A	44	A
(clone zap128) mRNA, 3' end of cds	L40401_at	-14	A	14	A	301.6	A	313	P	168	P	470	M	1215	P	111	P	104	A	75	P	50	P	345	P	293	P	307	P	60	M	317	P	61	A	298	A	60	A	41	P	28	A	459	P	69	P	67	A
(clone Zap2) mRNA fragment	L40402_at	-37	A	14	A	65	A	-64	A	-42	A	-86	A	24	A	-24	A	-78	A	-34	A	-45	A	-112	A	-19	A	-37	A	-28	A	-89	A	-24	A	-29	A	12	A	-34	A	-25	A	-27	A	-16	A	-12	A
(clone zap3) mRNA, 3' end of cds	L40403_at	1	A	-192	A	-162	A	-46	A	-18	A	-71	A	-75	A	16	A	-45	A	-45	A	-138	A	-55	A	-74	A	-28	A	-17	A	-122	A	-29	A	-32	A	-27	A	-9	A	-12	A	-26	A	-24	A	11	A
Thyroid receptor interactor (TRIP9) gene	L40407_at	-6	A	-5	A	35	A	8	A	25	A	22	A	3	A	-30	A	25	A	-14	A	92	A	110	A	-33	A	30	A	16	A	19	A	30	A	-11	A	5	A	-13	A	-27	A	18	A	-79	A	-18	A
Thyroid receptor interactor (TRIP3) mRNA, 3' end of cds	L40410_at	67	A	29	A	49	A	95	P	42	A	147	P	548	P	211	P	135	P	398	P	163	P	194	P	112	M	129	P	38	A	187	P	45	A	59	A	44	A	15	M	19	A	100	P	164	P	171	P
Thyroid receptor interactor (TRIP8) mRNA, 3' end of cds	L40411_at	19	A	-26	A	4	A	-31	A	-30	A	4	A	115	A	-8	A	43	A	14	A	47	A	36	A	-2	A	31	A	20	A	114	A	55	P	-5	A	30	A	7	A	-4	A	-7	A	29	A	10	A
IDS Iduronate 2-sulfatase (Hunter syndrome)	L40586_at	43	A	66	A	75	A	52	M	39	A	43	A	99	A	25	P	66	P	36	A	7	A	-48	A	20	A	-23	A	0	A	48	A	27	A	66	P	2	A	11	A	4	A	25	A	13	A	25	A
(clone FBK III 16) protein tyrosine kinase (NET PTK) mRNA	L40636_at	33	A	4	A	210.9	A	27	A	-58	A	113	P	141	A	45	P	4	A	76	A	-36	A	17	A	3	A	-63	A	323	P	1	A	102	A	248	A	69	P	24	A	9	A	103	P	37	A	22	A
LGALS1 Ubiquinol-cytochrome c reductase core protein II	L40904_at	21	A	55	A	247.2	A	111	A	378	P	361	A	370	A	31	A	33	A	67	P	143	A	406	A	390	A	625	A	420	A	112	A	241	A	591	P	127	A	517	P	30	A	49	A	91	A	69	A
Phosphoglucomutase-related protein (PGMRP) gene	L40933_at	-14	A	-121	A	-245.9	A	2	P	-397	A	-181	A	-38	A	-51	A	-79	A	24	A	-183	A	-101	A	-53	A	-279	A	-590	A	-375	A	5	A	-191	A	-84	A	80	A	-35	A	92	A	-85	A	-73	A
(clone PEBP2aA1) core-binding factor, runt domain, alpha subunit 1 (CBFA1) mRNA, 3' end of cds	L40992_at	72	A	120	A	57	A	26	A	87	A	22	A	27	A	-25	A	29	A	55	A	0	A	86	A	48	A	-35	A	49	A	177	A	70	A	134	A	16	A	-19	A	5	A	-2	A	-3	A	54	A
NF-AT3 mRNA	L41066_at	-38	A	7	A	17	A	3	A	-22	A	3	A	63	A	-10	A	-48	A	99	A	94	A	33	A	37	A	1	A	14	A	56	A	-5	A	6	A	9	A	-10	A	-20	A	-31	A	98	A	22	A
Transcription factor NFATx mRNA	L41067_at	91	A	119	A	376.6	A	121	A	362	P	367	A	1093	P	72	A	44	A	79	M	162	A	484	P	857	P	1052	P	1162	P	623	P	404	M	429	A	156	A	69	A	65	A	66	A	67	A	45	A
Expressed pseudo TCTA mRNA at t(1;3) translocation site	L41143_at	-207	A	-1071	A	-575	A	-166	A	-138	A	-255	A	79	A	-95	A	-27	A	56	A	211	A	78	A	124	A	-83	A	-66	A	-353	A	-312	A	-489	A	-127	A	-71	A	-28	A	-124	A	-253	A	-228	A
5-HT6 serotonin receptor mRNA	L41147_at	-16	A	31	A	103	A	-76	A	18	A	-114	A	-15	A	-25	A	69	A	55	A	-39	A	166	A	89	P	-36	A	-12	A	-119	A	30	A	-95	A	-30	A	33	A	-16	A	65	A	-155	A	-63	A
COL9A3 Collagen, type IX, alpha 3	L41162_at	-160	A	-386	A	-397	A	-233	A	-67	A	-193	A	-104	A	-110	A	-157	A	-291	A	-240	A	38	A	-90	A	-31	A	-44	A	-196	A	-120	A	-239	A	-33	A	-18	A	-48	A	-184	A	-284	A	-126	A
PLCB4 Phospholipase C, beta 4	L41349_at	29	A	33	A	-53	A	14	A	9	A	1	A	17	A	25	A	7	A	1023	P	-9	A	-39	A	-6	A	-2	A	-2	A	-19	A	13	A	-3	A	11	A	4	A	6	A	-3	A	-5	A	32	A
Prostasin mRNA	L41351_at	-17	A	159	A	256	A	149	P	173	P	60	A	678	P	180	P	440	P	1105	P	267	P	5	A	-46	A	-17	A	71	A	2	A	-100	A	134	A	38	A	-18	A	-21	A	25	A	404	P	497	P
PCBD 6-pyruvoyl-tetrahydropterin synthase/dimerization cofactor of hepatocyte nuclear factor 1 alpha (TCF1)	L41559_at	-22	A	33	A	76	A	-27	A	41	A	7	A	407	P	60	P	8	A	269	P	128	P	103	A	65	A	79	A	-9	A	49	A	13	A	1	A	-6	A	24	P	-23	A	-47	A	22	A	91	P
GCNT2 Glucosaminyl (N-acetyl) transferase 2, I-branching enzyme	L41607_at	4	A	50	A	80	M	61	P	20	A	24	A	-5	A	28	P	-7	A	1	A	29	A	11	A	-16	A	-59	A	-3	A	57	A	-6	A	41	A	6	A	9	A	8	A	6	A	20	A	22	A
UDP-Galactose 4 epimerase (GALE) gene	L41668_rna1_at	3	A	-62	A	41	A	78	A	142	A	109	A	176	P	130	P	174	P	527	P	336	P	56	A	91	A	37	A	22	A	25	A	-4	A	-26	A	-10	A	8	A	18	A	208	P	163	P	83	P
Alpha-2,8-polysialyltransferase (PST) gene	L41680_at	-90	A	-306	A	-219	A	-119	A	-81	A	-57	A	-195	A	-66	A	-95	A	-120	A	-208	A	41	A	-120	A	-39	A	-15	A	-218	A	-93	A	-137	A	-55	A	-24	A	-24	A	-52	A	-24	A	-58	A
TNF receptor-1 associated protein (TRADD) mRNA, 3' end of cds	L41690_at	39	A	118	A	136	A	242	A	203	P	225	P	258	P	160	P	130	A	233	P	98	A	18	A	305	P	43	A	16	A	236	P	41	A	114	A	60	A	34	A	-17	A	195	P	75	A	150	P
Cam kinase I mRNA	L41816_at	-179	A	-255	A	-128	A	-33	A	-77	A	-44	A	-168	A	-111	A	-64	A	-249	A	-248	A	-143	A	-188	A	-213	A	-130	A	-120	A	-150	A	-89	A	-110	A	-67	A	-52	A	-11	A	-123	A	-155	A
RB1 Retinoblastoma 1 (including osteosarcoma)	L41870_at	27	A	45	A	-88	A	46	P	66	A	47	A	100	P	38	A	21	A	128	P	108	A	74	A	65	A	38	A	9	A	184	P	16	A	36	A	3	A	-4	A	-5	A	-8	A	33	P	67	A
Splicing factor, arginine/serine-rich 7 (SFRS7) gene	L41887_rna1_at	-7	A	73	A	160	A	206	P	87	P	98	P	115	P	75	P	68	A	156	P	64	A	56	A	20	A	62	A	14	A	175	P	42	A	112	P	36	A	24	A	17	A	106	P	107	P	78	P
Retinoblastoma susceptibility protein (RB1) gene, exon 26, bases 174145-174668 in L11910	L41913_at	-5	A	-10	A	46	A	-23	A	-2	A	-5	A	9	A	-9	A	-27	A	-13	A	7	A	-28	A	-33	A	-15	A	10	A	40	A	-19	A	-44	A	12	A	7	A	4	A	-4	A	-3	A	-14	A
HIC-1 gene fragment	L41919_rna1_at	-31	A	81	A	-54	A	117	A	61	A	-47	A	43	A	150	A	101	A	90	A	110	A	-32	A	154	A	113	A	-8	A	97	A	-14	A	43	A	-25	A	-8	A	1	A	-35	A	-3	A	-97	M
Receptor protein-tyrosine kinase (HEK5) mRNA, 3' end	L41939_at	0	A	36	A	281	A	109	P	99	A	277	A	30	A	64	A	83	A	76	P	117	A	90	A	93	A	125	A	46	A	174	A	146	A	169	A	-5	A	-9	A	31	A	35	A	130	A	18	A
Cellular co-factor (RAB) gene	L42025_rna1_at	35	A	39	A	40	P	71	A	74	A	115	P	133	A	106	P	43	M	130	P	43	A	17	A	31	A	94	A	26	A	103	P	29	A	63	A	6	A	1	A	2	A	47	P	51	P	58	P
(clone 35.3) DRAL mRNA	L42176_at	-11	A	-88	A	-68	A	27	A	59	A	46	P	9	A	79	P	51	A	326	P	-31	A	-110	A	-81	A	-72	A	-10	A	-69	A	7	A	-30	A	-14	A	11	A	7	A	49	A	-8	A	30	P
IFNAR2 gene (interferon receptor) extracted from Homo sapiens (clone Q-2OD3) interferon receptor (IFNAR2) gene	L42243_cds1_at	157	A	86	M	364.5	A	134	P	236	A	412	A	38	P	70	A	56	A	34	A	57	A	386	P	603	P	662	P	587	P	507	P	26	A	292	P	185	P	2	A	28	A	175	P	102	A	64	A
(clone GPCR W) G protein-linked receptor gene (GPCR) gene, 5' end of cds	L42324_at	-14	A	19	A	35	A	51	A	23	A	14	A	69	A	42	A	40	A	57	A	93	A	28	A	120	P	195	P	91	P	465	P	134	P	34	A	7	A	-4	A	15	A	17	A	40	A	28	A
(clone 48ES4) mRNA fragment	L42354_at	-605	A	361	A	128	A	242	A	16	A	230	A	96	A	106	A	218	A	6	A	28	A	188	A	8	A	-114	A	86	A	165	A	-63	A	0	A	-1	A	44	A	48	A	74	A	77	A	161	A
Protein phosphatase 2A B56-alpha mRNA	L42373_at	52	A	262	A	134	A	233	P	257	P	177	P	533	P	166	P	261	P	233	P	226	P	124	A	168	P	151	M	75	A	279	P	62	A	175	A	61	A	43	A	42	A	181	P	183	P	144	P
Quiescin (Q6) mRNA, partial cds	L42379_at	72	A	259	A	399	A	398	A	664	A	768	P	3671	P	327	P	596	P	357	A	464	A	-188	A	125	A	116	A	3	A	256	A	7	A	307	A	23	A	27	A	22	A	643	P	581	P	774	P
PDK1 Pyruvate dehydrogenase kinase, isoenzyme 1	L42450_at	-19	A	-54	A	-65	A	-18	A	-3	A	-49	A	27	A	-21	A	-14	A	4	A	6	A	53	A	-24	A	-1	A	-6	A	-22	A	-19	A	-10	A	-9	A	-8	A	-5	A	-76	A	-74	A	-43	A
Pyruvate dehydrogenase kinase isoenzyme 2 (PDK2) mRNA	L42451_at	205	P	142	P	314.9	P	169	P	412	P	452	P	427	P	140	P	118	P	113	A	229	P	622	P	660	P	925	P	505	P	772	P	4449	P	390	P	165	P	91	P	325	P	686	P	225	P	104	P
Pyruvate dehydrogenase kinase isoenzyme 3 (PDK3) mRNA	L42452_at	8	A	-124	A	-87	A	-88	A	-76	A	22	A	-36	A	10	A	21	A	-7	A	14	A	14	A	21	A	86	A	-19	A	-93	A	-21	A	-24	A	-22	A	3	M	-35	A	-26	A	-43	A	-44	A
RLIP76 protein mRNA	L42542_at	37	A	71	A	39	A	200	P	133	P	111	P	128	P	110	P	117	P	157	P	107	A	27	A	87	A	122	P	-1	A	153	P	15	A	85	P	10	A	32	P	7	A	148	P	102	P	141	P
ATP1AL1 ATP-driven ion pump	L42563_at	101	A	239	P	318	P	139	P	32	A	95	A	122	A	42	A	39	A	56	A	150	A	29	A	73	A	67	A	35	A	185	A	48	A	99	A	22	A	44	A	29	A	57	P	143	A	106	A
Motor protein	L42572_at	-9	A	-13	A	-49	A	305	P	82	A	154	P	230	P	187	P	117	P	269	P	116	P	163	A	111	A	123	P	9	A	78	P	4	A	90	P	47	P	3	A	9	A	122	M	168	P	48	A
Ly-9 mRNA	L42621_at	62	A	68	M	159.5	A	113	A	143	A	355	P	205	A	51	A	44	A	53	P	8	A	295	A	366	P	593	P	612	P	422	P	279	P	195	P	118	A	115	P	127	P	307	P	247	P	93	A
(clone JJ1a) cadherin mRNA fragment	L43338_at	-19	A	148	A	124	A	29	A	44	A	47	A	-1	A	-14	A	-22	A	50	A	-6	A	-65	A	43	A	-12	A	-26	A	137	A	6	A	-16	A	35	A	12	A	5	A	-8	A	29	A	41	A
(clone jj1b) cadherin mRNA fragment	L43366_at	20	A	90	A	22	A	32	A	26	A	34	A	108	P	47	A	76	A	75	A	69	A	165	A	109	M	125	A	16	A	91	A	30	A	-65	A	5	A	15	A	9	A	85	A	78	A	54	M
Scaffold attachment factor (SAF-B) gene, partial cds	L43631_at	8	A	33	A	-90.2	A	295	P	337	P	319	A	627	P	354	P	94	P	237	M	158	P	757	P	868	P	1116	P	392	A	466	P	260	A	108	A	37	A	60	A	58	A	382	P	272	P	228	P
Enhancer of filamentation (HEF1) mRNA	L43821_at	-26	A	30	A	-134	A	-55	A	-17	A	2	A	199	P	-20	A	-24	A	-28	A	-15	A	53	A	-27	A	7	A	-10	A	12	A	-81	A	-17	A	-19	A	0	A	-27	A	-46	A	-81	A	3	A
PSEN2 Presenilin 2 (Alzheimer disease 4)	L43964_at	-14	A	-2	A	-130	A	85	A	96	A	86	A	154	A	20	A	0	A	53	A	-14	A	50	A	12	A	1	A	-36	A	26	A	-23	A	48	A	26	A	-18	A	-6	A	643	P	-53	A	20	A
TCEB3 Transcription elongation factor B (SIII), polypeptide 3 (110kD, elongin A)	L47345_at	39	A	238	A	58	A	61	A	102	A	50	A	61	A	35	A	28	A	43	A	161	A	129	A	42	A	72	A	43	M	184	A	129	A	43	A	15	A	14	A	27	A	66	A	66	A	24	A
PAH Phenylalanine hydroxylase	L47726_at	47	P	-4	A	27	A	63	P	19	A	26	A	23	A	-1	A	5	A	13	A	20	A	-89	A	-6	A	-4	A	14	A	58	P	15	A	27	A	8	A	5	A	24	A	25	A	-17	A	39	A
Inducible protein mRNA	L47738_at	33	A	40	A	-12	A	197	A	-2	A	110	P	212	P	-17	A	74	A	76	M	51	A	238	A	435	P	276	P	102	P	291	P	20	A	-41	A	-24	A	24	A	67	A	131	A	-13	A	63	A
Angiotensin II receptor gene	L48211_at	-26	A	19	A	-67	A	11	A	-10	A	-62	A	-27	A	-65	A	-35	A	-33	A	-66	A	-50	A	56	A	-14	A	-61	A	-54	A	-51	A	24	A	12	A	-68	A	-34	A	-147	A	-110	A	-93	A
Paraoxonase (PON2) mRNA	L48513_at	-25	A	1	A	-40	A	50	A	122	P	261	P	706	P	298	P	130	P	338	P	287	P	3	A	50	A	18	A	-5	A	26	A	-34	A	32	A	24	A	17	A	2	A	36	A	114	P	193	P
Paraoxonase 3 (PON3) mRNA, 3' end of cds	L48516_at	27	A	52	A	-110	A	29	A	-1	A	-26	A	1161	P	34	A	43	A	-16	A	31	A	23	A	-38	A	-7	A	16	A	-20	A	-33	A	5	A	-4	A	-26	A	-10	A	-19	A	-68	A	-26	A
TSC2 Tuberin	L48546_at	30	A	-25	A	-277.9	A	162	P	-17	A	265	A	-79	A	28	A	3	A	72	A	-112	A	-280	A	-266	A	-364	A	-100	A	-153	A	1655	A	-112	A	31	A	76	A	104	A	786	P	-169	A	-9	A
(clone p5-23-3) mRNA	L48692_at	-6	A	-16	A	-54	A	3	A	-13	A	-26	A	19	A	16	A	9	A	46	A	-56	A	61	A	-10	A	49	A	5	A	-26	A	-19	A	11	A	14	A	2	A	-14	A	-3	A	-10	A	-13	A
TCRBV10S1 gene extracted from Homo sapiens T cell receptor beta (TCRBV10S1) gene	L48728_cds1_at	28	A	19	A	80	A	89	A	110	P	22	A	126	A	57	A	136	P	93	P	193	P	46	A	55	A	100	A	30	A	98	A	47	A	40	A	11	A	3	A	24	A	29	A	20	A	32	A
T(3;5)(q25.1;p34) fusion gene NPM-MLF1 mRNA	L49054_at	11	A	-32	A	-44	A	36	A	23	A	41	A	57	P	47	P	-26	A	11	A	-43	A	-26	A	-13	A	24	A	13	A	-11	A	-19	A	69	A	-14	A	-26	A	-10	A	113	P	-40	A	12	A
G0S3 mRNA	L49169_at	133	P	175	A	221	A	426	P	212	P	1254	P	361	M	156	P	303	P	31	A	474	P	103	A	108	A	182	P	87	A	254	A	37	A	172	A	77	P	88	P	14	A	218	P	42	A	596	P
ZNF45 Zinc finger protein 45 (a Kruppel-associated box (KRAB) domain polypeptide)	L75847_at	-9	A	28	A	25	A	-23	A	-6	A	-12	A	0	A	-4	A	-9	A	-6	A	5	A	60	A	-32	A	16	A	35	A	-12	A	10	A	-31	A	-14	A	15	A	9	A	-3	A	-11	A	2	A
FRG1 mRNA	L76159_at	38	A	-46	A	14	A	144	P	46	A	80	A	156	P	182	P	133	P	309	P	59	P	73	A	59	A	19	A	16	A	54	A	15	A	29	P	63	A	29	A	7	A	136	P	71	A	87	P
Interleukin-1 receptor-associated kinase (IRAK) mRNA	L76191_at	93	P	12	A	-251	A	749	P	410	P	682	P	1081	P	793	P	437	P	838	P	555	P	307	P	211	P	208	P	181	P	300	P	41	A	192	P	110	P	31	A	60	M	393	P	184	P	278	P
Guanylate kinase (GUK1) mRNA	L76200_at	-104	A	-932	A	-161	A	407	A	1208	P	367	P	2259	P	756	P	238	A	810	P	420	A	288	A	404	A	279	A	71	A	-158	A	-205	A	-159	A	89	A	10	A	10	A	583	P	433	A	274	A
NMDA receptor mRNA	L76224_at	140	A	442	A	312	A	119	A	222	A	157	A	238	A	80	A	110	A	6	A	138	A	181	A	50	A	109	A	67	A	258	A	87	A	299	A	84	A	-1	A	31	A	109	A	71	A	117	A
(clone HSNME29) CGRP type 1 receptor mRNA	L76380_at	62	A	200	A	137	P	92	P	50	A	127	P	79	A	64	P	64	A	61	A	83	A	4	A	66	A	38	A	28	A	132	P	84	P	56	A	40	A	0	A	32	A	38	A	64	A	72	P
15-HYDROXYPROSTAGLANDIN DEHYDROGENASE	L76465_at	0	A	58	A	59	P	33	M	46	A	43	A	69	M	53	A	36	A	34	A	42	A	-53	A	-14	A	44	A	6	A	8	A	23	A	109	P	3	A	46	P	-3	A	-8	A	7	A	180	P
Nuclear hormone receptor (shp) gene, 3' end of cds	L76571_at	-13	A	-143	A	-78	A	-26	A	-23	A	-50	A	-84	A	-62	A	9	A	-77	A	4	A	-154	A	-45	A	-80	A	-15	A	-108	A	-56	A	-102	A	-44	A	-49	A	-31	A	12	A	-141	A	-38	A
Grb14 mRNA	L76687_at	-5	A	-141	A	-533.6	A	3	A	-213	A	-40	A	-389	A	-32	A	-12	A	-29	A	-123	A	-302	A	-242	A	-480	A	-341	A	-299	A	-331	A	-302	A	-264	A	-91	A	-45	A	207	A	-66	A	-78	A
Protein phosphatase 2A 74 kDa regulatory subunit (delta or B" subunit)	L76702_at	-44	A	274	A	261	A	434	P	332	A	78	A	-70	A	23	A	112	A	151	A	82	A	132	A	70	A	-119	A	64	A	31	A	58	A	118	A	95	A	-22	A	13	A	21	A	197	A	146	A
B56epsilon mRNA	L76703_at	-5	A	10	A	-18	A	109	A	38	A	144	P	94	P	96	P	72	P	146	P	47	P	26	A	22	A	52	A	28	P	138	P	15	A	50	A	30	A	14	A	-4	A	40	A	95	P	74	P
Galactokinase (GALK1) gene	L76927_rna1_at	-82	A	-126	A	-43	A	63	A	10	A	38	A	-63	A	51	A	33	A	6	A	-85	A	75	A	-192	A	-139	A	-27	A	-86	A	-59	A	-4	A	-18	A	-29	A	-17	A	88	A	-129	A	-8	A
Unnamed protein product gene extracted from Homo sapiens Werner syndrome gene	L76937_rna1_at	50	A	-16	A	39	A	57	A	-1	A	16	A	27	A	11	A	36	A	21	A	27	A	-98	A	-10	A	-12	A	32	A	58	P	13	A	19	A	-9	A	15	A	20	A	5	A	15	A	7	A
Phosphomevalonate kinase mRNA	L77213_at	44	A	229	A	150	A	631	P	126	P	227	A	237	P	194	P	128	P	108	P	130	A	131	A	143	P	61	A	18	A	127	A	42	A	131	A	-4	A	9	A	48	A	639	P	174	P	140	A
DGS-B partial mRNA	L77559_at	33	A	-43	A	-18	A	25	A	-52	A	-14	A	-58	A	13	A	-28	A	-39	A	-83	A	-8	A	-28	A	-9	A	-20	A	-69	A	12	A	-36	A	-1	A	-4	A	7	A	-12	A	-2	A	-10	A
DGS-D mRNA, 3' end	L77561_at	146	A	462	A	449	A	150	A	83	A	67	A	133	A	45	A	56	A	82	A	480	A	198	A	155	A	350	A	73	A	267	A	144	A	211	A	65	A	38	P	20	A	27	A	87	A	98	A
DGS-F partial mRNA	L77563_at	4	A	92	A	36	A	25	A	109	A	43	A	-60	A	19	A	2	A	-2	A	-20	A	3	A	-30	A	-29	A	12	A	-18	A	10	A	207	A	15	A	0	A	19	A	-7	A	-31	A	8	A
DGS-I mRNA, 3' end	L77566_at	-63	A	-88	A	-1235.7	A	-61	A	11	A	-755	A	6	A	-19	A	-43	A	-42	A	-39	A	-30	A	31	A	-76	A	-262	A	-231	A	-566	A	-15	A	-86	A	-76	A	-36	A	-134	A	-51	A	-127	A
DGS-A mRNA, 3' end	L77571_at	-92	A	-419	A	-611	A	-43	A	-142	A	-24	A	-48	A	-28	A	-66	A	-67	A	-75	A	77	A	-30	A	16	A	-37	A	-488	A	-21	A	-369	A	-5	A	-64	A	-47	A	-124	A	-136	A	-58	A
COX17 mRNA	L77701_at	-338	A	-1047	A	-876	A	-177	A	-38	A	-293	A	135	P	-110	A	-340	A	280	P	-395	A	-202	A	-247	A	98	A	-182	A	-216	A	-434	A	-305	A	-28	A	-99	A	-78	A	-93	A	-466	A	-272	A
ADORA3 Adenosine receptor A3	L77730_at	97	P	116	A	155	M	91	P	73	A	61	A	10	A	41	A	44	A	67	P	76	A	18	A	42	A	12	A	-6	A	178	P	52	A	134	P	11	A	7	A	30	A	24	A	57	A	28	A
Stat-like protein (Fe65) mRNA	L77864_at	-280	A	-107	A	-88	A	367	P	-86	A	-160	A	-336	A	-50	A	-96	A	-125	A	-132	A	-320	A	-50	A	-323	A	-48	A	-275	A	24	A	8	A	-64	A	-117	A	-127	A	54	P	-239	A	-177	A
Protein tyrosine phosphatase mRNA	L77886_at	78	A	47	A	79	A	308	P	233	P	266	P	498	P	544	P	469	P	1557	P	427	P	72	A	38	A	33	A	9	A	271	P	75	A	371	P	290	P	85	P	16	A	156	P	222	P	262	P
Prostate carcinoma tumor antigen (pcta-1) mRNA	L78132_at	5	A	-8	A	-121	A	274	A	56	P	32	A	55	A	7	A	13	A	18	A	22	A	58	A	-297	A	9	A	5	A	-9	A	-51	A	30	A	-6	A	2	A	-1	A	110	A	18	A	41	A
PAR5 gene, complete sequence	L78267_at	15	A	14	A	-26	A	22	A	-4	A	-14	A	59	A	18	P	22	A	13	A	-12	A	-33	A	79	A	34	A	-7	A	17	P	10	A	-6	A	-6	A	-16	A	-4	A	-17	A	14	A	17	A
STAT4 Signal transducer and activator of transcription 4	L78440_at	120	P	527	A	318	A	45	A	150	A	114	A	241	A	34	A	78	A	36	A	181	P	138	A	263	M	246	A	119	A	482	P	177	A	264	A	76	P	-9	A	5	A	-8	A	-5	A	86	M
Rho7 gene extracted from Human BRCA1, Rho7 and vatI genes, and ipf35 gene, partial cds	L78833_cds2_at	-3	A	-9	A	70	A	-42	A	-21	A	-36	A	-73	A	-40	A	-72	A	-61	A	-122	A	-33	A	-135	A	-164	A	-40	A	-49	A	-70	A	26	A	20	A	-20	A	5	A	7	A	-94	A	-36	A
Fibrinogen gamma chain and gamma-prime chain genes	M10014_cds1_at	38	A	36	A	-18	A	20	A	19	A	236	P	674	P	53	A	12	A	20	A	27	A	52	A	65	A	26	A	12	A	71	A	22	A	52	A	16	A	-7	A	8	A	-19	A	7	A	23	A
HBG2 Hemoglobin gamma-G	M10050_at	-9	A	-100	A	-255	A	-62	A	-88	A	-86	A	-50	A	-28	A	1968	P	210	P	1607	P	-18	A	-87	A	-28	A	-13	A	-112	A	-76	A	-40	A	-48	A	-28	A	-9	A	-34	A	-85	A	-45	A
ASGR1 Asialoglycoprotein receptor 1	M10058_at	-210	A	-624	A	-260	A	-27	A	-245	A	-67	A	-387	A	-94	A	-61	A	6	A	-107	A	-198	A	-138	A	-360	A	-123	A	-303	A	-337	A	-392	A	-119	A	12	A	-83	A	-89	A	-294	A	-152	A
APOC2 Apolipoprotein C-II	M10612_at	67	A	243	A	135	A	83	A	140	P	150	A	63	A	24	A	-8	A	170	P	156	A	-50	A	110	P	202	A	-4	A	59	P	96	P	101	M	26	A	-6	A	31	P	48	A	33	A	15	A
GRL Glucocorticoid receptor	M10901_at	24	A	162	P	217	A	41	A	77	P	68	A	357	P	40	P	20	A	24	A	38	A	111	A	49	A	111	P	8	A	319	P	71	P	96	P	47	A	-11	A	2	A	20	A	-19	A	27	A
Alpha-fetoprotein (AFP) gene	M10950_cds2_at	-16	A	8	A	-108	A	-15	A	-60	A	-35	A	13	A	-14	A	-15	A	-10	A	-7	A	8	A	-9	A	-24	A	11	A	-26	A	-25	A	-22	A	-8	A	-19	A	-3	A	-23	A	-40	A	-8	A
3-HYDROXY-3-METHYLGLUTARYL-COENZYME A REDUCTASE	M11058_at	7	A	-37	A	-60	A	3	A	-7	A	-8	A	19	A	12	A	7	A	4	A	6	A	27	A	25	A	-13	A	25	P	4	A	8	A	-39	A	-34	A	-11	A	-9	A	-16	A	-33	A	23	A
Endogenous retrovirus envelope region mRNA (PL1)	M11119_at	161	P	835	P	577	P	467	P	650	P	412	P	3560	P	197	P	950	P	660	P	397	P	487	P	381	P	329	P	211	P	718	P	462	P	351	P	48	A	100	P	54	P	273	A	940	P	664	P
FTL Ferritin, light polypeptide	M11147_at	77	A	-19	A	18	A	1287	P	5536	P	10318	P	17663	P	7930	P	4524	P	15805	P	5442	P	8448	P	12417	P	19023	P	1606	P	5066	P	1485	P	156	A	21	A	226	P	51	A	6456	P	5022	P	3917	P
OXT Oxytocin	M11186_at	150	A	111	A	84	A	73	A	55	A	7	A	159	A	96	A	-36	A	201	A	-59	A	122	A	171	A	200	A	79	A	207	A	102	A	19	A	15	A	32	A	3	A	64	A	105	A	-4	A
GC Group-specific component (vitamin D binding protein)	M11321_at	-29	A	-111	A	-143	A	-4	A	17	A	-32	A	-28	A	-19	A	-4	A	-28	A	-29	A	-44	A	29	A	-17	A	-13	A	-64	A	-33	A	-44	A	-29	A	-1	A	-8	A	-75	A	-68	A	16	A
EEF1G Translation elongation factor 1 gamma	M11353_at	63	P	12	A	41	A	4166	P	4106	P	3755	P	4770	P	4297	P	3434	P	5694	P	3601	P	1391	P	2065	P	3044	P	1014	P	2682	P	889	P	1980	P	2323	P	695	P	82	P	4343	P	4283	P	4209	P
RBP1 Cellular retinol-binding protein	M11433_at	-1	A	-18	A	-110	A	11	A	13	A	22	A	30	A	349	P	9	A	29	A	52	A	10	A	26	A	-30	A	12	A	-9	A	5	A	-19	A	-11	A	-22	A	-26	A	-39	A	185	P	832	P
KNG gene (kininogen) extracted from Human kininogen gene	M11437_cds1_at	-24	A	-10	A	-172	A	-29	A	-16	A	-41	A	-39	A	0	A	-6	A	11	A	15	A	-32	A	-23	A	-31	A	-16	A	-38	A	-4	A	-4	A	-18	A	-7	A	-19	A	4	A	-36	A	32	A
KNG gene (kininogen) extracted from Human kininogen gene	M11437_cds2_at	51	A	50	A	38	A	28	A	33	A	7	A	47	A	12	A	82	A	139	A	42	A	18	A	37	M	23	A	-11	A	56	A	-28	A	79	A	25	A	19	A	36	A	74	A	44	A	69	A
Angiogenin gene, and three Alu repetitive sequences	M11567_rna1_at	-103	A	-417	A	-324	A	14	A	-133	A	-112	A	6	A	-140	A	-85	A	24	A	-105	A	-32	A	-213	A	-177	A	-86	A	-233	A	-127	A	-209	A	-46	A	-38	A	-7	A	-241	A	-337	A	-142	A
MHC class II HLA-SX-alpha gene	M11591_at	-14	A	-91	A	-59	A	-54	A	-22	A	-65	A	8	A	4	A	54	A	6	A	27	A	19	A	62	A	4	A	4	A	-36	A	-7	A	-9	A	-30	A	15	A	5	A	-46	A	-85	A	-27	A
Heat shock protein (hsp 70) gene	M11717_rna1_at	38	A	22	A	-44	A	1405	P	2392	P	601	P	379	P	808	P	436	P	1022	P	215	P	-18	A	188	A	146	P	-4	A	265	P	1	A	1190	P	332	P	270	P	-6	A	752	P	233	P	1453	P
COL5A2 Collagen, type V, alpha	M11718_at	77	A	107	A	140	A	121	A	457	P	422	P	27	A	549	P	209	P	293	P	43	A	105	A	293	P	51	M	-27	A	131	M	-8	A	135	A	18	A	1	A	28	A	367	P	94	A	103	A
Terminal transferase mRNA	M11722_at	-31	A	-149	A	-193	A	-69	A	-56	A	-45	A	83	A	16	A	-18	A	16	A	16	A	-22	A	-19	A	7	A	13	A	-88	A	-3	A	-189	A	-3	A	-21	A	4	A	-64	A	-46	A	-12	A
PPY Pancreatic polypeptide	M11726_at	26	A	216	A	136	A	168	A	94	A	-26	A	204	A	9	A	66	A	75	A	211	P	79	A	94	A	202	M	90	P	254	P	134	P	-58	A	49	P	56	A	24	A	19	A	34	A	64	A
THY-1 MEMBRANE GLYCOPROTEIN PRECURSOR	M11749_at	-1	A	-128	A	57	A	35	A	108	P	31	A	225	P	121	P	135	M	279	P	56	A	-33	A	129	P	93	A	13	A	246	P	-11	A	-27	A	21	A	16	A	3	A	51	A	67	A	30	A
Gamma-B-crystallin gene (gamma 1-2)	M11973_cds1_at	-7	A	154	A	58	A	43	A	72	A	-26	A	-55	A	15	A	24	A	0	A	-10	A	-20	A	-57	A	-19	A	21	A	126	A	32	A	52	A	53	A	2	A	1	A	4	A	4	A	34	A
ERBB2 V-erb-b2 avian erythroblastic leukemia viral oncogene homolog 2 (neuro/glioblastoma derived oncogene homolog)	M12036_at	-160	A	-963	A	-421	A	-196	A	27	A	-31	A	-243	A	-12	A	-131	A	-61	A	-364	A	-72	A	-214	A	-225	A	7	A	-51	A	-153	A	-151	A	-52	A	-58	A	-39	A	22	A	-121	A	-27	A
ARH6 Aplysia ras-related homolog 6	M12174_at	38	A	-21	A	8	A	44	A	-57	A	-13	A	427	P	46	A	66	A	-51	A	211	A	159	A	133	A	56	A	7	A	65	A	16	A	-1	A	-10	A	-7	A	-4	A	59	A	36	A	91	A
APOE Apolipoprotein E	M12529_at	-50	A	-288	A	-180	A	493	P	1591	P	411	P	1392	P	1178	P	749	P	2814	P	120	P	1889	P	5590	P	4281	P	263	P	1520	P	419	P	-109	A	-14	A	-7	A	250	P	1387	P	795	P	400	P
Lecithin-cholesterol acyltransferase mRNA, with 5' and 3' flanking DNA sequences	M12625_at	-91	A	-135	A	98	A	114	A	33	A	-47	A	3	A	-36	A	-104	A	-57	A	-102	A	102	A	24	A	29	A	-72	A	-61	A	-64	A	-81	A	18	A	44	A	14	A	55	A	-50	A	-23	A
IMMUNOGLOBULIN J CHAIN	M12759_at	87	A	48	A	118.4	A	52	A	82	A	140	P	2786	P	40	A	21	A	47	P	1627	P	374	P	380	P	303	P	3567	P	524	P	101	P	39	A	65	A	23	A	64	A	54	A	45	A	-10	A
TCRB T-cell receptor, beta cluster	M12886_at	61	A	72	A	95	A	272	P	182	P	627	P	343	P	240	P	125	P	414	P	850	P	2281	P	3363	P	2583	P	1050	P	3101	P	791	P	-56	A	76	A	-17	A	31	A	-17	A	-9	A	60	P
KLK3 Plasma prekallikrein	M13143_at	-8	A	51	A	193	P	121	A	56	A	36	A	84	A	47	A	85	A	62	A	67	A	46	A	48	A	74	A	52	A	150	A	15	A	65	A	20	A	13	A	19	A	33	A	31	A	23	A
HRG Histidine-rich glycoprotein	M13149_at	25	A	62	A	29	A	42	A	21	A	57	A	-33	A	34	A	82	A	78	A	82	A	53	A	3	A	64	A	23	A	114	A	55	A	16	A	30	A	15	A	35	P	31	P	38	A	41	A
ERCC1 Excision repair cross-complementing rodent repair deficiency, complementation group 1 (includes overlapping antisense sequence)	M13194_at	-9	A	-57	A	-106	A	78	A	288	P	71	A	322	A	258	P	264	P	284	P	27	A	384	P	432	P	435	P	44	A	228	A	40	A	39	A	-30	A	32	A	38	A	428	P	11	A	188	P
CSF2 Colony-stimulating factor 2 (GM-CSF)	M13207_at	129	A	-133	A	34	A	-171	A	-68	A	48	A	-84	A	-110	A	40	A	-169	A	-94	A	92	A	62	A	249	A	-61	A	120	A	35	A	110	A	50	A	26	A	-41	A	-180	A	-54	A	-108	A
N-MYC PROTO-ONCOGENE PROTEIN	M13241_at	-15	A	-16	A	11	A	70	P	106	A	19	A	-5	A	31	A	16	A	12	A	62	A	-74	A	-33	A	32	A	14	A	119	A	62	A	34	A	29	A	33	P	-9	A	21	A	-12	A	38	P
ESD Esterase D/formylglutathione hydrolase	M13450_at	59	A	-7	A	111	P	586	P	189	P	369	P	827	P	354	P	397	P	1560	P	593	P	474	P	537	P	548	P	105	P	329	P	149	P	236	P	62	P	61	P	13	A	348	P	291	P	310	P
MYB Proto-oncogene c-myb {alternative products}	M13666_at	32	A	117	A	86	A	28	P	57	A	53	A	68	A	16	A	53	A	8	A	48	A	-55	A	16	A	47	A	27	A	134	A	22	A	111	A	22	A	13	A	11	A	44	A	62	A	5	A
CP Ceruloplasmin (ferroxidase)	M13699_at	-55	A	-133	A	-134	A	-22	A	-47	A	4	A	140	A	221	P	-26	A	-40	A	-16	A	22	A	0	A	299	P	14	A	-12	A	-64	A	-28	A	5	A	-4	A	-4	A	-111	A	-83	A	-3	A
G1P2 Interferon, alpha-inducible protein (clone IFI-15K)	M13755_at	89	A	-18	A	-52	A	147	A	537	P	302	P	205	A	253	P	294	P	662	P	22	A	71	A	478	P	170	A	40	A	140	A	-17	A	11	A	9	A	13	A	43	A	265	P	1323	P	128	A
ADA Adenosine deaminase	M13792_at	37	M	84	A	-114	A	147	M	177	P	101	P	175	P	205	P	192	P	198	P	368	P	542	P	754	P	2132	P	63	A	227	A	133	P	49	A	38	A	13	A	-1	A	58	A	148	A	160	M
Involucrin gene, exon 2	M13903_at	95	A	196	A	220	A	35	A	127	A	20	A	-1	A	9	A	192	A	65	A	-58	A	-1	A	-131	A	81	A	25	A	57	A	-52	A	108	A	12	A	-15	A	5	A	21	A	-100	A	53	A
RPS14 gene (unknown protein) extracted from Human ribosomal protein S14 gene	M13934_cds1_at	-104	A	-55	A	-240	A	-108	A	-42	A	-62	A	-50	A	-42	A	-58	A	-78	A	-45	A	-8	A	-76	A	-58	A	-10	A	-103	A	-28	A	-103	A	-16	A	-43	A	-2	A	-119	A	-158	A	-54	A
RPS14 gene (ribosomal protein S14) extracted from Human ribosomal protein S14 gene	M13934_cds2_at	-35	A	-82	A	84	A	1605	P	4054	P	2377	P	8955	P	3947	P	3737	P	9622	P	6030	P	5982	P	6593	P	8209	P	3209	P	5375	P	2696	P	125	A	66	A	534	P	69	P	3430	P	2435	P	5368	P
Mesothelial keratin K7 (type II) mRNA, 3' end	M13955_at	88	A	-60	A	52	A	63	A	144	A	543	P	4442	P	296	P	77	A	134	A	123	A	121	A	-32	A	-55	A	-4	A	0	A	-76	A	-7	A	-46	A	102	P	-105	A	122	A	804	P	94	A
IL4 Interleukin 4	M13982_at	-104	A	-336	A	-412	A	-163	A	-104	A	-213	A	-132	A	-79	A	-59	A	-139	A	-223	A	30	A	-175	A	-195	A	9	A	-270	A	-181	A	-201	A	-30	A	-57	A	-26	A	-2	A	-127	A	-108	A
UROD Uroporphyrinogen decarboxylase	M14016_at	-12	A	77	A	-14	A	53	A	127	P	110	P	310	P	106	P	171	P	258	P	211	P	131	A	241	P	90	A	24	A	120	A	18	A	64	A	23	A	1	A	-2	A	256	P	102	A	130	A
C1R Complement component C1r	M14058_at	73	A	40	A	217	P	1994	P	416	P	1540	P	1242	P	1513	P	2142	P	1174	P	413	P	144	A	341	P	215	A	70	P	591	P	48	A	415	P	74	P	68	A	213	P	210	P	392	P	668	P
THYROXINE-BINDING GLOBULIN PRECURSOR	M14091_at	4	A	219	A	264	P	25	A	62	A	-23	A	-25	A	78	A	25	A	-10	A	-22	A	25	A	9	A	73	A	21	M	110	A	33	A	87	A	34	A	-57	A	22	P	37	A	-7	A	-80	A
F8C Coagulation factor VIIIc (hemophilia A)	M14113_at	45	A	64	A	240	P	71	A	39	A	38	A	202	P	32	A	40	A	-10	A	17	A	37	A	21	A	42	A	33	A	190	P	63	P	19	A	43	A	15	A	15	A	16	A	57	A	14	A
Gag 1 protein from Human endogenous retrovirus HERV-K10./ntype=DNA /annot=CDS	M14123_xpt2_at	62	A	-12	A	75	P	19	A	39	A	52	A	64	A	39	A	84	A	53	A	64	A	7	A	88	A	93	A	67	P	78	P	17	A	68	P	61	A	35	P	6	A	4	A	59	A	46	A
Gag 2 protein from Human endogenous retrovirus HERV-K10./ntype=DNA /annot=CDS	M14123_xpt3_at	115	P	210	A	137	A	58	A	38	A	41	A	29	A	2	A	31	A	45	A	10	A	-15	A	120	A	3	A	44	A	112	A	23	A	128	P	20	A	-6	A	-9	A	-8	A	-10	A	-7	A
Neutral protease large subunit from Human endogenous retrovirus HERV-K10./ntype=DNA /annot=CDS	M14123_xpt4_at	72	A	-91	A	-44	A	-47	A	-1	A	-23	A	-6	A	-15	A	42	A	-41	A	-26	A	20	A	-240	A	51	A	12	A	-27	A	5	A	-19	A	-43	A	18	A	-7	A	-40	A	-72	A	-54	A
T-cell receptor beta-chain J1.3 gene extracted from Human T-cell receptor germline beta-chain D1.1 and J1.1 to J1.6 genes	M14158_cds4_at	132	A	186	A	246	A	110	A	45	A	97	A	66	A	26	A	49	A	-5	A	61	A	21	A	85	A	123	A	23	A	215	A	86	A	155	A	26	A	9	A	31	P	76	P	78	A	53	A
T-cell receptor beta-chain J2.1 gene extracted from Human T-cell receptor germline beta-chain D2.1 and J2.1 to J2.7 genes	M14159_cds2_at	42	A	-154	A	-28	A	-28	A	-97	A	47	A	-184	A	-60	A	-73	A	-118	A	29	A	37	A	40	A	-94	A	-11	A	-66	A	19	A	-24	A	-19	A	-6	A	18	A	49	A	57	A	-13	A
Diazepam binding inhibitor (DBI) mRNA	M14200_rna1_at	-39	A	-40	A	-2	A	514	P	309	P	378	P	809	P	440	P	235	P	674	P	154	P	331	P	392	P	347	P	87	A	265	P	61	A	38	A	87	P	3	A	-8	A	471	P	59	A	101	P
ASL Argininosuccinate lyase	M14218_at	-97	A	-141	A	-260	A	-12	A	-86	A	14	A	-140	A	-76	A	-52	A	122	P	-111	A	-98	A	-153	A	-228	A	-129	A	-221	A	-255	A	-102	A	-45	A	-47	A	-25	A	-52	A	-156	A	-120	A
DCN Decorin	M14219_at	-19	A	-29	A	16	P	30	A	20	A	36	A	128	P	41	P	22	A	103	P	12	A	91	A	65	P	14	A	15	P	53	P	11	A	-5	A	26	A	-8	A	-4	A	-1	A	-5	A	90	P
PROS1 Plasma protein S	M14338_at	-10	A	-42	A	-157	A	14	A	-36	A	152	P	94	P	67	P	37	A	44	A	12	A	-16	A	-26	A	-31	A	23	A	-44	A	-7	A	36	A	12	A	17	A	-29	A	106	A	-37	A	-24	A
COAGULATION FACTOR XIII A CHAIN	M14539_at	-50	A	-144	A	-227	A	98	P	62	A	518	P	434	P	41	A	281	P	179	P	-31	A	15	A	113	A	-43	A	-11	A	-64	A	-58	A	84	A	-7	A	16	A	5	A	29	A	27	A	87	A
CYP11A Cytochrome P450, subfamily XIA (cholesterol side chain cleavage)	M14565_at	22	A	149	A	-90	A	26	A	85	A	13	A	120	A	-8	A	-6	A	12	A	53	A	68	A	21	A	53	A	-10	A	61	A	-25	A	78	A	36	A	19	A	-23	A	35	A	-40	A	-17	A
PYGL Glycogen phosphorylase L (liver form)	M14636_at	14	A	-15	A	-13	A	11	A	9	A	34	A	96	P	28	P	-2	A	30	A	58	P	32	A	15	A	7	A	-20	A	-22	A	12	A	18	A	3	A	-14	A	16	A	5	A	10	A	30	A
ITGAV Integrin, alpha V (vitronectin receptor, alpha polypeptide, antigen CD51)	M14648_at	-34	A	-33	A	-62	A	-20	A	23	A	19	A	-2	A	4	A	-2	A	9	A	-31	A	-20	A	-19	A	-44	A	-14	A	-6	A	-10	A	-7	A	2	A	0	A	9	A	-35	A	-17	A	4	A
ISG-54K gene (interferon stimulated gene) encoding a 54 kDA protein, exon 2	M14660_at	-53	A	-25	A	26.6	A	-47	A	64	P	-11	A	29	A	-22	A	5	A	-9	A	10	A	2	A	-66	A	-31	A	126	A	-36	A	-71	A	35	A	-14	A	-29	A	-23	A	-5	A	-54	A	-46	A
FYN FYN oncogene related to SRC, FGR, YES	M14676_at	121	P	261	P	258	A	330	P	142	P	549	P	324	P	249	P	369	P	217	P	405	P	208	A	617	P	865	P	235	P	844	P	304	P	331	P	54	A	67	A	28	A	592	P	212	P	199	P
NGFR Nerve growth factor receptor	M14764_at	94	A	129	A	0	A	88	A	37	A	50	A	40	A	135	M	85	A	5	A	80	A	79	A	91	A	89	A	41	P	146	P	90	A	97	A	24	A	13	A	34	A	92	A	48	A	49	A
RAS-RELATED PROTEIN R-RAS	M14949_at	-23	A	334	A	56	A	53	A	102	A	127	A	742	P	116	P	240	P	452	A	269	P	85	A	190	A	409	A	2	A	57	A	-40	A	-70	A	-2	A	3	A	-107	A	-21	A	-14	A	-88	A
FCER2 Fc fragment of IgE, low affinity II, receptor for (CD23A)	M15059_at	119	A	180	P	161	A	76	A	93	A	66	P	160	A	67	A	68	A	97	P	102	P	249	A	197	A	222	A	308	P	289	P	214	A	223	P	49	A	6	A	44	P	159	A	53	A	47	P
GUSB Glucuronidase, beta	M15182_at	50	A	87	A	46	P	477	P	415	P	381	P	575	P	264	P	383	P	454	P	342	P	261	A	336	P	226	P	86	A	218	P	65	A	70	A	91	P	37	A	37	A	466	P	271	P	308	P
TK1 Thymidine kinase 1, soluble	M15205_at	-20	A	390	M	318	A	90	A	418	P	284	P	247	M	777	P	93	A	595	P	202	A	387	A	249	M	155	A	94	A	129	A	124	M	46	A	53	A	37	A	-7	A	119	P	294	M	185	A
EIF4E Eukaryotic translation initiation factor 4E	M15353_at	-4	A	6	A	-64	A	34	A	14	A	37	A	14	A	28	A	22	A	54	A	-4	A	-103	A	-9	A	-43	A	24	P	10	A	-9	A	23	A	14	A	-2	A	4	A	22	A	-1	A	-1	A
TTR gene (prealbumin) extracted from Human mutant prealbumin gene directly linked to familial amyloidotic polyneuropathy (FAP)	M15517_cds5_at	12	A	9	A	-158	A	2	A	-20	A	-40	A	-66	A	-53	A	-38	A	-55	A	3	A	44	A	-84	A	-36	A	-4	A	25	A	-6	A	-13	A	10	A	-20	A	3	A	-74	A	-83	A	-29	A
ALDOB Aldolase B, fructose-bisphosphate	M15656_at	-30	A	-115	A	-353	A	-105	A	-157	A	-47	A	-47	A	-176	A	-179	A	-47	A	-66	A	35	A	-321	A	-77	A	-47	A	-245	A	23	A	-121	A	-73	A	-13	A	-33	A	-204	A	-374	A	-227	A
RPL44 Ribosomal protein L44	M15661_at	28	A	-23	A	-183	A	131	A	218	P	327	P	737	P	417	P	342	P	714	P	475	P	683	A	525	P	534	P	162	P	472	P	135	P	196	P	57	A	24	A	-25	A	180	P	99	P	417	P
DNA/endogenous human papillomavirus type 16 (HPV) DNA, right flank and viral host junction	M15780_at	-69	A	-7	A	-32	A	-28	A	-61	A	-29	A	12	A	-74	A	-55	A	-26	A	-19	A	-107	A	-53	A	-79	A	-40	A	-119	A	-28	A	-20	A	-23	A	-29	A	-26	A	-218	A	-160	A	-49	A
PCNA Proliferating cell nuclear antigen	M15796_at	17	A	38	A	-144	A	-36	A	74	P	22	A	112	M	52	A	-23	A	207	P	49	A	224	P	-19	A	58	A	-40	A	61	A	-43	A	33	A	23	A	-29	A	0	A	-394	A	-187	A	-7	A
SNRPB2 Small nuclear ribonucleoprotein polypeptide B''	M15841_at	34	A	-88	A	-37	A	15	A	151	P	67	A	204	A	156	A	32	A	275	P	141	M	-4	A	44	A	49	A	-32	A	29	A	-18	A	49	A	49	A	-50	A	-3	A	-252	A	-12	A	55	A
LPL Lipoprotein lipase	M15856_at	21	A	25	A	5	A	-25	A	6	A	222	P	1282	P	63	P	18	A	71	A	-3	A	17	A	-17	A	-44	A	-6	A	50	A	-8	A	20	A	-5	A	-12	A	19	A	-182	A	55	P	32	A
UMOD Uromodulin (uromucoid, Tamm-Horsfall glycoprotein)	M15881_at	-17	A	95	A	110	A	-36	A	-28	A	-23	A	37	A	-19	A	-27	A	20	A	-27	A	95	A	177	A	13	A	0	A	114	A	69	A	65	A	25	A	9	A	-23	A	-39	A	31	A	-41	A
GAS Gastrin	M15958_at	-123	A	-749	A	-447	A	-170	A	-184	A	-140	A	-357	A	-113	A	-106	A	-123	A	-198	A	-100	A	-339	A	-126	A	-49	A	-310	A	-123	A	-328	A	-114	A	-43	A	-68	A	-102	A	-153	A	-219	A
C-yes-1 mRNA	M15990_at	87	P	137	P	107	P	62	P	122	P	74	A	65	A	78	P	81	P	69	A	148	P	-7	A	-10	A	5	A	6	A	120	P	14	A	145	P	45	P	-3	A	8	A	19	A	67	P	98	P
LYN V-yes-1 Yamaguchi sarcoma viral related oncogene homolog	M16038_at	62	A	77	A	-34	A	-2	A	46	A	265	P	423	P	329	P	61	P	197	P	149	P	604	P	301	P	258	P	136	P	295	P	114	P	14	A	26	A	-23	A	-10	A	-30	A	54	A	46	A
MIC2 Antigen identified by monoclonal antibodies 12E7, F21 and O13	M16279_at	-135	A	-497	A	-252	A	1328	P	353	P	470	P	4397	P	1035	P	803	P	1105	P	470	P	634	P	432	P	525	P	8	A	38	P	37	A	255	A	56	A	-42	A	-10	A	240	P	120	P	632	P
Fragile X locus M2C containing an unidentified open reading frame, 3' end	M16282_at	79	A	203	A	-167	A	24	A	81	A	45	A	107	A	40	A	72	A	56	A	122	A	2	A	116	A	48	A	42	A	201	A	63	A	119	A	21	A	18	A	33	A	79	A	41	A	68	A
M2 muscarinic acetylcholine receptor gene	M16404_at	-19	A	-34	A	-4	A	-68	A	-8	A	-24	A	-13	A	-27	A	-28	A	-45	A	-41	A	31	A	-84	A	38	A	9	A	-81	A	-28	A	-18	A	4	A	-4	A	12	M	-95	A	-69	A	8	A
MUSCARINIC ACETYLCHOLINE RECEPTOR M4	M16405_at	31	A	227	P	307	A	111	A	106	A	19	A	112	A	17	A	11	A	87	A	80	A	262	A	72	M	88	A	52	A	376	P	69	A	168	M	16	A	13	A	36	P	-60	A	36	A	97	A
BETA-HEXOSAMINIDASE ALPHA CHAIN PRECURSOR	M16424_at	61	A	-65	A	-49	P	363	A	95	A	155	P	359	A	129	A	240	P	31	A	172	A	214	A	81	A	244	A	55	P	61	P	49	A	-49	A	96	A	4	A	11	A	240	P	90	P	148	P
Lymphotoxin gene extracted from Human tumor necrosis factor and lymphotoxin genes	M16441_cds1_at	-188	A	-433	A	-321	A	-109	A	-112	A	-33	A	-234	A	-77	A	-90	A	-263	A	-292	A	-49	A	-84	A	-37	A	-96	A	-266	A	-63	A	-344	A	-26	A	-13	A	-13	A	-71	A	-128	A	-53	A
QDPR Dihydropteridine reductase	M16447_at	-4	A	66	A	-11	A	142	P	156	P	49	A	171	P	79	P	77	P	138	P	42	A	71	A	133	P	30	A	4	A	49	P	1	A	57	P	14	A	17	A	12	A	544	P	56	P	82	M
STS Steroid sulfatase (microsomal)	M16505_at	-38	A	-41	A	-22	A	89	P	-1	A	48	A	7	A	21	A	20	A	22	A	8	A	81	A	-11	A	-28	A	7	A	-14	A	-4	A	24	A	12	A	2	A	1	A	66	P	-17	A	-33	A
MLR Mineralocorticoid receptor (aldosterone receptor)	M16801_at	7	A	41	A	-29	A	19	A	44	A	52	A	-13	A	5	A	33	A	32	A	54	A	52	A	-8	A	29	A	2	A	28	A	-1	A	64	A	19	A	7	A	-7	A	12	A	-4	A	18	A
Homeo box c1 protein, mRNA	M16937_at	-18	A	-81	A	-43	A	101	A	27	A	52	A	-44	A	77	A	68	A	185	P	30	A	14	A	32	A	-14	A	-13	A	-18	A	-35	A	29	A	-19	A	20	A	1	A	52	A	25	A	218	P
AHSG Alpha-2-HS-glycoprotein alpha and beta chain	M16961_at	56	A	44	A	80	P	80	A	41	A	53	A	16	A	28	A	46	A	56	A	15	A	-73	A	7	A	36	A	12	A	27	A	32	A	-3	A	19	A	3	A	29	P	73	P	77	P	41	A
F5 Coagulation factor V	M16967_at	-19	A	-79	A	-167	A	-28	A	-6	A	-43	A	-32	A	-13	A	-20	A	2	A	13	A	-1	A	12	A	-14	A	3	A	-68	A	-37	A	-14	A	23	A	-2	A	-5	A	-30	A	-44	A	-4	A
C8B Complement component 8, beta polypeptide	M16973_at	18	A	-130	A	-97	A	57	A	-91	A	92	A	-76	A	20	A	71	A	60	A	39	A	-129	A	90	A	64	A	30	A	-193	A	70	A	-45	A	4	A	-3	A	14	A	-86	A	60	A	30	A
GNAI1 Guanine nucleotide binding protein (G protein), alpha inhibiting activity polypeptide 1	M17219_at	40	A	22	A	-20	A	-7	A	3	A	10	A	12	A	33	A	-6	A	19	A	1	A	-58	A	3	A	29	A	-9	A	33	A	13	A	29	A	2	A	-7	A	-9	A	-23	A	-17	A	16	A
PROTHROMBIN PRECURSOR	M17262_at	171	P	53	P	348.7	P	81	A	155	A	457	P	326	P	102	A	47	A	75	A	151	A	191	P	261	P	409	P	325	M	155	A	320	P	141	A	70	A	54	A	71	A	171	A	158	A	85	A
Gamma-A-crystallin gene (gamma-G5), exon 3	M17316_at	-101	A	17	A	97	A	-12	A	-66	A	-77	A	-51	A	-92	A	-85	A	1	A	-45	A	-177	A	-52	A	-16	A	29	A	102	A	-7	A	60	A	29	A	7	A	-15	A	8	A	-2	A	-51	A
F12 Coagulation factor XII (Hageman factor)	M17466_at	-20	A	-6	A	-117	A	-9	A	24	A	56	A	54	A	45	A	-42	A	108	A	-67	A	-91	A	-34	A	-78	A	6	A	-21	A	-40	A	-44	A	-4	A	-3	A	-19	A	-39	A	14	A	12	A
Thymosin beta-4 mRNA	M17733_at	-92	A	-23	A	-12	A	1276	P	4861	P	8846	P	11865	P	7479	P	3524	P	15007	P	9765	P	5694	P	15769	P	13344	P	7103	P	11822	P	5845	P	1448	P	475	A	353	P	-18	A	65	P	2437	P	3106	P
BN51T BN51 (BHK21) temperature sensitivity complementing	M17754_at	-70	A	339	A	182	A	-3	A	48	A	37	A	-67	A	28	A	-25	A	81	A	88	A	92	A	-23	A	56	A	23	M	204	A	76	A	228	A	-11	A	-35	A	-72	A	4	A	-1	A	116	A
RPLP0 Ribosomal protein, large, P0	M17885_at	146	A	-36	A	372	A	7292	P	5883	P	5927	P	20565	P	11012	P	5102	P	16435	P	12984	P	13444	P	9593	P	12709	P	3358	P	6296	P	2864	P	682	A	303	A	908	P	193	P	6514	P	5147	P	9928	P
RPLP1 Ribosomal protein, large, P1	M17886_at	-283	A	-671	A	-381	A	5072	P	4866	P	4095	P	14093	P	10463	P	5256	P	10797	P	9800	P	7639	P	7240	P	13042	P	4645	P	7593	P	2605	P	67	A	52	A	508	P	-42	A	3387	P	5483	P	8322	P
40S RIBOSOMAL PROTEIN S17	M18000_at	100	P	168	M	192	A	10304	P	4987	P	5083	P	16887	P	8509	P	4770	P	11399	P	9069	P	9654	P	6027	P	13676	P	3571	P	6928	P	3272	P	1896	P	1219	P	1165	P	232	P	10097	P	3218	P	6706	P
FATTY ACID-BINDING PROTEIN, INTESTINAL	M18079_at	37	A	-64	A	-26	A	26	A	16	A	10	A	33	A	19	A	107	A	13	A	1	A	83	A	29	A	28	A	-13	A	17	A	-40	A	-35	A	18	A	-16	A	16	A	-8	A	-5	A	15	A
GIP Gastric inhibitory polypeptide	M18185_at	-52	A	-116	A	-108	A	-42	A	-4	A	28	A	-3	A	-9	A	-10	A	-19	A	-68	A	-110	A	-136	A	22	A	5	A	-49	A	-33	A	-27	A	17	A	3	A	-25	A	-17	A	-14	A	-34	A
DMD Dystrophin (muscular dystrophy, Duchenne and Becker types)	M18533_at	2	A	11	A	28	P	41	A	-10	A	50	A	46	A	45	P	122	P	24	A	16	A	0	A	-44	A	-3	A	30	A	22	A	-1	A	46	A	21	A	8	A	15	A	15	A	31	A	5	A
NCA Non-specific cross reacting antigen	M18728_at	-34	A	-80	A	62	A	77	P	137	P	2240	P	8666	P	151	P	295	P	2891	P	5785	P	-12	A	-70	A	-39	A	19	A	20	A	12	A	94	P	16	A	12	A	0	A	-22	A	-10	A	45	A
GALT Galactose-1-phosphate uridyltransferase	M18731_at	-125	A	-293	A	-186	A	-111	A	-100	A	-99	A	-171	A	-103	A	-128	A	-136	A	-137	A	-56	A	-246	A	-257	A	-77	A	-112	A	-110	A	-142	A	-25	A	-30	A	-36	A	-116	A	-75	A	-81	A
GJA1P1 gene extracted from Human Hanukah factor serine protease (HuHF) mRNA	M18737_rna1_at	57	A	195	P	380	P	250	P	73	A	367	P	213	P	235	P	127	A	144	P	190	P	123	A	421	P	333	P	101	P	1108	P	116	P	187	P	81	P	5	A	27	A	5	A	95	P	104	P
ALPP Alkaline phosphatase, placental (Regan isozyme)	M19159_at	228	A	1542	A	559	A	312	A	661	A	252	A	415	A	136	A	263	A	141	A	597	A	254	A	231	A	297	A	150	A	677	A	315	A	231	A	224	A	69	A	103	A	245	A	223	A	237	A
ACTG1 Actin, gamma 1	M19283_at	13	A	28	A	28	A	1635	P	2368	P	2757	P	3133	P	3392	P	1532	P	5599	P	2708	P	1087	P	2417	P	2533	P	356	P	1979	P	299	P	197	P	134	P	105	P	22	M	2219	P	2569	P	2510	P
DBT Dihydrolipoamide branched chain transacylase (E2 component of branched chain keto acid dehydrogenase complex; maple syrup urine disease)	M19301_at	9	A	30	A	78	P	-1	A	-3	A	29	A	51	A	23	A	-12	A	-9	A	31	A	-66	A	45	A	-21	A	-9	A	23	A	5	A	32	A	42	A	-17	A	11	A	1	A	0	A	-14	A
Follistatin gene	M19481_at	-10	A	3	A	-8	A	16	A	-7	A	33	A	-19	A	75	A	21	A	15	A	-12	A	-40	A	35	A	-57	A	5	A	-67	A	-27	A	29	A	-18	A	-6	A	2	A	-19	A	-13	A	15	A
ATP5B ATP synthase, H+ transporting, mitochondrial F1 complex, beta polypeptide	M19483_at	6	A	-61	A	-18	A	366	P	365	P	306	P	2882	P	867	P	652	P	1879	P	1316	P	1655	P	1896	P	1283	P	86	P	430	P	104	P	53	P	59	P	55	P	37	M	280	P	946	P	617	P
MPO Myeloperoxidase	M19507_at	-6	A	-215	A	-281	A	8	A	-46	A	-58	A	-17	A	-102	A	-21	A	42	A	-10	A	-37	A	23	A	-34	A	-4	A	-210	A	-36	A	0	A	1	A	-3	A	20	A	-4	A	-98	A	-130	A
78 KD GLUCOSE REGULATED PROTEIN PRECURSOR	M19645_at	1	A	-31	A	-49	A	632	P	192	P	465	P	1600	P	400	P	198	P	726	P	208	P	141	A	284	P	303	P	32	A	160	A	6	A	0	A	5	A	-16	A	0	A	371	P	451	P	962	P
Alpha-1-antitrypsin-related protein gene, exons 3, 4 and 5	M19684_at	-14	A	-90	A	-93	A	-6	A	-1	A	-109	A	-14	A	-38	A	-44	A	-31	A	-29	A	56	A	-5	A	38	A	-70	A	-13	A	-2	A	-20	A	-13	A	-7	A	-13	A	-62	A	-35	A	-19	A
L-myc gene (L-myc protein) extracted from Human L-myc protein gene	M19720_rna1_at	55	A	173	P	216	P	98	A	111	P	82	A	83	A	62	A	29	A	24	A	99	A	110	A	131	A	34	A	31	A	135	A	32	A	107	A	18	A	29	A	2	A	53	A	124	P	68	A
L-myc gene (L-myc protein) extracted from Human L-myc protein gene	M19720_rna2_at	-49	A	-53	A	-150.1	A	-57	A	-103	A	-125	A	12	A	6	A	7	A	-12	A	-66	A	36	A	11	A	94	A	89	A	-29	A	-413	A	-113	A	-35	A	-4	A	-26	A	-117	A	-89	A	-59	A
FGR Gardner-Rasheed feline sarcoma viral (v-fgr) oncogene homolog	M19722_at	166	A	463	A	468	A	159	A	105	A	126	M	66	A	64	A	104	A	80	A	114	A	128	A	223	A	526	P	116	A	618	A	141	A	323	A	41	A	-18	A	46	A	47	A	227	A	79	A
COX5B Cytochrome c oxidase subunit Vb	M19961_at	81	A	82	A	-21	A	1674	P	700	P	544	P	1043	P	461	P	830	P	1878	P	621	P	371	A	642	P	338	P	69	A	270	P	-7	A	144	A	41	A	45	A	56	A	2259	P	839	P	484	P
Platelet-derived growth factor (PDGFA) A chain gene	M19989_cds1_at	-64	A	-158	A	-77	A	29	A	-50	A	-15	A	28	A	-53	A	-11	A	-87	A	-85	A	62	A	-38	A	-38	A	14	A	-77	A	-6	A	-26	A	-5	A	-14	A	26	A	5	A	-54	A	-46	A
Platelet-derived growth factor (PDGFA) A chain gene	M19989_cds2_at	26	A	81	A	-112	A	235	P	55	A	200	P	212	P	140	P	204	A	99	P	121	P	22	A	57	A	53	A	10	A	2	A	13	A	85	A	29	A	-9	A	-6	A	422	P	27	A	240	P
Interleukin 3 (IL-3) mRNA	M20137_at	65	A	208	A	72	A	52	A	36	A	35	A	11	A	-1	A	20	A	21	A	19	A	16	A	24	A	71	M	16	A	122	A	-12	A	79	A	18	A	-15	A	17	A	39	A	19	A	17	A
F11 Coagulation factor XI (plasma thromboplastin antecedent)	M20218_at	-18	A	-15	A	80	A	28	A	28	A	3	A	21	A	32	A	-29	A	20	A	-75	A	6	A	-24	A	-19	A	9	A	-31	A	-14	A	-25	A	22	A	11	A	16	A	10	A	19	A	32	A
CLTA Clathrin light chain A	M20471_at	127	A	138	A	108	A	6502	P	1127	P	2115	P	1712	P	1886	P	1927	P	5059	P	1231	P	450	A	1101	P	740	P	82	P	429	P	178	P	304	P	658	P	298	P	277	P	3756	P	1491	P	1921	P
SPINK1 Serine protease inhibitor, Kazal type 1	M20530_at	38	A	42	A	81	A	-1	A	47	A	85	A	107	P	5	A	42	A	49	A	37	A	73	A	32	A	53	P	-6	A	70	A	-12	A	163	A	34	A	98	A	1	A	40	A	-34	A	-33	A
ACTA1 Actin, alpha 1, skeletal muscle	M20543_at	-18	A	-2	A	16	A	-3	A	-34	A	-5	A	12	A	9	A	23	A	9	A	-22	A	28	A	1	A	-36	A	-31	A	70	P	-2	A	34	A	9	A	7	A	8	A	32	A	38	A	-20	A
GLUCOSE TRANSPORTER TYPE 3, BRAIN	M20681_at	1	A	48	A	228	A	280	A	99	A	538	P	15	M	362	P	275	P	194	P	178	A	58	A	-31	A	274	P	30	A	221	A	48	A	30	A	8	A	18	A	39	A	307	P	130	A	268	P
, alpha-2 (VI) collagen	M20777_at	-10	A	-281	A	-264	A	-70	A	-137	A	-194	A	-113	A	-128	A	-112	A	-178	A	-252	A	10	A	-127	A	14	A	-26	A	-65	A	-169	A	10	A	-61	A	-33	A	35	A	-47	A	-133	A	-157	A
PLI Alpha-2-plasmin inhibitor (alpha-2-PI)	M20786_at	-212	A	-1531	A	-723	A	-254	A	-190	A	-292	A	431	A	14	A	-107	A	-140	A	-398	A	-79	A	-200	A	-171	A	10	A	-545	A	-422	A	-507	A	-133	A	-73	A	-101	A	-88	A	-226	A	-209	A
APOC1 Apolipoprotein CI	M20902_at	180	A	218	A	372	A	226	M	983	P	598	P	1491	P	494	P	364	P	1117	P	311	A	840	P	2243	P	1890	P	241	P	1120	P	333	A	249	A	38	A	52	A	119	P	71	A	114	M	340	P
DNA with a hepatitis B virus surface antigen (HBsAg) gene (complete cds) insertion	M20919_at	2	A	-82	A	-44	A	-52	A	-62	A	-49	A	-51	A	-24	A	-17	A	-57	A	-80	A	-84	A	-58	A	9	A	-17	A	-79	A	-22	A	-40	A	-29	A	-29	A	-14	A	-36	A	-53	A	-24	A
CALGRANULIN A	M21005_at	-65	A	-117	A	87	A	-38	A	-47	A	83	A	203	A	1377	A	111	P	77	A	14	A	181	A	271	P	941	A	-11	A	70	A	15	A	41	P	48	A	-31	A	-19	A	-1	A	133	P	46	A
Lung phospholipase A-2 (PLA-2) mRNA, clone lung-1(hcDNA)	M21056_at	-68	A	-367	A	-142	A	-50	A	-78	A	1	A	358	A	-1	A	10	A	-40	A	122	A	-164	A	-48	A	-29	A	-85	A	-134	A	-175	A	-122	A	-58	A	-1	A	-13	A	-14	A	-72	A	-79	A
SCYA5 Small inducible cytokine A5 (RANTES)	M21121_at	-51	A	-54	A	37	A	620	P	219	P	326	P	112	A	221	P	224	P	175	P	216	P	43	A	986	P	557	P	20	A	1003	P	36	P	42	A	0	A	17	A	179	P	16	P	17	P	100	P
AMD1 S-adenosylmethionine decarboxylase 1	M21154_at	5	A	13	A	118	A	94	A	-6	A	32	A	131	P	80	M	37	A	33	A	19	A	52	A	92	A	97	A	1	A	136	A	46	A	85	A	124	P	-22	A	28	P	21	A	36	A	97	A
CYBA Cytochrome b-245, alpha polypeptide	M21186_at	-64	A	-333	A	-278	A	42	A	791	P	281	P	2054	P	473	P	651	P	1757	P	1179	P	846	P	2567	P	2952	P	291	P	1296	P	375	P	-139	A	-22	A	26	A	29	A	100	A	529	A	696	P
INSULIN-DEGRADING ENZYME	M21188_at	-25	A	17	A	-4	A	7	A	6	A	-4	A	30	A	21	A	-10	A	-16	A	2	A	-27	A	-11	A	-26	A	-3	A	-39	A	13	A	-40	A	-14	A	-7	A	11	A	-124	A	-74	A	-9	A
SNRPE Small nuclear ribonucleoprotein polypeptide E	M21259_at	-1	A	17	A	10	A	361	P	680	P	451	P	1338	P	601	P	318	P	964	P	289	P	446	P	311	P	639	P	49	A	251	P	68	P	342	P	262	P	11	A	20	A	813	P	769	P	480	P
KRT5 Keratin 5 (epidermolysis bullosa simplex, Dowling-Meara/Kobner/Weber-Cockayne types)	M21389_at	-37	A	34	A	234	A	201	A	7	A	135	A	137	A	8529	P	18	A	105	A	9	A	-89	A	-80	A	72	A	28	A	-1	A	-19	A	-58	A	-14	A	-38	A	-14	A	-5	A	45	P	262	P
CKM Creatine kinase, muscle	M21494_at	14	A	48	A	220	A	-197	A	80	A	-1	A	7	A	-285	A	-155	A	-252	A	-150	A	50	A	-29	A	52	A	-5	A	206	A	-117	A	98	A	14	A	-28	A	-55	A	-60	A	-195	A	20	A
Neuromedin B mRNA	M21551_rna1_at	23	A	24	A	108	A	69	A	66	A	81	A	390	P	84	A	14	A	75	P	-12	A	64	A	28	A	28	A	11	A	163	A	83	A	140	A	26	A	21	A	56	A	120	A	41	A	106	A
PDGFRA Platelet-derived growth factor receptor, alpha polypeptide	M21574_at	4	A	-44	A	-4	P	29	A	43	A	106	P	114	P	44	P	78	P	80	P	79	A	-49	A	98	A	52	M	-11	A	-25	P	17	A	192	A	24	A	40	A	25	P	47	A	89	P	30	M
TCRD T-cell receptor, delta	M21624_at	33	A	22	A	42	A	-31	A	14	A	44	A	-41	A	28	A	34	A	31	A	42	A	98	A	56	A	69	A	25	A	98	A	24	A	45	A	31	A	9	A	9	A	-18	A	45	A	160	P
MYL2 Myosin, light polypeptide 2, regulatory, cardiac, slow	M21812_at	149	P	341	P	296	P	133	P	182	P	117	P	248	P	130	P	172	P	201	P	235	P	230	A	222	M	171	P	79	P	292	P	79	A	164	P	56	A	55	P	-8	A	176	P	201	P	153	P
MDU1 Antigen identified by monoclonal antibodies 4F2, TRA1.10, TROP4, and T43	M21904_at	-251	A	357	A	-243	A	-450	A	58	A	-388	A	1171	P	-147	A	-285	A	-287	A	-450	A	-29	A	-113	A	-292	A	-253	A	-381	A	-555	A	-205	A	-151	A	-122	A	-284	A	-436	A	-264	A	-200	A
DNA 3' to a rearranged and truncated Ig gamma heavy chain disease (RIV) protein gene	M21934_at	20	A	88	A	-14	A	-44	A	13	A	-36	A	90	A	24	A	60	A	-5	A	45	A	60	A	62	A	109	A	2	A	104	A	56	A	55	A	-2	A	22	A	9	A	0	A	-25	A	-2	A
TROPONIN T, FAST SKELETAL MUSCLE ISOFORM BETA	M21984_at	-66	A	-405	A	-181	A	41	A	-118	A	-68	A	158	A	49	A	-82	A	-91	A	17	A	76	A	143	A	-114	A	26	A	-156	A	-129	A	-209	A	-86	A	23	A	26	A	-70	A	-55	A	-37	A
ORPHAN RECEPTOR TR2	M21985_at	95	P	174	A	201	A	86	P	48	A	25	A	55	A	39	A	17	A	22	A	54	A	127	A	72	A	45	A	25	A	183	P	96	P	133	A	14	A	25	A	4	A	-124	A	-58	A	47	A
Interleukin 2 gene, clone pATtacIL-2C/2TT, clone pATtacIL-2C/2TT	M22005_at	-39	A	-68	A	-75	A	-24	A	-4	A	-24	A	-70	A	-44	A	-14	A	-82	A	-66	A	-92	A	-107	A	-58	A	-3	A	-130	A	-51	A	-6	A	-12	A	-68	A	-8	A	-324	A	-109	A	-43	A
Neural cell adhesion molecule (N-CAM) gene, exon SEC and partial cds	M22092_at	-32	A	-61	A	-333	A	-51	A	-69	A	4	A	-45	A	-37	A	-22	A	-56	A	-83	A	-51	A	-21	A	-47	A	-32	A	-116	A	-65	A	-44	A	-12	A	-39	A	-6	A	-48	A	-97	A	-104	A
ANPEP Alanyl (membrane) aminopeptidase (aminopeptidase N, aminopeptidase M, microsomal aminopeptidase, CD13)	M22324_at	-32	A	-173	A	168	A	568	P	134	A	36	A	-223	A	-74	A	33	A	-123	A	473	P	180	A	-77	A	-74	A	21	A	-73	A	-5	A	-7	A	-60	A	-4	A	44	A	-74	A	120	A	-17	A
HSPD1 Heat shock 60 kD protein 1 (chaperonin)	M22382_at	154	P	81	P	30	A	762	P	1217	P	780	P	2592	P	993	P	638	P	3837	P	1452	P	1223	P	551	P	786	P	83	P	595	P	107	M	502	P	269	P	112	P	21	A	944	P	1080	P	1516	P
PLA2G2A Phospholipase A2, group IIA (platelets, synovial fluid)	M22430_at	24	A	124	A	-331	A	804	P	53	A	143	A	130	A	50	A	1259	P	32	A	314	P	88	A	57	A	25	A	12	A	83	A	52	A	408	P	528	P	-42	A	26	A	-86	A	-16	A	88	A
BMP2 Bone morphogenetic protein 2	M22489_at	9	A	-28	A	-169	A	30	A	-21	A	-14	A	19	A	19	A	-5	A	41	A	-4	A	32	A	10	A	0	A	-7	A	-104	A	-11	A	-27	A	-12	A	-7	A	-3	A	-14	A	-14	A	-24	A
BMP4 Bone morphogenetic protein 4	M22490_at	102	M	467	P	185	A	209	P	192	A	224	A	377	P	175	A	375	A	233	P	831	P	187	A	182	M	227	A	117	A	443	A	154	P	202	A	87	A	62	M	37	A	127	A	285	A	383	P
NDUFV2 NADH dehydrogenase (ubiquinone) flavoprotein 2 (24kD)	M22538_at	-127	A	-280	A	-126	A	331	A	810	P	301	A	2355	P	233	P	323	P	315	P	263	P	650	P	827	P	1068	P	138	A	194	P	50	A	-30	A	38	A	55	P	-17	A	338	P	177	A	263	P
GOT2 Glutamic-oxaloacetic transaminase 2, mitochondrial (aspartate aminotransferase 2)	M22632_at	-108	A	-225	A	-324	A	414	A	196	A	122	P	1241	P	262	P	152	P	314	P	161	M	1352	P	159	A	190	A	-51	A	-47	A	-167	A	-76	A	73	A	91	M	3	A	349	P	238	P	148	A
LYL-1 protein gene	M22638_at	-74	A	-54	A	-58	A	5	A	-45	A	33	A	6	A	-2	A	32	A	-1	A	32	A	104	A	8	A	105	A	39	A	40	A	-34	A	-45	A	-16	A	-26	A	16	A	11	A	-80	A	-33	A
CYTOCHROME C OXIDASE POLYPEPTIDE VA PRECURSOR	M22760_at	-17	A	-44	A	-33	A	156	P	192	P	194	P	644	P	403	P	410	P	821	P	243	P	373	P	215	P	267	P	34	A	277	P	22	A	142	P	128	P	10	A	-2	A	306	P	96	A	254	P
CYC1 Cytochrome c-1	M22877_at	39	A	12	A	59	A	32	P	18	A	85	P	220	P	154	P	105	P	253	P	127	P	67	A	87	A	85	M	3	A	91	P	16	A	72	P	3	A	16	A	10	A	39	P	71	P	91	P
TP53 Tumor protein p53 (Li-Fraumeni syndrome)	M22898_at	6	A	18	A	13	A	4	A	71	A	98	P	375	P	126	P	40	P	198	P	-1	A	130	A	-16	A	3	A	41	P	190	P	-6	A	24	A	17	A	33	A	14	A	82	M	76	A	94	P
MLC gene (non-muscle myosin light chain) extracted from Human nonmuscle/smooth muscle alkali myosin light chain gene	M22919_rna2_at	15	A	-217	A	-14	A	261	A	63	A	-7	A	-57	A	149	A	309	P	154	A	133	A	159	A	103	A	-23	A	-7	A	73	A	33	A	-85	A	-14	A	70	A	46	A	64	A	73	A	112	A
PPGB Protective protein for beta-galactosidase (galactosialidosis)	M22960_at	77	A	-294	A	-64	A	603	P	289	P	804	P	881	P	626	P	1057	P	1182	P	699	P	207	A	715	P	679	P	43	A	64	P	72	A	5	A	107	P	7	A	165	P	1587	P	850	P	392	P
CYB5 Cytochrome b-5	M22976_at	31	A	44	A	-24	A	-5	P	181	P	205	P	3834	P	280	P	75	P	161	A	299	P	216	A	128	A	198	M	68	P	53	A	2	A	127	P	47	A	47	A	6	A	16	A	69	M	171	A
RAP1A RAP1A, member of RAS oncogene family	M22995_at	12	A	-29	A	25	A	30	A	42	A	125	P	86	P	72	P	72	A	106	P	89	P	87	A	91	A	61	P	14	A	265	P	28	A	126	P	14	A	10	A	16	A	19	P	46	P	67	P
ATP2A2 ATPase, Ca++ transporting, cardiac muscle, slow twitch 2	M23114_at	4	A	-6	A	17	A	20	A	256	P	242	P	594	P	374	P	14	A	249	P	135	P	1	A	97	P	137	P	3	A	89	P	46	P	52	A	2	A	2	A	-12	A	28	A	36	A	116	P
Transposon-like element mRNA	M23161_at	-33	A	-46	A	-3	A	62	A	25	A	-17	A	558	P	80	P	14	A	30	P	-28	A	113	P	52	A	123	P	141	P	-82	A	-4	A	146	P	86	P	-11	A	-13	A	-57	A	33	A	-14	A
CD33 CD33 antigen (differentiation antigen)	M23197_at	24	A	136	M	172	A	31	A	38	A	108	A	70	A	45	M	28	A	24	A	15	A	91	A	73	A	52	A	26	A	154	A	39	A	76	A	3	A	5	A	-4	A	9	A	25	A	21	A
CAPN2 Calpain, large polypeptide L2	M23254_at	79	A	245	A	151	A	159	P	569	P	1141	P	3593	P	429	P	354	P	572	P	1094	P	144	A	483	P	236	P	82	P	304	P	161	A	270	P	145	P	46	A	32	A	431	P	234	P	277	P
HEXB Hexosaminidase B (beta polypeptide)	M23294_at	-26	A	-36	A	-85	A	226	M	161	P	398	P	1105	P	223	P	171	P	414	P	134	A	-26	A	195	P	190	P	-26	A	89	P	-19	A	275	P	95	P	6	A	-18	A	142	P	69	A	203	P
RASA1 GTPase-activating protein ras p21 (RASA)	M23379_at	-41	A	-57	A	2	A	57	A	21	A	98	P	296	P	59	P	79	P	188	P	112	P	241	A	49	A	54	A	-8	A	116	P	-22	A	13	A	19	A	15	A	20	M	78	P	29	A	48	P
Alpha 2 adrenergic receptor gene	M23533_at	-132	A	-485	A	-38	A	-219	A	-119	A	-223	A	-137	A	-57	A	-86	A	-83	A	-101	A	-93	A	-128	A	-403	A	-33	A	-276	A	-123	A	-134	A	-61	A	-34	A	-76	A	-407	A	-133	A	-44	A
NPM1 Nucleophosmin (nucleolar phosphoprotein B23, numatrin)	M23613_at	67	P	101	P	97	P	408	P	1965	P	1733	P	2313	P	1430	P	604	P	4170	P	1792	P	2361	P	1822	P	1817	P	495	P	1930	P	487	P	788	P	446	P	196	P	66	A	865	P	940	P	1849	P
ADRENODOXIN PRECURSOR	M23668_at	10	A	-9	A	62	A	51	A	0	A	19	A	0	A	-2	A	29	A	20	A	-98	A	-71	A	-55	A	22	A	-29	A	62	A	-73	A	25	A	7	A	-8	A	-6	A	22	P	-40	A	-10	A
Alpha-tubulin mRNA	M24194_at	76	A	242	A	145	A	6193	P	4641	P	4095	P	5858	P	6041	P	3945	P	14168	P	6701	P	4919	P	5732	P	7848	P	1590	P	3259	P	1414	P	590	P	271	P	715	P	189	P	10716	P	2369	P	6927	P
MYL3 Myosin, light polypeptide 3, alkali; ventricular, skeletal, slow	M24248_at	201	A	864	A	1235	P	640	P	687	A	518	P	167	A	125	A	254	A	196	A	345	A	165	A	224	A	224	A	122	A	1359	P	257	A	603	P	204	A	52	A	60	A	365	P	216	A	268	A
PTHLH gene (parathyroid hormone-like protein A) extracted from Human parathyroid hormone-like protein (PLP) gene	M24351_cds2_at	-8	A	11	A	-6	A	23	A	60	A	-12	A	98	P	133	P	-5	A	-3	A	23	A	-22	A	35	A	37	A	-2	A	52	P	19	A	34	A	9	A	2	A	-4	A	33	P	10	A	33	A
HLA-DQB1 Major histocompatibility complex, class II, DQ beta 1	M24364_at	-14	A	63	A	-26	A	10	A	-6	A	-15	A	9	A	-1	A	-22	A	56	P	-3	A	10	A	49	A	-6	A	1	A	34	A	-7	A	23	A	11	A	-25	A	-6	A	11	A	-30	A	-8	A
PTMS Parathymosin	M24398_at	-320	A	-1084	A	-331	A	627	A	492	A	-24	A	78	A	-97	A	118	A	38	A	115	A	-34	A	-226	A	254	A	44	A	-117	A	-235	A	173	A	-43	A	-109	A	-35	A	73	A	-251	A	353	A
CTRB1 Chymotrypsinogen B1	M24400_at	-133	A	-34	A	96	A	-90	A	32	A	-80	A	190	A	-166	A	0	A	-30	A	100	A	-19	A	-14	A	35	A	46	A	-113	A	40	A	71	A	-21	A	-26	A	11	A	-211	A	-66	A	-119	A
ALPL Alkaline phosphatase, liver/bone/kidney	M24439_at	194	A	360	A	372	A	104	A	120	A	226	A	1364	P	218	A	178	A	148	A	442	A	272	A	375	A	383	A	87	A	101	A	213	A	143	A	27	A	39	A	45	A	91	A	294	A	323	P
PULMONARY SURFACTANT-ASSOCIATED PROTEIN B PRECURSOR	M24461_at	6	A	43	A	9	A	44	A	-30	A	8267	P	16416	P	5286	P	-22	A	11	A	40	A	70	A	50	A	56	A	-32	A	90	A	18	A	38	A	-23	A	5	A	-15	A	7	A	-1	A	11	A
G6PD Glucose-6-phosphate dehydrogenase	M24470_at	119	A	250	P	153	A	208	P	153	P	135	P	266	P	125	P	143	P	85	A	210	P	78	A	127	P	128	A	50	A	154	P	66	A	135	P	44	A	16	A	51	M	88	A	138	A	317	P
IFI56 Interferon-induced protein 56	M24594_at	15	A	29	A	-54	A	34	A	94	A	70	A	23	A	62	P	86	A	52	A	58	A	-15	A	202	P	5	A	-8	A	45	A	-15	A	35	A	20	A	-10	A	7	A	16	A	166	A	45	A
THRA Thyroid hormone receptor, alpha (avian erythroblastic leukemia viral (v-erb-a) oncogene homolog)	M24899_at	-79	A	-216	A	-395	A	-95	A	-94	A	-67	A	68	A	71	P	38	A	202	P	-83	A	-35	A	-14	A	-210	A	-79	A	-411	A	-195	A	-285	A	-60	A	-3	A	-56	A	45	A	17	A	13	A
ACPP Acid phosphatase, prostate	M24902_at	87	P	8	A	38	A	14052	P	13	A	19	A	18	A	36	A	88	P	13	A	11	A	-18	A	27	A	20	A	13	A	42	A	18	A	0	A	937	P	15	A	14	A	53	P	3	A	54	A
60-kdal ribonucleoprotein (Ro) mRNA	M25077_at	-54	A	-169	A	-176	A	-89	A	8	A	-2	A	319	P	88	A	-19	A	90	A	63	A	146	A	-90	A	47	A	-5	A	-40	A	-29	A	-134	A	-33	A	-39	A	-20	A	38	A	-66	A	35	A
THYROTROPIN BETA CHAIN PRECURSOR	M25164_at	40	A	64	A	-165	A	18	A	73	A	48	A	39	A	20	A	-8	A	-19	A	62	A	37	A	9	A	66	A	63	P	186	A	-2	A	91	A	3	A	6	A	1	A	19	A	-4	A	25	A
ELK1 ELK1, member of ETS oncogene family	M25269_at	-27	A	120	A	88	A	62	A	33	A	70	A	20	A	13	A	69	A	18	A	137	A	100	A	113	A	44	A	62	A	155	A	86	P	67	A	6	A	6	A	3	A	31	A	23	A	43	A
SELL Selectin L (lymphocyte adhesion molecule 1)	M25280_at	-33	A	-213	A	-138	A	-16	A	14	A	82	A	261	A	15	A	-46	A	-40	A	27	A	19	A	262	P	-14	A	462	P	617	P	9	A	-34	A	-69	A	0	A	-19	A	90	A	19	A	-32	A
SELP Selectin P (granule membrane protein 140kD, antigen CD62)	M25322_at	119	A	85	A	83	A	98	M	58	A	103	A	74	A	48	A	-9	A	-2	A	87	A	3	A	58	A	-3	A	41	A	96	A	16	A	119	A	15	A	11	A	54	A	56	A	21	A	33	A
PTPN2 Protein tyrosine phosphatase, non-receptor type 2	M25393_at	0	A	-30	A	-18	A	4	A	-6	A	-5	A	3	A	2	A	17	A	-21	A	3	A	23	A	4	A	-48	A	18	A	27	A	-1	A	23	A	0	A	13	A	9	A	-15	A	-12	A	20	A
Kallikrein mRNA, clone clone phKK25	M25629_at	19	A	-21	A	-50	A	84	A	-14	A	-34	A	-3	A	-6	A	264	P	200	P	30	A	14	A	26	A	-23	A	7	A	18	A	10	A	45	A	-10	A	-20	A	-1	A	-22	A	-37	A	52	A
G2/MITOTIC-SPECIFIC CYCLIN B1	M25753_at	-12	A	-2	A	-1	A	12	A	36	A	0	A	89	A	83	P	-1	A	94	P	55	A	158	A	115	P	82	P	-4	A	16	A	36	A	-15	A	7	A	9	A	13	A	-23	A	66	P	33	A
SECRETOGRANIN II PRECURSOR	M25756_at	6	A	1	A	24	A	13	A	19	A	-10	A	14	A	33	A	21	A	38	A	61	A	-13	A	-19	A	-34	A	6	A	30	A	13	A	27	A	33	A	-11	A	17	A	0	A	3	A	45	A
ATP6B1 ATPase, H+ transporting, lysosomal (vacuolar proton pump), beta polypeptide, 56/58kD, isoform 1	M25809_at	37	A	-244	A	-212	A	-61	A	24	A	22	A	143	A	81	A	0	A	88	A	168	A	12	A	100	A	5	A	-22	A	-136	A	-68	A	-147	A	15	A	-3	A	-12	A	34	A	199	A	85	A
PF4 Platelet factor 4	M25897_at	26	A	-64	A	-128	A	-19	A	-24	A	26	A	-36	A	10	A	-2	A	21	A	33	A	-66	A	-11	A	15	A	-20	A	-51	A	-21	A	-21	A	-30	A	-2	A	-7	A	-26	A	-49	A	27	A
CGMP phosphodiesterase alpha subunit (CGPR-A) mRNA	M26061_at	64	A	77	A	15	A	29	A	27	A	44	M	46	A	33	A	78	A	31	A	143	P	40	A	-29	A	68	A	20	A	99	P	15	A	-11	A	10	A	-2	A	7	A	38	A	39	A	54	A
IL2RB Interleukin 2 receptor beta chain	M26062_at	-111	A	-640	A	-400	A	-170	A	-92	A	16	A	1	A	-58	A	13	A	-55	A	-23	A	-144	A	323	P	320	P	-7	A	185	P	-28	A	-246	A	-17	A	-13	A	-12	A	-89	A	-116	A	-17	A
Platelet factor 4 varation 1 (PF4var1) gene	M26167_rna1_at	-2	A	0	A	-176	A	-21	A	-11	A	-11	A	8	A	6	A	19	A	-9	A	-5	A	-113	A	-43	A	-31	A	-1	A	9	A	-14	A	-3	A	-18	A	-14	A	-15	A	-25	A	-11	A	-8	A
COL4A1 gene (alpha-1 type IV collagen) extracted from Human alpha-1 collagen type IV gene	M26576_cds2_at	119	P	223	P	65	A	144	P	182	P	320	P	501	P	266	P	213	P	297	P	214	P	44	A	570	P	286	P	69	A	242	P	30	A	114	A	29	A	34	A	25	A	131	P	110	M	208	P
DEFA1 Defensin, alpha 1, myeloid-related sequence	M26602_at	1	A	-129	A	-99	A	-60	A	-23	A	-41	A	122	A	-41	A	-50	A	-61	A	-39	A	-17	A	-79	A	-43	A	-57	A	-13	A	-42	A	-41	A	5	A	5	A	-9	A	-26	A	-50	A	-28	A
HOMEOBOX PROTEIN HOX-A5	M26679_at	-13	A	2	A	39	A	-24	A	-23	A	-33	A	-19	A	3	A	-43	A	-6	A	-29	A	40	A	14	A	-27	A	-3	A	-34	A	-15	A	-19	A	23	A	9	A	2	A	-10	A	-20	A	14	A
LMO1 LIM domain only 1 (rhombotin 1)	M26682_at	6	A	-126	A	-43	A	96	A	42	A	82	A	48	A	68	A	80	A	100	A	134	A	147	A	105	A	68	A	-32	A	-13	A	-33	A	-39	A	-14	A	24	A	-4	A	97	A	49	A	119	A
SCYA2 Small inducible cytokine A2 (monocyte chemotactic protein 1, homologous to mouse Sig-je)	M26683_at	139	P	201	A	295	A	94	A	84	A	95	A	167	P	85	A	104	A	88	A	148	A	59	A	93	A	83	A	49	A	258	A	106	A	105	A	22	A	35	P	24	A	84	A	138	P	122	A
UBA52 Ubiquitin A-52 residue ribosomal protein fusion product 1	M26880_at	240	P	373	P	1843	P	11913	P	2697	P	5509	P	6043	P	2643	P	3323	P	3452	P	2652	P	1473	P	861	P	1708	P	275	P	3662	P	349	P	3170	P	1566	P	726	P	2308	P	7305	P	3808	P	3773	P
TYR Tyrosinase (oculocutaneous albinism IA)	M27160_at	69	A	64	A	120	A	62	A	87	A	54	A	38	A	60	A	-44	A	68	A	7	A	-11	A	-3	A	-62	A	27	A	19	A	-19	A	84	A	20	A	9	A	23	A	389	P	-19	A	-50	A
CD8A CD8 antigen, alpha polypeptide (p32)	M27161_at	-43	A	4	A	-147	A	188	A	-12	A	30	A	126	A	29	A	-67	A	18	A	95	A	34	A	102	A	57	A	2	A	105	A	-75	A	-53	A	20	A	-6	A	-1	A	-62	A	7	A	1	A
VEGF Vascular endothelial growth factor	M27281_at	-23	A	-27	A	24	A	7	A	11	A	-12	A	142	A	8	A	19	A	-9	A	39	A	10	A	2	A	138	A	36	A	-11	A	42	A	-37	A	15	A	-6	A	23	A	-25	A	-15	A	-38	A
Oncostatin M gene, exon 3	M27288_at	-201	A	-1030	A	-419	A	-164	A	-236	A	-238	A	-190	A	-191	A	-81	A	-104	A	-498	A	-137	A	-505	A	-21	A	-165	A	-295	A	-435	A	-285	A	-101	A	-58	A	-41	A	-123	A	-164	A	-346	A
INTERLEUKIN-1 RECEPTOR, TYPE I PRECURSOR	M27492_at	-10	A	-22	A	112	A	205	P	107	P	288	P	238	P	182	P	136	P	69	P	33	A	8	A	96	A	95	A	7	A	61	A	-33	A	118	P	31	A	19	P	-1	A	18	A	135	P	91	P
GNAI1 Alternative guanine nucleotide-binding regulatory protein (G) alpha-inhibitory-subunit	M27543_at	37	A	57	A	5	A	70	A	-1	A	18	A	27	A	28	A	4	A	-6	A	13	A	-10	A	7	A	80	A	27	A	79	A	-11	A	51	A	10	A	-12	A	-7	A	21	A	4	A	40	A
SLC4A1 Solute carrier family 4, anion exchanger, member 1 (erythrocyte membrane protein band 3)	M27819_at	33	A	44	A	19	A	4	A	71	A	18	A	16	A	16	A	5	A	-12	A	-67	A	15	A	-12	A	60	A	-6	A	55	A	-16	A	51	A	19	A	22	A	-9	A	0	A	-51	A	-31	A
Endogenous retroviral protease mRNA	M27826_at	594	P	1614	P	1467	P	739	P	883	P	-96	A	64	A	40	A	113	A	603	P	3111	P	203	A	79	A	6	A	323	P	625	P	573	P	948	A	355	P	75	M	243	P	265	A	2	A	-125	A
ZNF84 Zinc finger protein 84 (HPF2)	M27878_at	-33	A	-44	A	-28	A	-46	A	-18	A	-23	A	17	A	11	A	10	A	-6	A	16	A	31	A	-11	A	-57	A	-31	A	-12	A	-28	A	-6	A	9	A	24	A	-8	A	4	A	-11	A	2	A
CST3 Cystatin C (amyloid angiopathy and cerebral hemorrhage)	M27891_at	-33	A	10	A	154	A	1773	P	1276	P	1791	P	11938	P	1939	P	4533	P	4471	P	3018	P	640	P	3132	P	1794	P	421	P	1650	P	359	P	-140	A	-66	A	67	M	95	P	693	P	1099	P	5017	P
RAS-RELATED PROTEIN RAB-1A	M28209_at	70	P	83	A	29	A	29	A	73	A	48	A	296	P	49	P	44	A	83	P	128	P	116	A	148	P	228	P	35	A	149	P	59	P	55	A	15	A	9	A	10	A	30	A	16	A	56	A
GTP-binding protein (RAB3A) mRNA	M28210_at	-191	A	-566	A	-353	A	-203	A	-83	A	-70	A	-494	A	-123	A	-314	A	-136	A	-254	A	-120	A	-544	A	-404	A	-131	A	-258	A	-380	A	-142	A	-68	A	-66	A	-37	A	-41	A	-259	A	-205	A
RAS-RELATED PROTEIN RAB-4A	M28211_at	-52	A	-41	A	-38	A	-32	A	95	A	-8	A	84	A	-11	A	-62	A	-22	A	-31	A	-98	A	-47	A	-145	A	10	A	-23	A	-71	A	-33	A	-12	A	-14	A	-18	A	-21	A	-103	A	-18	A
RAB6 RAB6, member RAS oncogene family	M28212_at	15	A	31	A	37	A	39	A	13	A	3	A	16	A	10	A	-5	A	-23	A	30	A	-58	A	28	A	36	A	38	P	31	A	-4	A	41	A	5	A	2	A	12	A	-806	A	21	A	26	A
GTP-binding protein (RAB3B) mRNA	M28214_at	-48	A	-144	A	-242	A	-70	A	-36	A	-46	A	-137	A	-70	A	-47	A	-110	A	-119	A	-56	A	-176	A	-180	A	-44	A	-50	A	-100	A	-37	A	-11	A	-53	A	-1	A	-75	A	-82	A	-71	A
RAS-RELATED PROTEIN RAB-5A	M28215_at	-6	A	62	A	38	A	-5	A	31	A	23	A	-14	A	6	A	3	A	-3	A	13	A	23	A	0	A	-20	A	30	P	45	P	24	A	21	A	17	A	-17	A	-5	A	45	A	33	A	3	A
LDLR Low density lipoprotein receptor (familial hypercholesterolemia)	M28219_at	43	A	130	A	1.2	A	27	A	300	A	-55	A	95	A	-22	A	6	A	-34	A	125	A	120	A	88	A	474	A	507	A	11	A	29	A	238	A	-7	A	-4	A	83	A	-1	A	62	A	49	A
ITGA2 Integrin, alpha 2 (CD49B, alpha 2 subunit of VLA-2 receptor)	M28249_at	-3	A	20	A	-82	A	37	A	31	A	30	A	8	A	33	P	-18	A	62	A	5	A	-105	A	62	P	-27	A	-2	A	7	A	7	A	78	A	10	A	-15	A	11	A	1	A	-16	A	6	A
NADH-CYTOCHROME B5 REDUCTASE	M28713_at	35	P	42	A	251	P	2926	P	502	P	1019	P	545	P	896	P	424	P	734	P	184	P	94	A	408	P	266	P	89	A	404	P	-18	A	376	P	164	A	9	A	5	A	986	P	401	P	474	P
CD1A CD1a antigen (thymocyte antigen)	M28825_at	-96	A	8	A	280	A	38	A	116	A	109	A	-114	A	9	A	-49	A	-85	A	60	A	23	A	-38	A	-2	A	11	A	158	A	90	A	96	A	36	A	-22	A	-2	A	-52	A	-96	A	17	A
CD1B CD1b antigen (thymocyte antigen)	M28826_at	-47	A	-93	A	-188	A	-81	A	-29	A	-26	A	28	A	-9	A	-6	A	-10	A	4	A	-204	A	30	A	-22	A	-8	A	-49	A	15	A	-19	A	-3	A	-17	A	-11	A	-22	A	-47	A	-46	A
CD1C CD1c antigen (thymocyte antigen)	M28827_at	-118	A	-264	A	-280	A	-77	A	-72	A	48	A	-45	A	-51	A	-3	A	-80	A	-48	A	-116	A	-38	A	-41	A	-9	A	17	P	8	A	-85	A	-9	A	-9	A	-47	A	-42	A	-93	A	-117	A
GRANZYME B PRECURSOR	M28879_at	28	A	53	A	26	A	45	A	-25	A	59	A	20	A	68	P	78	P	104	P	16	A	63	A	67	A	106	P	17	A	14	A	37	A	69	A	19	A	20	A	7	A	23	A	41	A	80	P
IL1A Interleukin 1, alpha	M28983_at	33	A	71	A	61	A	38	A	48	A	19	A	43	A	17	A	21	A	47	A	29	A	-74	A	44	A	29	A	6	A	103	A	41	A	102	P	48	P	10	A	-2	A	-9	A	4	A	36	A
HNRPA2B1 Heterogeneous nuclear ribonucleoprotein A2/B1	M29064_at	-17	A	5	A	-56	A	225	P	560	P	712	P	280	P	713	P	229	P	779	P	381	P	251	M	245	P	275	P	54	P	532	P	76	P	298	P	164	P	108	P	17	A	197	P	423	P	500	P
LIPC Lipase, hepatic	M29194_at	-23	A	-124	A	-98	A	-33	A	8	A	-67	A	-66	A	-34	A	-44	A	22	A	-47	A	81	A	-10	A	-9	A	21	A	-105	A	-44	A	-81	A	24	A	26	A	-9	A	11	A	-27	A	-25	A
GC-RICH SEQUENCE DNA-BINDING FACTOR	M29204_at	8	A	54	A	80	A	254	P	58	A	83	P	383	P	108	M	79	A	106	P	72	A	131	A	124	A	92	A	58	A	141	P	33	A	57	A	95	A	17	A	15	A	110	P	89	P	41	A
MAG Myelin-associated glycoprotein	M29273_at	54	A	131	A	251	A	123	P	152	P	7	A	58	A	-15	A	101	A	5	A	130	A	108	A	18	A	79	A	31	A	180	P	45	A	136	P	3	A	-24	A	39	A	109	A	22	A	20	A
CARBONIC ANHYDRASE III	M29458_at	45	A	47	A	-1	A	3	A	16	A	33	A	-6	A	-6	A	34	A	16	A	-24	A	-79	A	15	A	-1	A	-4	A	34	P	26	A	9	A	-5	A	4	A	-5	A	16	A	3	A	18	A
Recombination activating protein (RAG-1) gene	M29474_at	-24	A	-20	A	-107	A	-91	A	-4	A	-5	A	31	A	-23	A	-26	A	-66	A	-38	A	-100	A	-52	A	15	A	-36	A	-9	A	-44	A	-15	A	-12	A	-11	A	-4	A	-54	A	-41	A	-18	A
Translational initiation factor 2 beta subunit (elF-2-beta) mRNA	M29536_at	18	A	-7	A	-87	A	352	P	576	P	316	P	932	P	602	P	207	P	898	P	382	P	286	P	623	P	326	A	119	P	301	P	37	A	205	P	171	P	44	A	8	A	391	A	402	P	265	P
CARCINOEMBRYONIC ANTIGEN PRECURSOR	M29540_at	18	A	72	A	-108	A	13	A	55	A	152	P	61	M	216	P	1425	P	4046	P	5117	P	40	A	-18	A	-32	A	-31	A	-28	A	-16	A	31	A	32	A	-18	A	12	A	-100	A	-45	A	-35	A
SERINE/THREONINE PROTEIN PHOSPHATASE 2B CATALYTIC SUBUNIT, BETA ISOFORM	M29550_at	-24	A	104	A	-6	A	84	P	2	A	29	A	162	P	57	M	70	A	70	A	44	A	24	A	50	A	77	A	2	A	-18	A	21	A	-51	A	7	A	-9	A	-8	A	12	A	6	A	47	A
SERINE/THREONINE PROTEIN PHOSPHATASE 2B CATALYTIC SUBUNIT, BETA ISOFORM	M29551_at	-39	A	-84	A	-127	A	-62	A	-7	A	7	A	-16	A	38	P	33	A	80	A	-32	A	31	A	0	A	-4	A	-21	A	-9	A	-62	A	-25	A	25	A	-32	A	4	A	41	A	-24	A	25	A
ZNF7 Zinc finger protein 7 (KOX 4, clone HF.16)	M29580_at	-104	A	-78	A	-144	A	-17	A	-1	A	-50	A	27	A	-2	A	-67	A	0	A	35	A	8	A	-45	A	33	A	-23	A	-47	A	-45	A	-41	A	-27	A	-1	A	-28	A	-26	A	-48	A	-14	A
ZNF8 Zinc finger protein 8 (clone HF.18)	M29581_at	49	A	253	P	280	A	103	A	135	P	126	P	132	M	101	A	86	A	160	P	152	A	51	A	127	P	116	M	72	A	291	P	94	P	129	P	50	A	31	A	-6	A	54	A	168	P	118	P
IL7R Interleukin 7 receptor	M29696_at	-19	A	148	P	-230	A	270	P	75	P	482	P	173	A	372	P	206	P	72	P	236	P	118	A	135	A	320	P	92	P	164	P	7	A	6	P	-21	A	-1	A	-3	A	28	A	39	A	108	P
FUCA1 Fucosidase, alpha-L- 1, tissue	M29877_at	29	A	94	A	105	P	265	P	176	P	387	P	1759	P	468	P	520	P	640	P	464	P	695	P	1452	P	461	P	157	P	780	P	214	P	232	P	107	P	35	A	15	A	90	P	205	P	512	P
OAT Ornithine aminotransferase (gyrate atrophy)	M29927_at	-74	A	-70	A	-38	A	9	A	125	P	84	A	1082	P	328	P	53	P	315	P	31	A	-28	A	38	A	110	P	-11	A	50	A	0	A	53	A	36	A	-2	A	-11	A	13	A	52	A	3	A
Steroid receptor (TR2-11) mRNA	M29960_at	-3	A	3	A	-5	A	5	A	24	A	27	A	73	A	39	A	50	A	38	A	87	A	-8	A	67	M	-6	A	15	A	53	P	-1	A	55	A	7	A	6	A	12	A	-822	A	25	A	11	A
MGMT 6-O-methylguanine-DNA methyltransferase (MGMT)	M29971_at	-60	A	-41	A	-71	A	74	A	65	A	-3	A	84	A	88	P	45	A	208	P	-10	A	39	A	15	A	86	A	-23	A	-30	A	10	A	-17	A	-9	A	-12	A	-5	A	25	A	12	A	73	P
IL9 Interleukin 9	M30135_at	-57	A	-138	A	-206	A	-50	A	-28	A	-52	A	-33	A	-57	A	-56	A	-82	A	-84	A	-7	A	-58	A	-20	A	-38	A	-124	A	-6	A	-71	A	-9	A	-16	A	-21	A	-58	A	-55	A	-91	A
CETP Cholesteryl ester transfer protein, plasma	M30185_at	-87	A	-227	A	-103.4	A	-4	A	-276	A	-333	A	-329	A	-57	A	-83	A	-84	A	-147	A	-180	A	-1	A	-329	A	-64	A	-33	A	-11	A	-116	A	-159	A	-14	A	-134	A	-94	A	-199	A	-114	A
NID Nidogen (enactin)	M30269_at	32	A	51	A	63	A	38	A	9	A	73	A	40	A	30	A	8	A	17	A	91	P	4	A	57	A	50	A	21	A	64	A	15	A	27	A	9	A	2	A	-8	A	4	A	63	A	38	A
UBIQUITIN CARBOXYL-TERMINAL HYDROLASE ISOZYME L3	M30496_at	-51	A	-11	A	-48	A	14	A	20	A	40	A	33	A	32	A	41	A	165	P	62	A	66	A	1	A	14	A	-19	A	8	A	-13	A	26	A	43	A	-11	A	-7	A	38	A	-9	A	51	P
PPP3CB Calcineurin B	M30773_at	-4	A	-3	A	-25	A	7	A	-16	A	-30	A	37	A	-3	A	-15	A	-13	A	-28	A	-55	A	-11	A	2	A	-15	A	8	A	-3	A	26	A	-12	A	-29	A	-7	A	-18	A	-29	A	14	A
MX2 Myxovirus (influenza) resistance 2, homolog of murine	M30818_at	44	A	131	A	-38	A	128	P	67	A	152	P	37	A	86	P	91	P	49	A	133	P	177	A	225	P	85	A	58	A	198	P	76	A	71	A	37	A	48	A	-4	A	35	A	119	P	31	A
TCRG T cell receptor gamma chain	M30894_at	61	A	24	M	28	P	179	P	20	A	73	P	183	P	58	P	65	P	40	A	82	P	-81	A	2	A	53	M	49	P	40	P	39	A	47	A	174	P	13	A	-2	A	28	A	64	P	53	M
ATP-DEPENDENT DNA HELICASE II, 86 KD SUBUNIT	M30938_at	55	A	-65	A	-116	A	43	P	122	M	92	P	690	P	114	P	91	P	456	P	426	P	131	A	334	P	2	A	35	A	273	P	13	A	129	A	21	A	30	A	34	A	60	A	232	P	318	P
MYH9 Myosin, heavy polypeptide 9, non-muscle	M31013_at	-49	A	7	A	-17	A	1867	P	703	P	1585	P	444	P	2133	P	1020	P	1887	P	1005	P	7	A	969	P	312	P	32	A	895	P	53	A	441	P	327	P	144	P	104	A	1045	P	637	P	950	P
CYTOCHROME P450 XVIIA1	M31153_at	-173	A	-530	A	-495	A	-124	A	-118	A	-176	A	-128	A	-141	A	-159	A	-148	A	-164	A	-24	A	-131	A	-150	A	-154	A	-365	A	-210	A	-181	A	-30	A	-102	A	-78	A	-563	A	-310	A	-178	A
PRKAR2B Protein kinase, cAMP-dependent, regulatory, type II, beta	M31158_at	19	A	111	A	35	A	10	A	51	A	39	A	-17	A	7	A	13	A	3	A	34	A	28	A	65	A	72	A	-11	A	111	A	5	A	79	A	31	A	-23	A	-12	A	-42	A	-7	A	-15	A
TUMOR NECROSIS FACTOR-INDUCIBLE PROTEIN TSG-6 PRECURSOR	M31165_at	14	A	83	A	30	A	-8	A	42	A	7	A	32	A	40	P	18	A	31	A	19	A	-21	A	19	A	42	A	5	A	46	A	6	A	301	P	23	A	17	A	7	A	13	A	5	A	15	A
PTX3 Pentaxin-related gene, rapidly induced by IL-1 beta	M31166_at	23	A	23	A	33	A	-1	A	40	A	32	A	5	A	25	A	27	A	12	A	6	A	-57	A	17	A	18	A	15	A	27	A	36	P	595	P	9	A	-16	A	16	A	13	A	17	A	35	A
ECGF1 Endothelial differentiation protein (edg-1)	M31210_at	-5	A	-44	A	-53	A	27	A	-14	A	6	A	18	A	21	A	5	A	-17	A	4	A	-66	A	-33	A	-34	A	-10	A	-8	A	5	A	73	P	-4	A	8	A	-17	A	-2	A	-3	A	-12	A
Oncoprotein 18 (Op18) gene	M31303_rna1_at	218	P	269	A	547	P	344	P	412	P	288	P	591	A	338	P	349	P	380	P	386	A	925	P	438	M	537	P	135	P	513	P	290	P	411	P	199	P	35	A	154	P	359	P	306	P	341	P
GNB3 Guanine nucleotide binding protein (G protein), beta polypeptide 3	M31328_at	147	A	366	M	354	M	298	P	188	P	192	P	302	A	78	A	95	A	92	A	293	P	199	A	524	P	167	A	141	P	370	A	244	P	342	A	92	P	29	A	49	A	62	A	127	A	153	A
Ribosomal protein S24	M31520_at	152	P	176	A	172	A	7177	P	2686	P	4371	P	6628	P	4521	P	4726	P	8143	P	4932	P	3154	P	3363	P	3414	P	1041	P	4698	P	1326	P	2300	P	2183	P	746	P	476	P	3822	P	3996	P	4546	P
HLA-DNA Major histocompatibility complex, class II, DN alpha	M31525_at	178	A	695	P	553	P	309	P	173	P	176	A	316	P	208	P	294	A	168	P	365	P	425	P	480	P	461	P	224	P	661	P	337	P	346	P	127	P	37	P	56	A	125	P	118	P	193	P
PHKG2 Phosphorylase kinase, gamma 2 (testis)	M31606_at	-274	A	-197	A	-153	A	-267	A	-24	A	-117	A	350	A	-79	A	-144	A	124	A	-137	A	-98	A	-80	A	-274	A	-128	A	-210	A	-194	A	-234	A	-73	A	-23	A	-66	A	-44	A	-116	A	-118	A
X BOX BINDING PROTEIN-1	M31627_at	44	A	75	P	171	P	894	P	2151	P	264	P	1343	P	770	P	346	P	883	P	591	P	211	A	487	P	128	P	38	P	223	P	39	A	141	P	236	P	14	A	24	M	109	P	320	P	603	P
HPRT1 Hypoxanthine phosphoribosyltransferase 1 (Lesch-Nyhan syndrome)	M31642_at	25	A	51	A	-135	A	126	M	90	P	66	P	254	P	256	P	74	P	193	P	99	P	224	A	117	P	164	P	25	A	134	A	12	A	90	P	7	A	5	A	0	A	-4	A	-1	A	57	P
SHBG Sex hormone-binding globulin	M31651_at	51	A	49	A	53	A	89	A	114	P	17	A	23	A	69	A	50	A	31	A	75	A	36	A	-53	A	-33	A	15	A	36	A	54	A	32	A	25	A	-24	A	25	A	45	A	22	A	19	A
GT mitochondrial solute carrier protein homologue mRNA	M31659_at	25	A	38	A	19	A	45	A	3	A	10	A	31	A	29	A	-58	A	-8	A	85	P	-40	A	-50	A	-18	A	-16	A	48	A	59	P	13	A	-6	A	13	A	-2	A	-11	A	9	A	-1	A
PRLR Prolactin receptor	M31661_at	-4	A	-17	A	-163	A	-99	A	-13	A	-26	A	-50	A	-46	A	-26	A	-17	A	-42	A	16	A	-73	A	-53	A	-11	A	-27	A	-2	A	-41	A	-16	A	-14	A	-7	A	-222	A	-143	A	-20	A
INHBB Inhibin, beta B (activin AB beta polypeptide)	M31682_at	-179	A	-420	A	-269	A	-124	A	-124	A	-97	A	-285	A	-132	A	-202	A	-117	A	-227	A	-126	A	-171	A	-227	A	-74	A	-302	A	-216	A	-218	A	-75	A	-28	A	-75	A	1445	P	-233	A	-142	A
ERCC3 DNA repair helicase ERCC3	M31899_at	-27	A	-92	A	-124	A	20	A	31	A	72	A	92	A	78	P	30	A	32	A	53	A	53	A	42	A	0	A	11	A	-4	A	-23	A	-6	A	-15	A	5	A	-25	A	97	A	11	A	54	A
PERFORIN 1 PRECURSOR	M31951_at	-166	A	-185	A	-361	A	-141	A	-25	A	-118	A	-145	A	-21	A	-84	A	-86	A	-195	A	33	A	35	A	378	P	-49	A	-124	A	-188	A	-31	A	-12	A	-37	A	25	A	-11	A	-205	A	-221	A
ALDH1 Aldehyde dehydrogenase 1, soluble	M31994_at	60	A	112	A	151	A	142	A	119	A	257	P	463	P	436	P	285	P	85	A	165	A	54	A	309	A	532	P	23	A	300	A	75	A	131	P	46	A	27	A	27	A	12	A	161	A	282	P
NCF2 Neutrophil cytosolic factor 2 (65kD, chronic granulomatous disease, autosomal 2)	M32011_at	50	A	52	A	-59	A	1	A	-2	A	186	P	18	P	97	P	61	P	122	P	10	A	-2	A	124	P	68	P	32	A	99	P	57	A	102	A	-11	A	0	A	15	A	45	A	-28	A	35	A
H19 RNA gene	M32053_at	40	A	78	A	-73	A	358	P	300	P	173	P	64	M	100	P	222	P	236	P	54	A	-33	A	108	A	117	A	-13	A	-50	A	-84	A	40	A	36	A	495	P	28	P	51	A	578	P	237	P
SRD5A1 Steroid-5-alpha-reductase, alpha polypeptide 1 (3-oxo-5 alpha-steroid delta 4-dehydrogenase alpha 1)	M32313_at	106	P	118	A	246	A	140	P	80	P	164	P	138	P	191	P	162	P	229	P	140	P	28	A	138	P	75	P	37	A	218	A	30	P	37	A	40	A	32	A	22	A	78	A	76	M	44	A
TNFR2 Tumor necrosis factor receptor 2 (75kD)	M32315_at	149	A	83	A	159.5	M	787	P	443	P	1695	P	721	P	273	P	216	P	192	P	181	P	556	P	949	P	1864	P	504	P	751	P	481	P	908	P	147	P	61	P	384	P	316	P	149	P	150	P
ICAM2 Intercellular adhesion molecule 2	M32334_at	-36	A	-35	A	-553	A	33	A	-3	A	132	A	262	P	67	A	32	A	412	P	93	A	24	A	205	P	34	A	34	A	253	P	-32	A	-6	A	-48	A	-24	A	-12	A	-59	A	-30	A	8	A
ARSB Arylsulfatase B	M32373_at	-164	A	118	A	71	A	-17	A	38	A	0	A	-1	A	-6	A	-7	A	-37	A	41	A	-10	A	73	A	67	A	7	A	95	A	-38	A	59	A	31	A	-20	A	17	A	-8	A	18	A	8	A
PLACENTAL PROTEIN 11 PRECURSOR	M32402_at	-46	A	-153	A	-159	A	-2	A	-74	A	-52	A	-16	A	5	A	1	A	-27	A	-47	A	-102	A	16	A	-36	A	18	A	-146	A	-76	A	-79	A	-33	A	6	A	12	A	-42	A	-34	A	-19	A
Protein kinase (JNK2) mRNA	M32405_at	109	A	434	A	267	A	4125	P	1601	P	2843	P	4860	P	3907	P	2522	P	5960	P	3580	P	4074	P	3970	P	5779	P	1605	P	2535	P	1015	P	846	P	808	P	854	P	313	P	6718	P	1557	P	2326	P
RPS11 Ribosomal protein S11	M32598_at	38	A	128	A	49	A	95	A	22	A	5	A	-10	A	-24	A	32	A	34	A	34	A	9	A	-13	A	-18	A	43	A	53	A	6	A	50	A	19	A	-18	A	-13	A	-9	A	-6	A	48	A
STATH Statherin	M32639_at	9	A	-77	A	-123	A	-41	A	-41	A	-62	A	-27	A	-14	A	-62	A	-29	A	-43	A	-21	A	-28	A	-50	A	9	A	-94	A	7	A	-31	A	19	A	-5	A	-23	A	-38	A	-46	A	-56	A
SRI Sorcin	M32886_at	31	A	-17	A	-45	A	112	P	112	A	142	P	392	P	241	P	340	P	761	P	238	P	130	P	99	P	269	P	69	P	118	P	-22	A	104	P	50	A	11	A	6	A	83	P	41	P	72	P
Fc-epsilon-receptor gamma-chain mRNA	M33195_at	3	A	76	A	36	A	10	A	86	A	41	A	277	P	124	P	68	A	189	P	92	A	388	P	738	P	1239	P	23	A	281	A	5	A	73	A	23	A	2	A	3	A	-66	A	1	A	74	P
VCL Vinculin	M33308_at	-4	A	24	A	84	A	144	P	116	P	290	P	713	P	162	P	162	P	343	P	198	P	17	A	159	P	75	A	87	P	113	P	13	A	171	P	43	A	14	A	6	A	52	A	127	P	148	P
PRKAR1A CAMP-dependent protein kinase regulatory subunit type I	M33336_at	18	A	45	A	57	A	161	A	259	P	118	A	1194	P	276	P	75	P	314	P	401	P	665	P	368	P	337	P	77	P	561	P	67	P	6	A	58	P	30	A	26	P	41	A	131	A	176	P
Cell adhesion protein (SQM1) mRNA	M33374_at	-65	A	-275	A	-184	A	29	A	40	A	8	A	-8	A	52	A	57	A	84	A	-99	A	-8	A	-50	A	-111	A	-3	A	-70	A	-70	A	-140	A	-28	A	5	A	31	A	330	A	40	A	45	A
PHOSDUCIN	M33478_at	13	A	-32	A	-67	A	-27	A	62	A	0	A	23	A	3	A	21	A	-10	A	-23	A	14	A	13	A	-17	A	0	A	8	A	17	A	6	A	10	A	7	A	19	P	-19	A	-14	A	-26	A
LARGE PROLINE-RICH PROTEIN BAT2	M33518_at	-30	A	-240	A	-52	A	-37	A	89	A	-14	A	227	P	13	A	48	A	88	A	78	M	17	A	146	A	6	A	115	A	65	P	-26	A	-136	A	-45	A	10	A	-17	A	111	A	92	A	68	A
LARGE PROLINE-RICH PROTEIN BAT3	M33521_at	39	A	-7	A	74	A	477	A	401	P	368	P	1036	P	382	P	328	A	757	P	344	A	283	A	280	P	241	P	34	A	283	P	31	A	83	A	39	A	44	A	20	P	1153	P	362	P	358	A
Lymphocyte-specific protein 1 (LSP1) mRNA	M33552_at	6	A	-29	A	60	A	173	A	133	P	191	P	47	A	102	A	173	A	203	P	112	A	81	A	441	P	238	M	93	P	585	P	-16	A	47	A	18	A	92	P	48	A	57	A	95	A	64	M
COL4A2 Collagen, type IV, alpha 2	M33653_at	-5	A	-80	A	-85	A	102	P	-47	A	34	A	-16	A	0	A	-34	A	-30	A	-71	A	2	A	23	A	4	A	-2	A	-74	A	-31	A	-56	A	-15	A	-9	A	-6	A	-25	A	-62	A	-13	A
26-kDa cell surface protein TAPA-1 mRNA	M33680_at	-66	A	-225	A	-99	A	9902	P	3255	P	4849	P	12455	P	4627	P	4664	P	6263	P	2845	P	1785	P	4866	P	6757	P	407	P	2855	P	335	P	2217	P	1168	P	166	A	452	P	6676	P	3617	P	5352	P
ODC1 Ornithine decarboxylase 1	M33764_at	3	A	214	A	217	A	254	A	405	A	227	P	11984	P	361	A	275	A	554	P	606	A	1417	P	1097	P	937	P	186	P	834	P	260	A	157	A	12	A	30	A	-4	A	260	A	427	P	334	A
MX1 Myxovirus (influenza) resistance 1, homolog of murine (interferon-inducible protein p78)	M33882_at	-126	A	-33	A	-125	A	79	A	168	A	178	P	112	A	62	A	27	A	-115	A	-185	A	-59	A	186	P	-38	A	-13	A	98	P	-146	A	58	A	27	A	-21	A	2	A	317	P	492	P	-194	A
CA1 Carbonic anhydrase I	M33987_at	27	A	26	A	-235	A	9	A	65	A	4	A	16	A	-1	A	25	A	29	A	40	A	-57	A	6	A	53	A	16	A	46	A	68	P	11	A	-12	A	-5	A	2	A	-35	A	-1	A	26	A
Alpha-2-adrenergic receptor (alpha-2 c2) gene	M34041_at	54	A	326	A	628	P	140	A	115	A	322	A	-65	A	-75	A	-36	A	60	A	29	A	155	A	123	A	160	A	-5	A	311	A	203	A	169	A	32	A	60	A	1	A	74	A	207	A	91	A
LTBP1 Latent transforming growth factor beta binding protein 1	M34057_at	-33	A	-115	A	-161	A	290	P	51	P	164	P	-13	A	512	P	129	A	142	P	36	A	24	A	113	A	-8	A	-3	A	-17	P	-13	A	175	P	60	A	39	A	8	A	-10	A	46	A	56	A
CDC25C Cell division cycle 25C	M34065_at	-65	A	-31	A	-133	A	-77	A	-34	A	-16	A	12	A	3	A	18	A	42	P	-26	A	52	A	12	A	-22	A	30	A	-62	A	-21	A	-34	A	-5	A	-7	A	-31	A	-51	A	-46	A	52	A
PROBABLE 26S PROTEASE SUBUNIT TBP-1	M34079_at	39	A	82	A	-4	A	385	P	559	P	264	A	488	P	532	P	292	A	544	P	249	A	496	A	581	P	387	A	112	A	191	A	197	A	108	A	67	A	49	A	30	A	507	P	158	A	211	A
CLAPB1 Clathrin-associated/assembly/adaptor protein, large, beta 1	M34175_at	94	P	148	P	175	P	152	P	166	P	401	P	203	A	141	P	271	P	565	P	287	P	107	A	126	A	105	A	64	A	262	P	88	M	156	P	26	A	59	A	61	P	621	P	224	P	154	P
PRKACB Protein kinase, cAMP-dependent, catalytic, beta	M34181_at	-6	A	5	A	2	A	95	P	15	A	-12	A	-7	A	18	A	52	M	93	P	58	A	-17	A	15	A	16	A	22	A	229	P	46	P	-19	A	11	A	9	A	4	A	-10	A	16	A	25	A
CAMP-DEPENDENT PROTEIN KINASE, GAMMA-CATALYTIC SUBUNIT	M34182_at	843	P	528	P	525	P	1921	P	274	P	1174	P	806	P	744	P	1408	P	1125	P	1230	P	663	A	1082	P	844	A	367	P	1585	P	593	A	504	P	349	A	372	P	402	P	1699	P	1022	P	1228	P
IVD Isovaleryl Coenzyme A dehydrogenase	M34192_at	21	A	38	A	1	A	111	A	14	A	79	A	125	A	13	A	16	A	71	A	104	P	-30	A	36	A	58	A	58	P	88	P	29	A	51	A	34	A	7	A	19	A	139	P	54	A	71	A
ERBB3 V-erb-b2 avian erythroblastic leukemia viral oncogene homolog 3 {alternative products}	M34309_at	47	A	10	A	0	A	27	A	78	P	83	P	365	P	58	A	133	P	299	P	451	P	-4	A	-2	A	29	A	13	A	32	A	29	A	22	A	29	A	29	P	19	A	44	P	96	A	85	P
ITGA2B Integrin, alpha 2b (platelet glycoprotein IIb of IIb/IIIa complex, antigen CD41B)	M34344_at	191	A	187	A	374	A	212	A	139	A	74	A	-86	A	42	A	71	A	4	A	81	A	41	A	1	A	6	A	26	A	312	A	81	A	189	A	107	A	38	A	64	A	64	A	120	A	107	A
GLB1 Beta-D-galactosidase	M34423_at	-8	A	-232	A	-128	A	95	P	172	P	43	A	1533	P	176	P	199	P	303	P	350	P	190	P	220	P	226	P	62	A	32	A	26	A	-40	A	-30	A	35	A	3	A	72	A	161	P	530	P
IDO Indole 2,3-dioxygenase	M34455_at	31	A	157	A	265	A	187	A	167	A	90	A	217	A	221	P	203	A	367	P	568	A	233	A	349	P	2500	P	119	A	292	M	111	M	85	A	46	A	10	A	26	A	49	A	60	A	178	A
FKBP1 FK506-binding protein 1 (12kD)	M34539_at	-105	A	-388	A	-114	A	214	P	418	P	349	P	1962	P	526	P	472	P	768	P	505	P	618	P	1103	P	669	P	86	P	271	P	-5	A	-151	A	-32	A	15	A	19	A	307	P	271	P	393	P
PLCG1 Phospholipase C, gamma 1 (formerly subtype 148)	M34667_at	79	A	186	A	134	A	171	A	119	A	98	A	231	P	111	A	100	A	140	P	122	A	24	A	75	A	89	A	60	A	149	A	83	A	106	A	47	A	32	A	37	A	130	P	128	A	110	A
PTPRA Protein tyrosine phosphatase, receptor type, alpha polypeptide	M34668_at	1	A	-48	A	-45	A	94	A	10	A	42	A	146	P	153	P	22	A	207	P	115	A	67	A	66	M	112	A	-1	A	-2	A	-12	A	-31	A	34	A	-4	A	3	A	68	A	61	A	40	A
FACTOR VIII INTRON 22 PROTEIN	M34677_at	-262	A	-265	A	-202	A	-43	A	-9	A	-48	A	747	P	44	A	-13	A	42	A	-5	A	42	A	159	P	83	A	27	A	25	A	-82	A	-140	A	-39	A	-37	A	-7	A	34	A	-62	A	-6	A
Muscarinic acetylcholine receptor gene	M35128_at	-27	A	286	A	227	A	153	A	105	A	230	A	-117	A	100	A	22	A	128	A	-56	A	-4	A	-12	A	48	A	37	A	142	A	-7	A	27	A	42	A	-13	A	8	A	-19	A	70	A	62	A
Integrin B-6 mRNA	M35198_at	47	A	125	A	118	A	-23	A	69	A	53	A	111	A	-19	A	-17	A	42	A	24	A	35	A	29	A	-6	A	-20	A	80	A	-45	A	48	A	19	A	5	A	5	A	-25	A	17	A	35	A
TUMOR-ASSOCIATED ANTIGEN CO-029	M35252_at	-11	A	26	A	85	A	160	P	-14	A	13	A	1307	P	87	P	1081	P	7094	P	3066	P	56	A	6	A	10	A	5	A	-10	A	12	A	28	A	171	P	3	A	-9	A	-11	A	-4	A	310	P
Tyrosine kinase arg gene mRNA	M35296_at	54	A	-11	A	106	A	95	A	25	A	14	A	13	A	31	A	59	A	114	A	133	A	-1	A	80	A	61	A	33	A	34	A	78	A	4	A	11	A	19	A	11	A	65	A	82	A	69	A
RALB V-ral simian leukemia viral oncogene homolog B (ras related; GTP binding protein)	M35416_at	39	A	1	A	1	A	42	P	54	A	6	A	49	A	4	A	-6	A	-20	A	56	A	-15	A	31	A	2	A	-12	A	46	A	18	A	-25	A	19	A	-4	A	10	A	-6	A	20	A	14	A
FUT1 Fucosyltransferase 1 (galactoside 2-alpha-L-fucosyltransferase, Bombay phenotype included)	M35531_at	8	A	50	A	213	A	111	A	54	M	69	A	174	A	50	A	120	A	57	A	120	A	108	A	97	A	92	A	66	A	73	A	140	A	62	A	27	A	40	A	21	A	82	A	111	A	65	A
INSULIN-LIKE GROWTH FACTOR BINDING PROTEIN 3 PRECURSOR	M35878_at	110	A	272	P	150	A	304	P	151	A	865	P	583	P	1437	P	172	P	703	P	375	P	87	A	303	A	101	P	68	A	578	P	178	A	351	A	115	A	184	P	14	A	227	P	565	P	517	P
LIG1 Ligase I, DNA, ATP-dependent	M36067_at	-64	A	-127	A	56	A	84	A	89	A	-19	A	115	A	25	A	-58	A	-13	A	-108	A	22	A	12	A	221	A	29	A	26	A	-1	A	-27	A	-35	A	10	A	39	A	204	P	19	A	28	A
DNA-REPAIR PROTEIN XRCC1	M36089_at	159	A	141	A	132.8	A	55	P	443	P	535	A	-312	A	111	M	-9	A	40	A	-67	A	487	A	384	A	-501	A	554	M	-78	A	390	A	16	A	33	A	35	A	209	P	57	A	-6	A	140	A
SYNAPTOBREVIN 1	M36200_at	-23	A	-83	A	-61	A	79	P	-14	A	33	A	78	A	39	P	17	A	40	A	39	A	60	A	36	A	72	A	19	A	-9	A	-53	A	25	A	-1	A	-12	A	1	A	-15	A	44	A	32	A
SYNAPTOBREVIN 2	M36205_at	-15	A	-215	A	-122	A	-46	A	-59	A	-41	A	-110	A	-1	A	-67	A	-5	A	-58	A	-62	A	-134	A	-79	A	-7	A	-107	A	-17	A	8	A	13	A	7	A	-8	A	-4	A	-53	A	69	A
ARF4 ADP-ribosylation factor 4	M36341_at	20	A	-16	A	-2	A	183	P	220	P	438	P	1042	P	327	P	193	P	575	P	363	P	252	A	251	P	83	M	23	A	297	P	24	M	249	P	146	P	34	A	5	A	131	P	119	P	291	P
HPX Hemopexin	M36803_at	-45	A	82	A	112	A	66	A	190	A	24	A	22	A	63	A	133	A	83	A	-161	A	82	A	58	A	-61	A	-125	A	114	A	-71	A	-153	A	-3	A	4	A	-8	A	-78	A	19	A	51	A
CD53 CD53 antigen	M37033_at	120	A	62	A	45	A	101	M	162	P	476	P	424	P	210	P	117	A	441	P	365	P	2331	P	2086	P	3153	P	932	P	2711	P	546	P	139	P	3	A	23	A	20	A	104	A	149	A	241	P
ATP5 ATP synthase, H+ transporting, mitochondrial	M37104_at	20	A	70	A	8	A	211	P	301	P	297	P	291	P	210	P	211	P	638	P	174	P	107	A	306	P	205	P	40	A	147	P	67	A	167	P	90	P	25	A	10	A	437	P	284	P	180	P
Ras inhibitor mRNA, 3' end	M37190_at	40	A	94	A	133	M	27	A	45	A	44	A	50	A	38	A	27	A	53	A	38	A	124	A	78	A	38	A	21	A	40	A	-4	A	49	A	10	A	10	A	6	A	-8	A	56	A	74	A
COUP TRANSCRIPTION FACTOR	M37197_at	19	A	32	A	-5	A	197	P	82	A	55	A	138	P	143	P	80	A	200	P	49	A	119	A	99	A	74	P	10	A	85	A	46	A	62	A	39	A	34	A	16	A	83	P	48	A	66	A
Ig superfamily cytotoxic T-lymphocyte-associated protein (CTLA-4) gene, last exon	M37245_at	107	A	294	P	338	P	122	P	142	P	144	A	86	A	58	A	111	M	127	A	260	P	-115	A	205	M	207	A	57	A	348	P	204	P	156	P	29	A	62	A	31	A	98	P	172	P	147	A
[truncated: 14,064 more rows]
[truncated: 60 more columns]
