# Supplementary material for: Classification and prediction for multi-cancer data with ultrahigh-dimensional gene expressions
Source: PLoS One. 2022 Sep 15;17(9):e0274440. doi: 10.1371/journal.pone.0274440 (PMC9477337; doi:10.1371/journal.pone.0274440)
Supplement: S1 Data — (ZIP) [file pone.0274440.s001.zip › GCM/GCM_Training.csv]

Description	Accession	Breast__Adeno_mBRT1_(8697)		Breast__Adeno_mBRT2_(9078)		Breast__Adeno_95_I_029		Breast__Adeno_94_I_155		Breast__Adeno_92_I_078		Breast__Adeno_9912c068_CC		Breast__Adeno_93_I_250		Breast__Adeno_94_I_159		Prostate__Adeno_94_I_052		Prostate__Adeno_95_I_249		Prostate__Adeno_LocalCaP1T		Prostate__Adeno_LocalCaP10T		Prostate__Adeno_P_0025		Prostate__Adeno_P_0030		Prostate__Adeno_P_0033		Prostate__Adeno_P_0036		Lung__Adeno_004_B		Lung__Adeno_009_C		Lung__Adeno_93_I_226		Lung__Adeno_93_I_146		Lung__Adeno_HCTN_LUT1_(18702_A1F)		Lung__Adeno_HCTN_LUT4_(18870_A1C)		Lung__Adeno_94_I_196		Lung__Adeno_H_20387
AFFX-BioB-5_at (endogenous control)	AFFX-BioB-5_at	-73	A	-16	A	4	A	-31	A	-33	A	-37	A	-18	A	-26	A	-40	A	22	A	-187	A	-97	A	52	A	16	A	-42	A	-3	A	-47	A	20	A	-106	A	0	A	-34	A	-58	A	-5	A	40	A
AFFX-BioB-M_at (endogenous control)	AFFX-BioB-M_at	-69	A	-63	A	-45	A	-110	A	-39	A	-90	A	28	A	-23	A	-264	A	-14	A	-594	A	-483	A	-77	A	-269	A	-365	A	-493	A	-171	A	-69	A	-523	A	-84	A	-45	A	-51	A	-120	A	-225	A
AFFX-BioB-3_at (endogenous control)	AFFX-BioB-3_at	-48	A	-97	A	-112	A	-20	A	-45	A	-75	A	10	A	2	A	-335	A	-21	A	-614	A	-236	A	-667	A	-907	A	-1599	A	-734	A	-284	A	-429	A	-456	A	-27	A	-34	A	39	A	-71	A	-810	A
AFFX-BioC-5_at (endogenous control)	AFFX-BioC-5_at	13	A	-42	A	-25	A	-50	A	14	A	-46	A	30	A	34	A	18	A	26	A	-117	A	-123	A	-94	A	-116	A	456	A	-100	A	-45	A	-169	A	-159	A	-10	A	-13	A	19	A	-91	A	-180	A
AFFX-BioC-3_at (endogenous control)	AFFX-BioC-3_at	-86	A	-91	A	-85	A	-115	A	-56	A	-45	A	-56	A	-54	A	-163	A	-42	A	-462	A	-577	A	-303	A	-488	A	-454	A	-310	A	-240	A	-205	A	-312	A	-99	A	-90	A	-82	A	-102	A	-535	A
AFFX-BioDn-5_at (endogenous control)	AFFX-BioDn-5_at	-147	A	-164	A	-127	A	-113	A	-106	A	-129	A	-200	A	-30	A	-208	A	-38	A	-540	A	-462	A	-56	A	-234	A	-263	A	-176	A	-88	A	-69	A	-347	A	-121	A	-113	A	-126	A	-233	A	-295	A
AFFX-BioDn-3_at (endogenous control)	AFFX-BioDn-3_at	-65	A	-53	A	56	A	-17	A	73	A	87	A	149	A	-12	A	138	A	-60	A	-142	A	-109	A	444	A	247	A	170	A	313	A	299	A	-291	A	-127	A	54	A	-148	A	-16	A	-12	A	-258	A
AFFX-CreX-5_at (endogenous control)	AFFX-CreX-5_at	-71	A	-77	A	-110	A	-40	A	-34	A	-49	A	-87	A	-25	A	-113	A	-39	A	-253	A	-217	A	-268	A	-221	A	-307	A	-162	A	-94	A	-155	A	-84	A	-34	A	-20	A	-29	A	-72	A	-233	A
AFFX-CreX-3_at (endogenous control)	AFFX-CreX-3_at	-32	A	-17	A	81	A	-17	A	18	A	50	P	-2	A	-6	A	16	A	21	A	-48	A	-114	A	-136	A	62	A	-150	A	21	A	58	A	-117	A	-19	A	-7	A	10	A	9	A	20	A	-75	A
AFFX-BioB-5_st (endogenous control)	AFFX-BioB-5_st	100	A	122	A	41	A	80	A	64	A	3	A	95	A	69	A	-15	A	64	A	32	A	306	A	310	A	322	A	210	A	245	A	234	A	133	A	-45	A	7	A	53	A	15	A	27	A	693	A
AFFX-BioB-M_st (endogenous control)	AFFX-BioB-M_st	-73	A	-64	A	-70	A	-2	A	-35	A	-80	A	-74	A	-12	A	2	A	-67	A	-406	A	-375	A	-190	A	-194	A	-283	A	-257	A	33	A	26	A	-161	A	-45	A	-86	A	-68	A	20	A	-79	A
AFFX-BioB-3_st (endogenous control)	AFFX-BioB-3_st	-196	A	-322	A	-290	A	-130	A	-218	A	-119	A	-248	A	-75	A	-270	A	-97	A	-605	A	-732	A	-671	A	-403	A	-621	A	-431	A	-358	A	-251	A	-399	A	-249	A	-235	A	-305	A	-189	A	-910	A
AFFX-BioC-5_st (endogenous control)	AFFX-BioC-5_st	-102	A	-147	A	-97	A	-119	A	-106	A	-71	A	-59	A	-51	A	-209	A	-34	A	-274	A	-419	A	-505	A	-460	A	-686	A	-336	A	-304	A	-280	A	-228	A	-143	A	-25	A	-6	A	-97	A	-585	A
AFFX-BioC-3_st (endogenous control)	AFFX-BioC-3_st	37	A	-34	A	-31	A	-23	A	-33	A	-28	A	-69	A	-1	A	-123	A	-9	A	-351	A	-154	A	-48	A	-56	A	-196	A	-113	A	-168	A	-38	A	-83	A	-25	A	-25	A	-39	A	1	A	-204	A
AFFX-BioDn-5_st (endogenous control)	AFFX-BioDn-5_st	14	A	-1	A	-71	A	180	A	40	A	48	A	-124	A	-3	A	-16	A	-16	A	-3	A	90	A	294	A	285	A	-74	A	-46	A	264	A	-47	A	286	A	115	A	46	A	65	A	-24	A	-75	A
AFFX-BioDn-3_st (endogenous control)	AFFX-BioDn-3_st	55	A	46	A	62	A	98	A	-6	A	53	A	21	A	15	A	106	A	13	A	214	A	127	A	551	A	502	A	570	A	440	A	250	A	238	A	125	A	6	A	29	A	-12	A	109	A	564	A
AFFX-CreX-5_st (endogenous control)	AFFX-CreX-5_st	-41	A	-26	A	6	A	-52	A	-33	A	3	A	-65	A	-38	A	-38	A	27	A	8	A	35	A	-112	A	-99	A	-308	A	-160	A	-98	A	-69	A	28	A	-9	A	-35	A	-42	A	22	A	-62	A
AFFX-CreX-3_st (endogenous control)	AFFX-CreX-3_st	-88	A	-74	A	-107	A	-58	A	-149	A	-87	A	-132	A	-51	A	-154	A	-13	A	-544	A	-612	A	-420	A	-478	A	-655	A	-312	A	-125	A	-503	A	-237	A	-10	A	-102	A	-107	A	-113	A	-680	A
hum_alu_at (miscellaneous control)	hum_alu_at	12577	P	13111	P	17258	P	16144	P	14917	P	17061	P	16766	P	3248	P	14959	P	17861	P	14658	P	11308	P	4823	A	7388	A	4721	A	4126	A	9913	P	13503	P	14837	P	17519	P	14857	P	16223	P	18127	P	10433	P
AFFX-DapX-5_at (endogenous control)	AFFX-DapX-5_at	900	P	21	A	7	A	11	A	17	A	19	A	32	A	-13	A	-409	A	-7	A	-663	A	-1151	A	166	A	-385	A	-329	A	-180	A	72	A	128	A	-60	A	17	A	67	P	55	A	82	A	51	A
AFFX-DapX-M_at (endogenous control)	AFFX-DapX-M_at	-224	A	116	A	90	A	65	A	27	A	10	A	-19	A	-4	A	-593	A	32	A	-46	A	-302	A	-113	A	-292	A	-254	A	-172	A	-88	A	64	A	-24	A	32	A	131	A	83	A	284	A	111	A
AFFX-DapX-3_at (endogenous control)	AFFX-DapX-3_at	-25	A	-24	A	-57	A	-44	A	-32	A	-29	A	-40	A	-4	A	-38	A	-30	A	-100	A	-176	A	8	A	-51	A	-69	A	-31	A	-71	A	-64	A	-26	A	-27	A	-6	A	11	A	-50	A	-147	A
AFFX-LysX-5_at (endogenous control)	AFFX-LysX-5_at	10	A	-25	A	34	A	47	A	-5	A	-12	A	31	A	-15	A	46	P	7	A	34	P	35	A	72	A	22	A	49	A	42	A	-4	A	49	M	18	A	19	A	-9	A	33	A	6	A	9	A
AFFX-LysX-M_at (endogenous control)	AFFX-LysX-M_at	-79	A	-31	A	-76	A	5	A	-20	A	-26	A	-3	A	3	A	-22	A	-21	A	-207	A	-225	A	-51	A	-89	A	-71	A	-99	A	-125	A	-162	A	-150	A	-52	A	-86	A	23	A	-53	A	-124	A
AFFX-LysX-3_at (endogenous control)	AFFX-LysX-3_at	11	A	-19	A	46	A	-15	A	20	A	-29	A	-22	A	9	A	-63	A	-23	A	-99	A	-132	A	-12	A	-9	A	-28	A	-99	A	47	A	16	A	-98	A	27	A	54	A	21	A	78	A	79	A
AFFX-PheX-5_at (endogenous control)	AFFX-PheX-5_at	-53	A	-17	A	3	A	-32	A	13	A	-35	A	35	A	1	A	-57	A	-5	A	-182	A	-200	A	-58	A	-144	A	-184	A	-102	A	-13	A	-34	A	-195	A	-9	A	9	A	0	A	-188	A	-6	A
AFFX-PheX-M_at (endogenous control)	AFFX-PheX-M_at	-29	A	-37	A	-102	A	-77	A	-7	A	-3	A	-34	A	-12	A	-56	A	-24	A	-213	A	-178	A	-108	A	-190	A	-275	A	-219	A	-112	A	-37	A	-192	A	-43	A	-25	A	-27	A	81	A	-219	A
AFFX-PheX-3_at (endogenous control)	AFFX-PheX-3_at	68	A	-10	A	-18	A	-52	A	-42	A	-28	A	-12	A	-5	A	-41	A	-11	A	-77	A	-99	A	70	A	-137	A	-125	A	-105	A	-42	A	-42	A	-35	A	66	A	-51	A	-46	A	28	A	133	A
AFFX-ThrX-5_at (endogenous control)	AFFX-ThrX-5_at	4	A	-33	A	17	A	2	A	5	A	-27	A	27	A	15	A	15	A	22	A	-79	A	-100	A	26	A	5	A	76	A	72	A	21	A	-14	A	-17	A	4	A	-11	A	-7	A	-16	A	104	A
AFFX-ThrX-M_at (endogenous control)	AFFX-ThrX-M_at	18	A	-22	A	-10	A	-12	A	-11	A	-1	A	-53	A	1	A	-26	A	-1	A	-89	A	3	A	-178	A	-131	A	-153	A	-109	A	-58	A	-98	A	-38	A	-22	A	-15	A	-47	A	-6	A	-160	A
AFFX-ThrX-3_at (endogenous control)	AFFX-ThrX-3_at	-114	A	-39	A	-75	A	-67	A	-70	A	-35	A	-153	A	-9	A	-111	A	-10	A	-312	A	-309	A	-547	A	-362	A	-462	A	-348	A	-315	A	-224	A	-180	A	-66	A	-49	A	-38	A	-65	A	-497	A
AFFX-TrpnX-5_at (endogenous control)	AFFX-TrpnX-5_at	43	A	-13	A	-18	A	-9	A	12	A	3	A	-86	A	5	A	-93	A	-5	A	-3	A	-36	A	0	A	18	A	-95	A	-65	A	-45	A	-64	A	-71	A	-36	A	-8	A	5	A	-11	A	-44	A
AFFX-TrpnX-M_at (endogenous control)	AFFX-TrpnX-M_at	-201	A	-87	A	-171	A	-95	A	-386	A	-242	A	-123	A	-17	A	-2158	A	-161	A	-5360	A	-4364	A	-594	A	-4030	A	-4732	A	-5138	A	-580	A	-320	A	-2768	A	-210	A	-156	A	-150	A	-191	A	-877	A
AFFX-TrpnX-3_at (endogenous control)	AFFX-TrpnX-3_at	-51	A	-73	A	-115	A	-64	A	-226	A	-136	A	-85	A	-6	A	-1525	A	-71	A	-3258	A	-4641	A	-325	A	-3038	A	-3464	A	-3723	A	-665	A	-170	A	-1745	A	-120	A	-39	A	-85	A	-87	A	-387	A
AFFX-HUMISGF3A/M97935_5_at (endogenous control)	AFFX-HUMISGF3A/M97935_5_at	-92	A	-68	A	-93	A	-76	A	-303	A	-182	A	-145	A	-12	A	-2329	A	-92	A	-4636	A	-5206	A	-617	A	-4928	A	-6546	A	-6527	A	-662	A	-346	A	-2788	A	-195	A	-109	A	-87	A	-157	A	-666	A
AFFX-HUMISGF3A/M97935_MA_at (endogenous control)	AFFX-HUMISGF3A/M97935_MA_at	-21	A	-46	A	-91	A	-132	A	-283	A	-139	A	-6	A	-15	A	-2383	A	-104	A	-3912	A	-3411	A	-577	A	-3655	A	-3486	A	-5690	A	-607	A	-502	A	-2099	A	-172	A	-76	A	-50	A	-126	A	-461	A
AFFX-HUMISGF3A/M97935_MB_at (endogenous control)	AFFX-HUMISGF3A/M97935_MB_at	36	A	-4	A	63	A	31	A	-18	A	0	A	84	A	-16	A	76	A	-12	A	122	A	190	P	62	A	202	A	239	A	70	A	66	A	85	A	15	A	-6	A	30	A	-18	A	24	A	67	A
AFFX-HUMISGF3A/M97935_3_at (endogenous control)	AFFX-HUMISGF3A/M97935_3_at	30	A	27	A	428	P	36	A	253	P	305	P	248	P	15	A	1510	P	32	A	527	P	1208	P	1112	P	1640	P	1326	P	1384	P	2273	P	100	A	103	A	194	P	114	P	37	A	6	A	2155	P
AFFX-HUMRGE/M10098_5_at (endogenous control)	AFFX-HUMRGE/M10098_5_at	78	A	9	A	345	A	87	A	114	A	101	A	59	A	-12	A	-96	A	15	A	-141	A	469	P	-125	A	-178	A	-260	A	66	A	97	A	40	A	2269	P	264	P	79	A	-4	A	44	A	113	A
AFFX-HUMRGE/M10098_M_at (endogenous control)	AFFX-HUMRGE/M10098_M_at	-25	A	-246	A	387	P	-136	A	-78	A	-10	A	22	A	-29	A	-160	A	-24	A	-651	A	-388	A	-136	A	-367	A	-313	A	-322	A	-113	A	-292	A	1384	P	106	P	-203	A	-191	A	-219	A	-118	A
AFFX-HUMRGE/M10098_3_at (endogenous control)	AFFX-HUMRGE/M10098_3_at	18	A	5	A	311	P	49	A	41	A	128	P	-57	A	-35	A	-63	A	-2	A	-617	A	-558	A	-199	A	-204	A	-435	A	-51	A	641	P	140	A	1297	P	252	P	-17	A	-53	A	-43	A	693	P
AFFX-HUMGAPDH/M33197_5_at (endogenous control)	AFFX-HUMGAPDH/M33197_5_at	123	A	189	P	402	P	163	P	598	P	183	P	3548	P	1479	P	523	P	114	P	3083	P	5582	P	2160	P	3069	P	4404	P	1296	P	236	P	261	P	410	P	252	P	137	A	188	P	179	P	970	P
AFFX-HUMGAPDH/M33197_M_at (endogenous control)	AFFX-HUMGAPDH/M33197_M_at	106	A	-25	A	1078	P	39	A	2173	P	714	P	4772	P	2764	P	2136	P	236	P	2316	P	6035	P	4467	P	4290	P	7434	P	2760	P	273	A	-180	A	587	A	309	A	56	A	268	A	126	A	4373	P
AFFX-HUMGAPDH/M33197_3_at (endogenous control)	AFFX-HUMGAPDH/M33197_3_at	653	P	537	A	4757	P	1119	P	7368	P	3911	P	7290	P	3252	P	14570	P	2914	P	5824	P	8652	P	11677	P	9055	P	12745	P	11027	P	4693	P	1414	P	3194	P	3978	P	914	P	1663	P	401	A	15676	P
AFFX-HSAC07/X00351_5_at (endogenous control)	AFFX-HSAC07/X00351_5_at	174	A	169	A	680	P	109	A	910	P	252	P	2529	P	1553	P	1175	P	211	P	12059	P	13489	P	2596	P	3642	P	4486	P	1794	P	414	A	269	A	533	A	217	A	189	P	224	A	235	A	979	M
AFFX-HSAC07/X00351_M_at (endogenous control)	AFFX-HSAC07/X00351_M_at	-9	A	50	A	1224	P	5	A	2438	P	491	P	3182	P	3691	P	6250	P	1149	P	16121	P	19694	P	10843	P	11202	P	11808	P	7242	P	217	A	-10	A	570	A	484	A	-47	A	154	A	-39	A	3383	P
AFFX-HSAC07/X00351_3_at (endogenous control)	AFFX-HSAC07/X00351_3_at	932	P	153	A	5230	P	918	P	8875	P	3933	P	1907	P	4013	P	16387	P	5353	P	13862	P	15379	P	17314	P	16476	P	15861	P	15079	P	12237	P	4172	P	5203	P	8271	P	1913	P	1702	P	1	A	15162	P
AFFX-HUMTFRR/M11507_5_at (endogenous control)	AFFX-HUMTFRR/M11507_5_at	-428	A	-5	A	-15	A	60	A	13	A	33	A	59	A	17	A	37	A	33	A	30	A	89	A	147	P	177	A	30	A	27	A	77	P	86	P	-35	A	58	A	36	A	18	A	209	A	110	P
AFFX-HUMTFRR/M11507_M_at (endogenous control)	AFFX-HUMTFRR/M11507_M_at	50	A	-7	A	-9	A	-66	A	-23	A	-21	A	-55	A	-24	A	-8	A	2	A	-57	A	-114	A	-11	A	75	A	-41	A	-2	A	-24	A	-75	A	-58	A	-38	A	-65	A	-54	A	-52	A	1	A
AFFX-HUMTFRR/M11507_3_at (endogenous control)	AFFX-HUMTFRR/M11507_3_at	-22	A	99	A	-10	A	52	A	11	A	-5	A	12	A	9	A	41	A	13	A	178	A	194	A	382	A	306	P	246	P	205	P	195	P	295	P	62	A	29	A	71	A	154	M	36	A	525	A
AFFX-M27830_5_at (endogenous control)	AFFX-M27830_5_at	94	M	54	A	317	P	31	A	17	A	150	P	21	A	25	A	134	A	35	A	155	A	890	P	185	A	115	A	210	A	181	P	184	A	-65	A	1261	P	208	P	61	M	27	A	53	A	427	P
AFFX-M27830_M_at (endogenous control)	AFFX-M27830_M_at	612	A	513	A	2865	P	634	P	306	A	1501	A	465	A	123	A	3686	P	329	A	710	A	1047	A	1061	A	473	A	1088	A	1072	A	4778	P	2456	P	2183	A	2450	A	1384	A	1236	A	386	A	6163	A
AFFX-M27830_3_at (endogenous control)	AFFX-M27830_3_at	101	A	-10	A	28	A	-43	A	94	A	-48	A	7	A	11	A	280	A	91	A	933	A	811	A	901	A	718	A	800	A	751	A	323	A	160	A	1535	P	77	A	-66	A	-70	A	685	P	770	A
AFFX-HSAC07/X00351_3_st (endogenous control)	AFFX-HSAC07/X00351_3_st	330	P	151	A	1472	P	149	A	487	P	659	P	255	P	-3	A	5237	P	648	P	696	P	734	P	2111	P	1473	P	1015	P	1801	P	2047	P	356	P	2376	P	588	P	354	P	448	P	87	A	12484	P
AFFX-HUMGAPDH/M33197_5_st (endogenous control)	AFFX-HUMGAPDH/M33197_5_st	-8	A	-83	A	-9	A	-21	A	-89	A	-46	A	24	A	-26	A	8	A	-57	A	-249	A	-258	A	-32	A	-249	A	-181	A	-306	A	-97	A	-98	A	-90	A	-69	A	-76	A	-115	A	-92	A	-82	A
AFFX-HUMGAPDH/M33197_M_st (endogenous control)	AFFX-HUMGAPDH/M33197_M_st	41	A	-30	A	-7	A	0	A	62	A	-16	A	-6	A	8	A	277	P	-15	A	38	A	252	A	-148	A	40	A	-11	A	-19	A	77	A	-156	A	95	A	56	A	16	A	79	A	-60	A	368	M
AFFX-HUMGAPDH/M33197_3_st (endogenous control)	AFFX-HUMGAPDH/M33197_3_st	22	A	5	A	77	A	73	A	99	P	90	P	48	P	-8	A	536	P	9	A	-12	A	-93	A	88	A	159	A	41	A	432	A	353	P	-104	A	430	P	18	A	103	A	69	A	-51	A	2717	P
AFFX-HSAC07/X00351_5_st (endogenous control)	AFFX-HSAC07/X00351_5_st	-174	A	-97	A	19	A	-10	A	0	A	-25	A	22	A	-7	A	-128	A	-50	A	-588	A	-249	A	-89	A	-182	A	-226	A	-185	A	-140	A	-50	A	-234	A	-48	A	-67	A	-59	A	-42	A	-434	A
AFFX-HSAC07/X00351_M_st (endogenous control)	AFFX-HSAC07/X00351_M_st	241	A	59	A	134	A	46	A	39	A	85	A	212	A	-6	A	186	P	81	P	266	A	495	A	297	A	213	A	48	A	196	A	45	A	54	A	437	P	98	A	120	A	141	A	138	A	366	P
GABAa receptor alpha-3 subunit	A28102_at	151	A	89	A	52	A	86	P	73	M	35	A	38	A	22	A	37	A	25	A	10	A	70	A	146	A	50	A	61	M	104	A	-24	A	85	A	131	A	58	A	155	A	75	A	309	P	5	A
Osteomodulin	AB000114_at	112	A	75	A	-4	A	47	A	62	A	7	A	-63	A	29	A	121	P	25	A	183	M	219	P	182	A	197	A	178	A	78	A	116	A	132	A	144	P	41	A	31	A	70	A	7	A	329	A
mRNA	AB000115_at	32	A	20	A	760	P	17	A	69	A	112	P	48	A	59	P	273	P	30	P	-21	A	-3	A	126	A	259	A	45	A	131	A	60	A	59	P	133	P	83	P	171	P	24	A	97	P	117	P
Semaphorin E	AB000220_at	57	P	1	A	141	P	36	P	458	P	121	P	331	P	17	A	220	P	33	P	41	P	69	A	1711	P	1567	P	767	P	1850	P	-608	A	47	P	46	A	98	P	179	P	45	A	9	A	176	P
MNK1	AB000409_at	-89	A	-74	A	40	P	-36	A	63	A	-3	A	-12	A	-7	A	56	P	-35	A	-67	A	-52	A	253	P	78	P	10	P	294	P	188	A	-88	A	-58	A	-59	A	-92	A	-21	A	-61	A	34	P
VRK1	AB000449_at	17	A	-38	A	32	A	34	P	15	A	7	A	-17	A	38	A	-3	A	4	A	-4	A	-11	A	66	A	39	A	51	M	131	P	-489	A	42	A	28	A	-5	A	29	A	18	A	-50	A	30	A
VRK2	AB000450_at	51	A	43	A	59	M	14	A	55	P	66	A	71	P	-9	A	91	A	37	P	2	A	-4	A	144	A	81	A	41	A	100	P	11	A	39	A	64	A	51	P	4	A	3	A	55	A	50	A
mRNA, clone RES4-22A	AB000460_at	356	P	329	P	409	P	226	P	608	P	246	P	259	P	154	P	498	P	76	A	89	A	50	A	1001	P	1259	P	1143	P	1144	P	567	P	311	P	676	P	417	P	327	A	221	A	589	P	295	P
SH3 binding protein, clone RES4-23A	AB000462_at	60	P	49	A	44	A	104	P	13	A	8	A	-3	A	7	A	165	P	-4	A	-10	A	-17	A	139	A	146	A	62	A	98	A	48	A	33	A	32	A	14	A	2	A	-6	A	25	A	-10	A
mRNA, clone RES4-24A, exon 1, 2, 3, 4	AB000464_at	-23	A	-31	M	-82	A	-63	A	-38	A	1	A	-64	A	-3	A	-167	A	-16	A	-52	A	68	A	420	A	476	A	514	A	208	A	116	A	109	A	-97	A	-42	A	-134	A	-48	A	-61	A	535	P
mRNA, clone RES4-24C, exon 1, 2, 3	AB000466_at	-273	A	-266	A	-173	A	-117	A	-210	A	-178	A	-210	A	-37	A	-207	A	-50	A	-98	A	-102	A	-151	A	-338	A	-431	A	-296	A	-307	A	-247	A	-331	A	-213	A	-363	A	-143	A	-301	A	-333	A
mRNA, clone RES4-25, partial cds	AB000467_at	-404	A	-107	A	-94	A	-144	A	-99	A	-175	A	-150	A	-63	A	-176	A	-75	A	-242	A	-157	A	-50	M	60	P	-198	A	-8	A	-180	A	-202	A	-404	A	-168	A	-309	A	-140	A	-201	A	-209	A
Zinc finger protein, clone RES4-26	AB000468_at	-43	A	48	A	181	P	-20	A	192	P	108	P	10	A	55	A	568	P	75	P	57	A	-14	A	778	P	472	P	345	P	680	P	174	M	-130	A	13	A	106	P	45	A	25	A	-9	A	154	A
Prostate differentiation factor mRNA	AB000584_at	-179	A	-125	A	136	P	-91	A	171	A	-34	A	14	A	112	A	667	P	41	P	566	P	116	A	6031	P	294	P	4271	P	697	P	290	P	-78	A	-69	A	540	P	-113	A	-48	A	62	A	195	P
Cadherin FIB1, partial cds	AB000895_at	-101	A	-42	A	-91	A	50	A	-48	A	-149	A	-216	A	-38	A	-151	A	7	A	-90	A	-38	A	220	A	129	A	-277	A	-250	A	-148	A	-85	A	-126	A	26	A	78	A	-106	A	41	A	-149	A
Cadherin FIB2, partial cds	AB000896_at	34	A	-22	A	-32	A	-35	A	-65	A	-9	A	8	A	11	A	-78	A	1	A	-20	A	-4	A	54	A	25	A	-18	A	-30	A	-25	A	-76	A	-84	A	-16	A	-48	A	-53	A	-28	A	-7	A
Cadherin FIB3, partial cds	AB000897_at	-21	A	-60	A	3	A	15	A	-11	A	-26	A	-5	A	-15	A	-29	A	26	P	-69	A	-63	A	41	A	89	P	45	M	110	P	8	A	-5	A	-32	A	-8	A	-35	A	-56	A	16	A	-50	A
DNA for H4 histone	AB000905_at	103	P	35	A	61	P	19	A	10	A	1	A	47	P	-6	A	28	A	-3	A	14	A	6	A	203	P	146	P	49	A	94	P	19	A	26	A	89	A	41	A	59	A	26	A	30	A	10	A
GLIA MATURATION FACTOR BETA	AB001106_at	125	P	47	A	117	P	76	P	155	P	158	P	49	A	-1	A	159	P	42	P	19	A	43	A	488	P	420	P	335	P	485	P	331	P	-6	A	13	A	170	P	90	M	49	A	31	A	211	P
AQP3 Aquaporin 3	AB001325_at	366	P	182	P	245	P	235	P	204	A	210	P	120	M	101	A	139	M	84	A	136	P	126	A	677	P	888	P	635	P	678	P	279	A	210	P	463	P	230	P	288	P	307	P	482	P	211	P
KIAA0316 gene	AB002314_at	-103	A	-16	A	-65	A	-21	A	44	A	15	A	-73	A	16	A	-87	A	3	A	-214	A	-301	A	-240	A	-285	A	-259	A	-181	A	-63	A	-197	A	-141	A	-60	A	-143	A	-27	A	-52	A	-476	A
KIAA0317 gene	AB002315_at	38	A	-9	A	54	A	30	A	101	P	36	P	-5	A	27	A	83	P	14	A	-12	A	36	A	261	P	371	P	253	P	143	P	69	A	18	A	11	A	8	A	38	A	111	A	-20	A	87	P
KIAA0320 gene, partial cds	AB002318_at	137	A	-86	A	32	A	66	A	71	A	179	A	177	A	14	A	215	A	46	A	158	A	20	A	473	A	748	A	509	A	622	A	428	A	-55	A	158	A	140	A	334	A	127	A	435	A	228	A
KIAA0367 gene, partial cds	AB002365_at	5	A	17	A	2	A	-2	A	33	A	24	A	9	A	-8	A	13	A	34	P	89	A	107	P	859	P	1605	P	708	P	1824	P	181	A	-22	A	4	A	-1	A	-15	A	11	A	-58	A	82	A
KIAA0368 gene, partial cds	AB002366_at	-70	A	-13	A	-33	A	-26	A	-9	A	4	A	0	A	-31	A	2	A	-9	A	-26	A	-44	A	-97	A	-244	A	-90	A	-146	A	984	A	13	A	-53	A	12	A	1	A	3	A	15	A	3	A
KIAA0382 gene, partial cds	AB002380_at	21	A	59	A	33	A	-11	A	222	P	52	A	47	A	-16	A	135	P	15	A	0	A	58	P	451	P	489	P	680	P	583	P	-635	A	-32	A	-7	A	28	A	80	A	-5	A	-7	A	61	A
KIAA0384 gene	AB002382_at	121	A	242	A	102	A	43	A	471	P	179	A	169	P	69	P	464	P	29	A	61	A	152	M	1144	P	1456	P	1484	P	1249	P	-136	A	80	A	169	A	207	A	185	A	87	A	333	A	374	A
SLC	AB002409_at	-105	A	-31	A	-37	A	7	A	27	A	70	A	4	A	2	A	45	A	24	A	-11	A	-43	A	85	A	-25	A	67	A	48	A	58	A	13	A	-18	A	112	A	30	A	48	A	2	A	74	A
Hunc18b2	AB002559_at	241	A	385	A	298	A	129	A	425	P	233	A	251	P	76	A	263	M	47	A	77	M	124	A	227	A	272	A	316	A	251	A	146	P	97	A	537	A	143	A	464	A	280	A	533	A	133	A
Proteasome subunit p44.5	AB003102_at	11	A	-31	A	96	P	40	P	169	P	88	P	182	P	32	A	173	P	22	A	57	P	22	A	615	P	590	P	786	P	482	P	159	P	20	A	97	P	50	A	249	P	61	A	80	A	118	M
Proteasome subunit p55	AB003103_at	-6	A	19	A	8	A	-3	A	71	P	13	A	0	A	10	A	44	A	-7	A	4	A	32	A	184	P	130	A	266	P	331	P	70	P	-10	A	37	A	11	A	42	A	-43	A	22	A	6	A
Proteasome subunit p27	AB003177_at	75	A	125	P	176	P	59	P	294	P	82	P	115	P	48	A	192	P	51	P	83	A	48	A	398	P	544	P	539	P	565	P	235	P	136	P	90	A	105	A	163	A	77	A	114	A	204	P
Cdc7-related kinase	AB003698_at	41	A	40	A	44	A	36	A	25	A	45	A	19	A	15	A	23	P	17	A	7	A	12	A	101	P	72	A	47	A	40	A	85	P	27	A	18	A	20	A	76	P	-14	A	31	A	53	A
PKU-alpha, partial cds	AB004884_at	68	A	84	A	68	A	98	A	160	P	37	A	123	P	49	A	114	A	27	A	5	A	38	A	262	A	531	A	573	A	431	A	219	P	86	A	79	A	58	P	170	P	56	A	75	A	114	A
Aquaporin 6	AB006190_at	172	A	127	A	108	A	88	A	93	A	68	A	82	A	27	A	166	P	52	A	39	A	7	A	401	P	469	P	523	P	478	P	256	P	172	P	213	M	110	A	139	A	104	M	162	A	153	M
WUGSC:H_133K23.1c gene extracted from Human BAC clone 133K23 from 7q31.2	AC000061_cds2_at	183	A	127	A	90	A	109	A	92	A	65	A	19	A	-27	A	76	A	36	A	272	A	96	A	99	A	40	A	70	A	10	A	125	A	220	A	246	A	50	P	131	A	107	A	209	A	79	A
WUGSC:H_133K23.1c gene extracted from Human BAC clone 133K23 from 7q31.2	AC000061_cds3_at	-61	A	-48	A	-31	A	-47	A	-19	A	-19	A	-18	A	8	A	-17	A	-1	A	12	A	-47	A	-41	A	-113	A	-101	A	-50	A	-18	A	-16	A	-67	A	-23	A	-41	A	-50	A	-48	A	-38	A
PAC clone 2G3A from 13q12-13q13, complete sequence	AC000062_at	-25	A	-8	A	-23	A	-6	A	-17	A	2	A	-9	A	-2	A	-10	A	-13	A	6	A	-16	A	-31	A	-41	A	-41	A	-75	A	-4	A	-27	A	26	A	-4	A	-18	A	20	A	-18	A	6	A
WUGSC:H_RG083M05.2 gene extracted from Human BAC clone RG083M05 from 7q21-7q22	AC000064_cds1_at	46	A	65	A	57	A	46	A	174	P	83	A	116	A	35	A	79	A	68	A	40	A	-19	A	347	P	497	P	403	P	246	M	182	P	29	A	93	A	78	A	138	A	53	A	138	P	100	P
WUGSC:H_RG083M05.1 gene extracted from Human BAC clone RG083M05 from 7q21-7q22	AC000064_cds2_at	-13	A	34	A	17	A	39	A	49	A	9	A	25	A	18	A	72	A	28	A	16	A	72	A	46	A	50	A	63	A	67	A	56	A	-2	A	61	A	39	A	36	A	52	A	16	A	-45	A
BAC clone RG293F11 from 7q21-7q22, complete sequence	AC000066_at	-28	A	-7	A	-51	A	-3	A	-4	A	-23	A	-14	A	-11	A	5	A	-32	A	-6	A	-48	A	6	A	-35	A	-24	A	-31	A	-3	A	6	A	-26	A	23	A	2	A	0	A	35	A	22	A
Metabotropic glutamate receptor 8 mRNA	AC000099_at	-24	A	100	A	-8	A	10	A	81	A	28	A	-3	A	-4	A	-11	A	-8	A	5	A	21	A	72	A	62	A	80	A	50	A	48	A	11	A	-8	A	28	A	94	P	25	A	100	A	34	A
WUGSC:H_GS188P18.1a gene extracted from Human BAC clone GS188P18	AC000115_cds1_at	-143	A	-53	A	-100	A	-22	A	-97	A	-78	A	-57	A	-69	A	-142	A	-47	A	-329	A	-249	A	-583	A	-732	A	-695	A	-580	A	-225	A	-508	A	-222	A	-12	A	-81	A	-57	A	-51	A	-886	A
A-589H1.1 from Homo sapiens Chromosome 16 BAC clone CIT987-SKA-589H1 ~complete genomic sequence, complete sequence./ntype=DNA /annot=mRNA	AC002045_xpt1_at	-76	A	18	A	42	P	-26	A	13	A	20	A	42	A	27	A	38	A	4	A	19	A	27	A	27	A	113	P	273	P	100	P	-23	A	10	A	39	A	-22	A	12	A	39	A	-25	A	16	A
WUGSC:DJ515N1.2 gene extracted from Human PAC clone DJ515N1 from 22q11.2-q22	AC002073_cds1_at	-129	A	29	A	-7	A	1	A	10	A	-81	A	18	A	4	A	-20	A	6	A	27	A	25	A	-9	A	-47	A	0	A	-11	A	-88	A	14	A	-28	A	-50	A	22	A	60	A	-48	A	-36	A
GUANINE NUCLEOTIDE-BINDING PROTEIN G(T), ALPHA-1 SUBUNIT	AC002077_at	140	A	242	A	-126	A	-58	A	-44	A	-119	A	-114	A	-10	A	-9	A	-16	A	-70	A	119	A	-290	A	-271	A	-413	A	-110	A	-132	A	-197	A	-228	A	-66	A	-159	A	-87	A	-146	A	-102	A
PAC clone DJ525N14 from Xq23, complete sequence	AC002086_at	-40	A	15	A	-19	A	-8	A	-13	A	3	A	-11	A	-16	A	-1	A	3	A	-18	A	-61	A	-52	A	-43	A	-28	A	-30	A	722	A	0	A	-4	A	11	A	39	A	-24	A	15	A	12	A
COX6B gene (COXG) extracted from Human DNA from overlapping chromosome 19 cosmids R31396, F25451, and R31076 containing COX6B and UPKA, genomic sequence	AC002115_cds1_at	175	A	122	A	1310	P	225	P	1333	P	863	P	1489	P	78	P	1353	P	161	P	129	P	77	A	3084	P	2877	P	3830	P	3148	P	314	P	79	A	346	P	717	P	983	P	202	P	148	A	1272	P
F25451_3 gene extracted from Human DNA from overlapping chromosome 19 cosmids R31396, F25451, and R31076 containing COX6B and UPKA, genomic sequence	AC002115_cds3_at	145	A	195	A	86	P	114	P	145	A	131	A	200	P	-16	A	127	A	54	A	-25	A	118	A	330	A	300	A	386	A	323	A	215	A	109	A	155	A	140	P	214	P	131	M	199	P	242	M
UPKA gene extracted from Human DNA from overlapping chromosome 19 cosmids R31396, F25451, and R31076 containing COX6B and UPKA, genomic sequence	AC002115_cds4_at	-52	A	-545	A	-234	A	-158	A	-212	A	-113	A	-121	A	2	A	-86	A	-27	A	-126	A	-158	A	-349	A	-610	A	-570	A	-462	A	-513	A	-104	A	-219	A	-345	A	-50	A	-98	A	-263	A	-574	A
F25451_2 gene extracted from Human DNA from overlapping chromosome 19 cosmids R31396, F25451, and R31076 containing COX6B and UPKA, genomic sequence	AC002115_rna2_at	-12	A	-23	A	52	A	21	A	164	P	95	A	66	A	25	A	190	A	32	A	12	A	2	A	329	P	143	A	212	P	338	P	154	P	8	A	16	A	8	A	35	A	-8	A	-25	A	186	P
BAC clone GS244B22 from 7q21-q22, complete sequence	AC002450_at	25	A	34	A	-26	A	-22	A	-24	A	-9	A	-11	A	-44	A	7	A	-5	A	-30	A	15	A	37	A	-14	A	56	A	-31	A	59	A	-5	A	-40	A	12	A	-10	A	-46	A	-11	A	-11	A
BAC clone RG331P03, complete sequence	AC002464_at	-84	A	-28	A	-59	A	-90	A	-126	A	-35	A	-45	A	-34	A	-61	A	-35	A	-59	A	-57	A	-94	A	-95	A	-139	A	-111	A	-34	A	-8	A	-52	A	-37	A	-19	A	-32	A	-27	A	-77	A
BAC clone RG367O17 from 7p15-p21, complete sequence	AC002486_at	66	A	61	A	54	A	68	P	27	A	42	A	13	A	-3	A	33	A	4	A	5	A	-13	A	93	A	101	A	163	A	38	A	-26	A	43	A	59	A	35	A	79	P	33	A	125	P	9	A
Hypothetical human serine-threonine protein kinase R31240_1 gene extracted from Homo sapiens DNA from chromosome 19p13.2 cosmids R31240, R30272 and R28549 containing the EKLF, GCDH, CRTC, and RAD23A genes, genomic sequence	AD000092_cds1_at	-760	A	-293	A	-441	A	-260	A	10	A	-313	A	-337	A	76	A	-45	A	-156	A	-602	A	-114	A	-593	A	-1366	A	-443	A	-512	A	-296	A	-375	A	-938	A	-512	A	-527	A	-465	A	-596	A	-59	A
Hypothetical human protein R31240_2 gene extracted from Homo sapiens DNA from chromosome 19p13.2 cosmids R31240, R30272 and R28549 containing the EKLF, GCDH, CRTC, and RAD23A genes, genomic sequence	AD000092_cds2_at	-251	A	-139	A	-44	A	-106	A	-177	A	-64	A	-239	A	-2	A	-274	A	-69	A	-528	A	-104	A	-365	A	-330	A	-460	A	-419	A	-32	A	-330	A	-165	A	-27	A	-262	A	-223	A	-344	A	-294	A
LISCH7 gene (liver-specific bHLH-Zip transcription factor) extracted from Homo sapiens DNA from chromosome 19-cosmid R30879 containing USF2, genomic sequence	AD000684_cds1_at	-65	A	-13	A	-10	A	-24	A	15	A	36	A	35	A	7	A	128	P	-23	A	-18	A	-80	A	210	M	149	A	227	A	-162	A	37	A	-32	A	-10	A	10	A	56	A	4	A	-160	A	96	A
Comment for location 3447-3655: BLASTX gi|103290|pir||S16356 ovo protein - fruit fly (Drosophila melanogaster), PVal= 3.8e-47 gene extracted from Homo sapiens DNA from chromosome 19-cosmid f24590 containing CAPNS and POL2RI, genomic sequence	AD001527_cds1_at	11	A	53	A	-3	A	37	A	0	A	0	A	23	A	12	A	34	A	10	A	16	A	1	A	96	A	126	A	142	A	65	A	-38	A	31	A	-6	A	11	A	43	A	22	A	25	A	34	A
Sm-like protein CaSm (CaSm) mRNA	AF000177_at	95	P	59	A	32	A	-34	A	207	P	12	A	-20	A	-5	A	199	P	21	M	86	A	24	A	74	M	225	P	102	A	87	A	-30	A	-57	A	-68	A	20	A	72	P	-67	A	-60	A	-17	A
RAS-RELATED PROTEIN RAB-11A	AF000231_at	-31	A	-4	A	12	A	9	A	129	P	21	A	3	A	9	A	8	A	-2	A	10	A	7	A	254	P	206	P	470	P	202	A	58	A	-19	A	16	A	-44	A	22	P	53	P	31	A	-6	A
P2x purinoceptor mRNA	AF000234_at	-89	A	-138	A	27	A	20	A	42	M	-54	A	-22	A	-28	A	5	A	-4	A	-1	A	-40	A	204	A	157	A	168	A	177	A	169	A	6	A	-128	A	-7	A	11	A	-39	A	-49	A	37	A
Dynamin-like protein mRNA	AF000430_at	-47	A	-5	A	-7	A	3	A	16	A	0	A	18	A	-25	A	-17	A	-3	A	-9	A	16	A	38	A	-74	A	-35	A	-25	A	12	A	-11	A	-44	A	-11	A	3	A	-95	A	11	A	4	A
Putative purinergic receptor P2Y10 gene	AF000545_at	-99	A	-69	A	-80	A	-104	A	108	M	-98	A	-119	A	-21	A	-53	A	-12	A	-60	A	-31	A	-24	A	-20	A	36	A	19	A	19	A	-14	A	-270	A	0	P	-82	M	-137	A	-209	A	-50	A
TTF-I interacting peptide 20 mRNA, partial cds	AF000560_at	-127	A	169	A	-61	A	19	A	-96	A	41	A	60	A	-18	A	-96	A	-6	A	13	A	11	A	-167	A	-6	A	436	A	-110	A	44	A	76	A	450	A	20	A	0	A	106	A	131	A	137	A
Uroplakin II mRNA, partial cds	AF000562_at	466	A	259	A	237	A	116	A	166	A	115	A	96	A	52	A	239	A	80	A	159	A	49	A	864	A	1170	M	808	A	1110	A	399	A	234	A	278	A	283	A	136	A	60	A	414	A	542	A
Homogentisate 1,2-dioxygenase gene	AF000573_rna1_at	36	A	-105	A	8	A	19	P	31	P	-13	A	-27	A	-12	A	-36	A	-6	A	-17	A	0	A	418	P	474	P	600	P	188	P	49	A	-8	A	-55	A	-15	A	-23	A	-27	A	-35	A	-47	A
Transmembrane protein mRNA	AF000959_at	-196	A	-49	A	-159	A	-81	A	-91	A	-127	A	-104	A	-31	A	-78	A	-43	A	-95	A	15	A	-75	A	-117	A	-173	A	-217	A	229	A	-74	A	-150	A	118	A	-9	A	-144	A	-125	A	-156	A
IPL (IPL) mRNA	AF001294_at	106	A	68	A	80	A	47	A	94	A	92	A	43	A	38	A	313	A	40	A	138	P	102	A	508	A	886	P	492	P	484	P	319	A	21	A	183	A	-17	A	532	P	86	A	43	A	512	A
Trabecular meshwork inducible glucocorticoid response protein (TIGR) mRNA	AF001620_at	-95	A	-39	A	-22	A	-33	A	18	A	7	A	9	A	3	A	46	A	5	A	12	A	19	A	-69	A	-156	A	-143	A	-182	A	-175	A	-39	A	2	A	-26	A	0	A	-77	A	-25	A	0	A
Niemann-Pick C disease protein (NPC1) mRNA	AF002020_at	38	A	111	P	30	A	-7	A	60	A	53	A	60	A	22	A	129	P	8	A	50	P	62	A	188	A	270	P	186	P	335	P	-18	A	38	A	167	A	47	A	93	A	19	A	61	A	132	P
Angelman Syndrome Gene, E6-AP ubiquitin protein ligase 3A (UBE3A) mRNA from promoter P1, 5'UTR	AF002224_at	163	A	205	A	39	A	62	A	30	A	27	A	43	A	3	A	45	A	17	A	293	A	443	A	55	A	65	A	18	A	1	A	51	A	159	A	200	A	25	A	173	A	166	A	294	A	25	A
RET ligand 2 (RETL2) mRNA	AF002700_at	60	A	165	A	110	A	51	A	58	A	92	P	92	A	15	A	157	A	-2	A	19	A	44	A	172	A	144	A	145	A	105	A	68	A	114	A	211	A	103	P	167	A	150	A	207	A	157	A
Delayed rectifier potassium channel (KVLQT1-Iso5) mRNA, 5' UTR and partial cds	AF003743_at	14	A	44	A	-34	A	-7	A	-127	A	154	A	-59	A	0	A	43	A	2	A	53	A	-94	A	52	A	-382	A	-168	A	-312	A	90	A	65	A	58	A	28	A	77	A	-40	A	-83	A	199	A
Secretory carrier membrane protein (SCAMP1) mRNA	AF005037_at	-2	A	-14	A	13	A	3	A	30	A	10	A	4	A	1	A	-16	A	-6	A	-1	A	-22	A	56	A	73	A	68	A	24	A	-23	A	37	A	-2	A	16	A	17	A	6	A	-40	A	34	A
Poly(ADP-ribose) glycohydrolase (hPARG) mRNA	AF005043_at	-29	A	28	A	-39	A	-17	A	38	A	-6	A	-23	A	8	A	-2	A	-1	A	12	A	-8	A	-50	A	-273	A	187	P	-73	A	49	A	4	A	61	A	11	A	8	A	30	A	27	A	22	A
Importin alpha 6 mRNA	AF005361_at	-44	A	-24	A	-44	A	-12	A	6	A	-31	A	-20	A	2	A	-10	A	-17	A	-25	A	-4	A	-165	A	-405	A	-270	A	-494	A	2	A	37	A	-3	A	-9	A	-27	A	-23	A	-24	A	-49	A
Caspase-like apoptosis regulatory protein 2 (clarp) mRNA, alternatively spliced	AF005775_at	39	P	86	M	194	P	101	P	171	P	119	P	214	P	50	A	252	P	43	A	82	A	35	A	429	P	496	P	456	P	432	P	532	P	69	A	216	P	147	A	277	A	132	P	190	A	295	P
ATF family member ATF6 (ATF6) mRNA	AF005887_at	-8	A	-72	A	88	P	-9	A	114	P	20	A	24	A	2	A	55	A	-10	A	32	A	-7	A	23	A	76	A	120	P	131	A	61	A	-43	A	-41	A	1	A	42	A	-28	A	-15	A	52	A
Fas-binding protein (DAXX) mRNA, partial cds	AF006041_at	260	A	116	A	451	A	55	A	133	P	115	A	178	A	27	A	134	P	-44	A	-10	A	-933	A	-407	A	-47	A	-79	A	-1075	A	301	A	109	A	61	A	113	A	182	A	231	A	-86	A	230	A
Arp2/3 protein complex subunit p41-Arc (ARC41) mRNA	AF006084_at	36	A	13	A	-114	A	32	A	211	P	131	A	190	P	-2	A	74	P	10	A	69	A	39	A	31	A	153	A	356	A	-464	A	403	P	55	A	166	A	84	P	305	P	121	A	100	A	259	A
Arp2/3 protein complex subunit p20-Arc (ARC20) mRNA	AF006087_at	105	A	117	A	3	A	34	A	70	A	5	A	32	P	2	A	129	A	13	A	71	A	49	A	72	A	35	A	16	A	-46	A	151	A	82	A	115	A	18	A	103	A	62	A	161	A	73	A
RGS3 mRNA, 5' UTR	AF006609_at	-19	A	-70	A	-40	A	-94	A	-34	A	-85	A	-6	A	12	A	-136	A	-63	A	2	A	30	A	29	A	-117	A	-166	A	137	A	-57	A	-194	A	-141	A	-22	A	20	A	-94	A	-128	A	-56	A
MDM2-like p53-binding protein (MDMX) mRNA	AF007111_at	12	A	39	A	-46	A	-31	A	-2	A	-20	A	-116	A	-12	A	33	A	27	A	78	A	207	A	-88	A	-29	A	-81	A	27	A	2	A	68	A	6	A	68	A	38	A	56	A	22	A	210	A
Bet1p homolog (hbet1) mRNA	AF007551_at	3	A	49	A	51	A	-8	A	9	A	17	A	10	A	41	A	34	A	1	A	-8	A	43	A	-85	A	126	P	149	P	58	A	99	A	17	A	21	A	29	A	32	A	80	A	-14	A	111	A
Dolichol monophosphate mannose synthase (DPM1) mRNA, partial cds	AF007875_at	48	P	-7	A	45	P	4	A	67	P	61	P	47	A	-27	A	45	A	27	A	13	A	27	A	283	P	378	P	352	P	343	P	104	P	6	A	33	A	21	A	79	P	44	A	29	A	79	P
Phospholipid scramblase mRNA	AF008445_at	-135	A	-53	A	159	P	-89	A	-73	A	19	A	62	P	12	A	70	P	-8	A	-25	A	49	A	252	P	259	P	105	A	187	P	67	P	-10	A	-40	A	41	A	42	P	-3	A	-4	A	126	A
Syntaxin-16C mRNA	AF008937_at	11	A	26	A	70	P	-5	A	38	A	12	A	66	A	12	A	49	A	8	A	30	A	-15	A	63	A	157	P	132	P	11	A	72	A	27	A	-10	A	45	A	101	P	48	A	-4	A	24	A
TEB4 protein mRNA	AF009301_at	20	A	56	A	84	A	26	A	187	A	54	M	101	P	10	A	40	A	-1	A	28	A	-7	A	517	P	449	P	598	P	444	P	97	P	-1	A	127	A	53	A	81	M	21	A	-2	A	35	A
Luman mRNA	AF009368_at	184	P	466	P	391	P	197	P	407	P	278	P	337	P	48	A	390	P	113	P	160	P	-4	A	1038	P	1198	P	904	P	1385	P	427	A	244	P	510	P	383	P	538	P	118	A	336	A	545	P
Clone 22 mRNA, alternative splice variant alpha-1	AF009426_at	-22	A	-18	A	1	A	-1	A	2	A	1	A	3	A	-7	A	13	A	-1	A	8	A	-19	A	37	A	138	P	58	P	211	P	297	A	-18	A	8	A	-9	A	-13	A	5	A	-4	A	-6	A
Axin (AXIN) mRNA, partial cds	AF009674_at	-94	A	6	A	-168	A	-4	A	98	P	-2	A	-114	A	39	A	177	A	57	P	89	A	-712	A	41	A	578	A	309	A	84	A	53	A	415	A	-313	A	7	A	8	A	8	A	-23	A	163	A
MAD-related gene SMAD7 (SMAD7) mRNA	AF010193_at	68	A	46	A	85	A	42	A	160	P	40	P	93	P	23	A	646	P	33	A	237	A	1083	P	449	P	275	A	246	A	391	A	165	A	-47	A	138	P	65	A	40	A	60	A	128	A	544	P
Peropsin (Rrh) mRNA	AF012270_at	215	A	143	P	30	A	63	A	35	A	66	A	75	A	31	A	165	A	47	A	550	A	470	A	234	P	272	A	355	A	138	A	132	A	164	A	309	A	40	A	217	A	116	A	237	P	283	A
Chemokine receptor X (CKRX) mRNA	AF014958_at	102	A	66	A	95	A	23	A	58	A	13	A	24	A	31	A	114	P	5	A	524	A	127	A	191	M	206	A	146	A	104	A	248	P	51	A	222	A	110	P	115	P	54	M	74	A	338	A
Unknown protein mRNA, partial cds	AF015910_at	96	A	427	A	31	A	303	A	127	A	-14	A	95	A	-7	A	15	A	22	A	32	A	-87	A	349	A	501	A	441	A	505	P	451	A	229	A	391	A	379	A	385	A	97	A	328	A	394	A
SKB1Hs mRNA	AF015913_at	5	A	17	A	86	A	35	A	142	P	40	A	46	A	65	P	18	A	20	A	-3	A	-74	A	239	M	301	P	395	P	165	P	-68	A	9	A	-54	A	37	A	49	A	-46	A	-5	A	78	A
Telomerase reverse transcriptase (hTRT) mRNA	AF015950_at	-29	A	-116	A	-96	A	-176	A	-174	A	-117	A	-30	A	-19	A	-166	A	-77	A	-57	A	-79	A	-168	A	176	A	-4	A	-71	A	-34	A	-150	A	-290	A	-99	A	-73	A	-81	A	-151	A	73	A
C8FW phosphoprotein	AJ000480_at	90	M	128	P	222	A	114	P	136	A	111	A	100	A	23	A	199	A	37	A	219	P	89	A	317	A	365	P	413	P	304	A	208	P	154	A	157	M	141	A	72	A	123	P	270	P	291	P
Matrilin-3	AJ001047_at	-32	A	-98	A	-100	A	-31	A	9	A	-16	A	-48	A	-40	A	-60	A	-17	A	-49	A	-81	A	-343	A	-195	A	-276	A	-72	A	-42	A	-13	A	-68	A	-40	A	-95	A	-74	A	-125	A	-81	A
Rer1 protein	AJ001421_at	-9	A	-28	A	496	P	-18	A	545	P	307	P	177	P	89	P	436	P	23	A	102	P	93	A	1217	P	1493	P	1374	P	910	P	221	P	2	A	61	A	170	P	242	A	121	P	-28	A	390	P
Transformation-sensitive protein, 3'UTR	AJ001487_at	-249	A	-4	A	-109	A	-11	A	-24	A	-36	A	10	A	-15	A	-101	A	-16	A	-63	A	-72	A	-187	A	-247	A	-243	A	-140	A	-32	A	5	A	-139	A	-49	A	4	A	31	A	-47	A	-47	A
ANX2 Annexin II (lipocortin II)	D00017_at	297	A	335	M	2141	P	239	P	2262	P	1807	P	5662	P	227	P	7180	P	379	P	257	P	569	P	2467	P	3476	P	3691	P	6313	P	3891	P	590	P	751	P	1743	P	3503	P	634	P	205	A	4966	P
CHC1 Chromosome condensation 1	D00591_at	-149	A	-138	A	-43	A	-7	A	54	A	29	A	-26	A	63	A	13	A	-3	A	-27	A	43	A	170	A	191	A	223	A	254	A	102	A	-29	A	-31	A	17	A	1	A	-15	A	-27	A	1	A
TYMS Thymidylate synthase	D00596_at	-62	A	-44	A	3	A	-44	A	63	P	36	A	23	A	27	A	100	P	-4	A	5	A	-25	A	-75	A	-44	A	-28	A	-71	A	80	A	-47	A	26	A	23	A	93	P	-14	A	-49	A	16	A
GPX3 Glutathione peroxidase 3 (plasma)	D00632_at	97	A	154	A	31	A	118	A	68	A	57	A	58	A	11	A	170	P	35	A	60	A	83	A	537	P	439	P	298	A	228	P	177	P	89	A	251	P	161	P	111	A	102	A	250	M	62	A
Enteric smooth muscle gamma-actin gene, 5' flank and	D00654_at	34	P	34	A	4	A	-3	A	14	A	49	A	-8	A	49	P	25	M	2238	P	570	P	601	P	14529	P	8719	P	10231	P	19033	P	388	P	25	A	59	P	39	A	15	A	-9	A	-13	A	828	P
GCSH Glycine cleavage system protein H (aminomethyl carrier)	D00723_at	-15	A	-3	A	-36	A	9	A	121	P	25	A	-3	A	30	P	47	A	2	A	4	A	27	A	290	P	265	P	431	P	464	P	47	A	-12	A	-22	A	7	A	-8	A	32	A	-29	A	2	A
FECH Ferrochelatase (protoporphyria)	D00726_at	157	P	186	P	74	P	112	P	39	A	41	A	60	A	15	A	0	A	22	A	73	A	95	P	270	P	185	P	180	P	174	P	88	P	130	A	-6	A	-5	A	59	A	77	P	216	A	1	P
PSMA3 Proteasome component C3	D00760_at	-64	A	17	A	112	P	-20	A	169	P	120	P	24	A	33	A	52	A	-45	A	47	P	53	A	649	P	543	P	946	P	784	P	163	P	11	A	31	A	6	A	122	P	50	A	-23	A	93	P
PSMA5 Proteasome component C5	D00761_at	-93	A	-34	A	239	P	49	A	570	P	391	P	220	P	62	M	473	P	32	A	15	A	44	A	1269	P	939	P	1425	P	1074	P	381	P	-57	A	-8	A	123	P	316	P	105	A	-91	A	216	P
PROTEASOME COMPONENT C8	D00762_at	-5	A	24	A	171	P	10	A	153	P	108	P	34	A	32	A	126	P	13	A	49	P	58	A	451	P	634	P	987	P	509	P	77	M	-3	A	31	A	31	A	77	P	37	A	15	A	106	P
GAPD Glyceraldehyde-3-phosphate dehydrogenase	D00763_at	82	P	95	A	411	P	94	A	859	P	357	P	338	P	50	P	277	P	25	A	77	P	-3	A	2810	P	1847	P	2742	P	2527	P	1222	P	61	A	168	P	113	P	343	A	115	A	108	A	522	P
PTAFR Platelet activating factor receptor	D10202_at	-78	A	104	A	-19	A	-25	A	-14	A	-44	A	-4	A	3	A	44	A	-21	A	-24	A	23	A	31	A	104	A	121	A	8	A	23	A	-57	A	24	A	-15	A	26	A	-10	A	-64	A	-18	A
PRKCD Protein kinase C, delta	D10495_at	-34	A	-80	A	84	P	-68	A	192	P	47	A	50	A	8	A	81	A	-39	A	66	A	87	A	353	P	694	P	796	P	751	P	92	A	-11	A	-199	A	-18	A	9	A	12	A	-40	A	-45	A
ACAT1 Acetyl-Coenzyme A acetyltransferase 2 (acetoacetyl Coenzyme A thiolase)	D10511_at	-49	A	-7	A	77	A	-35	A	164	A	34	A	32	A	21	A	47	A	-45	A	-3	A	76	P	303	P	333	A	503	A	567	P	97	M	12	A	-48	A	37	P	63	A	-2	A	-45	A	64	A
MACS Myristoylated alanine-rich C-kinase substrate	D10522_at	-5	A	0	A	175	P	-6	A	264	P	222	P	215	P	32	A	203	P	-9	A	43	A	84	A	951	P	1959	P	1398	P	2487	P	774	P	-1	A	25	A	75	P	65	P	11	A	2	A	557	P
OGDH Oxoglutarate dehydrogenase (lipoamide)	D10523_at	87	A	114	A	64	A	65	A	296	P	100	A	220	P	14	A	177	P	-8	A	35	A	86	P	565	P	427	P	612	P	873	P	244	P	45	A	32	A	75	A	18	A	57	A	96	A	90	P
CRK V-crk avian sarcoma virus CT10 oncogene homolog	D10656_at	104	A	98	A	-12	A	37	A	30	A	-37	A	18	A	-3	A	38	A	-515	A	33	A	37	A	161	A	244	A	278	P	132	A	-32	A	46	A	30	A	35	A	0	A	96	A	95	A	105	A
CHK Choline kinase	D10704_at	-178	A	-76	A	-53	A	-40	A	49	A	-36	A	-46	A	43	A	95	A	-132	A	183	A	-2	A	402	P	157	A	414	P	345	P	65	A	-41	A	-121	A	12	A	-58	A	-19	A	-74	A	43	A
PROBABLE G PROTEIN-COUPLED RECEPTOR HM74	D10923_at	-37	A	-64	A	-6	A	-5	A	9	A	-6	A	24	A	-13	A	24	A	-4	A	24	A	47	M	-49	A	-19	A	-6	A	11	A	-16	A	20	A	43	A	-9	A	-71	A	-9	A	51	A	-31	A
Serotonin 1B receptor	D10995_at	46	P	85	P	147	P	62	P	16	A	21	A	107	A	-7	A	92	P	31	A	90	P	16	A	-67	A	136	A	134	A	50	A	56	A	92	A	151	P	124	P	157	A	130	P	264	P	105	M
IL2RG Interleukin 2 receptor gamma chain	D11086_at	165	A	354	P	135	P	-5	A	25	A	236	P	202	A	16	A	164	P	65	A	-6	A	119	A	157	A	214	A	387	P	322	A	465	P	237	P	177	A	186	P	156	A	119	A	366	A	227	P
26S PROTEASE REGULATORY SUBUNIT 7	D11094_at	-131	A	-52	A	88	A	-27	A	142	P	66	P	86	P	-24	A	239	P	19	A	-35	A	-67	A	475	P	397	P	770	P	605	P	222	P	-55	A	-24	A	8	A	199	M	-49	A	-157	A	171	P
TIMP1 Tissue inhibitor of metalloproteinase 1 (erythroid potentiating activity, collagenase inhibitor)	D11139_at	1	A	-27	A	2	A	14	A	-47	A	4	A	14	A	-44	A	-194	A	-10	A	28	A	-40	A	-95	A	-106	A	-6	A	-9	A	107	A	-62	A	0	A	3	A	6	A	-20	A	-6	A	-11	A
EDNRA Endothelin receptor type A	D11151_at	2	A	12	A	0	A	16	A	135	A	-8	A	-15	A	10	A	128	P	47	P	21	A	-19	A	147	P	278	P	159	P	490	P	265	A	65	A	16	A	67	A	119	P	14	A	-47	A	99	P
PMP22 Peripheral myelin protein 22	D11428_at	-112	A	-120	A	-14	A	-61	A	973	P	142	A	61	A	19	A	621	P	64	P	31	A	23	A	367	A	384	P	269	P	546	P	916	A	-1	A	-36	A	584	P	155	A	-23	A	-117	A	920	P
Plasma cell membrane glycoprotein (PC-1) mRNA	D12485_at	-27	A	-4	A	105	P	44	M	418	P	44	A	13	A	22	A	27	A	-14	A	17	A	23	A	16	A	143	P	186	P	153	A	126	A	-23	A	9	A	54	P	66	P	-49	A	1	A	94	A
NF1 Neurofibromin	D12625_at	-13	A	9	A	34	A	1	A	3	A	22	A	8	A	-25	A	-13	A	0	A	23	A	-25	A	-16	A	-17	A	-39	A	-34	A	-19	A	9	A	13	A	-5	A	7	A	2	A	-12	A	4	A
Lysosomal sialoglycoprotein	D12676_at	-56	A	-13	A	-37	A	-8	A	-14	A	9	A	12	A	-3	A	-6	A	-13	A	0	A	9	A	-152	A	-292	A	-266	A	-188	A	15	A	27	A	1	A	3	A	35	A	-46	A	-20	A	-18	A
EIF4G Eukaryotic translation initiation factor 4 (eIF-4) gamma	D12686_at	-173	A	-370	A	-120	A	-195	A	-70	A	-206	A	-114	A	2	A	-245	A	-124	A	-120	A	-125	A	76	A	262	A	-102	A	128	A	-326	A	-303	A	-487	A	-255	A	-242	A	-193	A	-405	A	-544	A
ST2 Suppression of tumorigenicity 2	D12763_at	-105	A	-88	A	22	A	-11	A	20	A	-28	A	15	A	5	A	-49	A	-5	A	10	A	-3	A	-176	A	-234	A	-248	A	-335	A	-27	A	-87	A	-14	A	-2	A	-18	A	-64	A	-173	A	-169	A
ATP SYNTHASE LIPID-BINDING PROTEIN P1 PRECURSOR	D13118_at	118	A	469	P	770	P	446	P	996	P	483	P	892	P	156	P	835	P	141	P	315	P	476	P	2010	P	2065	P	2722	P	2354	P	1290	P	1064	P	986	P	750	P	744	P	521	P	1200	P	1030	P
EDNRB Endothelin receptor type B	D13168_at	33	A	23	A	27	A	-3	A	18	A	3	A	12	A	2	A	-15	A	0	A	5	A	-16	A	-54	A	-19	A	-53	A	-238	A	22	A	32	A	-4	A	14	A	20	A	-31	A	-11	A	2	A
MSR1 Macrophage scavenger receptor 1	D13264_at	-11	A	12	A	24	A	-19	A	13	A	19	A	15	A	3	A	-20	A	-14	A	-3	A	-5	A	-26	A	-34	A	-73	A	-67	A	33	A	10	A	-7	A	7	A	10	A	30	A	-32	A	23	A
CCKBR Cholecystokinin B receptor	D13305_at	47	A	42	A	-130	A	-20	A	-5	A	-15	A	-28	A	-15	A	-355	A	20	A	11	A	23	A	-115	A	-127	A	-162	A	-126	A	-63	A	-74	A	-284	A	2	A	-143	A	-52	A	-36	A	-342	A
GLO1 Glyoxalase I	D13315_at	-9	A	3	A	334	P	23	A	456	P	163	P	83	P	23	A	359	P	30	A	184	P	73	M	2420	P	4942	P	2987	P	7007	P	392	P	10	A	16	M	-3	A	440	P	11	A	30	A	222	P
DNA-(APURINIC OR APYRIMIDINIC SITE) LYASE	D13370_at	-1	A	89	M	218	P	28	A	302	P	156	P	140	P	92	P	501	P	48	P	117	A	74	P	627	P	587	P	1191	P	881	P	264	P	-19	A	133	P	99	P	175	P	78	A	42	A	424	P
PIGF Phosphatidylinositol glycan, class F	D13435_at	69	A	111	P	50	A	12	A	43	A	35	A	56	A	-15	A	84	A	-7	A	-1	A	2	A	224	P	313	P	281	P	344	P	92	A	11	A	36	A	-17	A	109	A	43	A	85	A	72	A
PTPN11 Protein tyrosine phosphatase, non-receptor type 11	D13540_at	52	A	37	A	32	A	5	A	11	A	14	A	21	A	5	A	3	A	-52	A	5	A	28	A	238	P	44	P	16	A	-22	A	3	A	-8	A	97	A	77	A	35	P	17	A	62	A	24	A
KIAA0001 gene	D13626_at	-24	A	-6	A	-64	A	-12	A	-12	A	-11	A	-3	A	9	A	-12	A	-33	A	0	A	-16	A	-279	A	-421	A	-686	A	-603	A	-18	A	-1	A	25	A	-5	A	-34	A	18	A	24	A	-16	A
KIAA0002 gene	D13627_at	-108	A	-116	A	155	P	11	A	256	P	65	A	89	P	19	A	171	P	-9	A	14	A	-50	A	716	P	683	P	1466	P	810	P	242	P	-75	A	-99	A	17	A	183	P	-64	A	-51	A	211	P
ANGPT1 Angiopoietin 1	D13628_at	30	A	53	A	21	A	45	A	66	A	4	A	14	A	1	A	44	P	77	A	20	A	3	A	410	P	399	P	223	P	528	P	156	P	123	A	58	A	24	A	67	A	-4	A	126	P	32	A
KIAA0005 gene	D13630_at	28	A	9	A	181	P	49	A	199	P	140	P	103	P	16	A	274	P	-15	A	81	A	-7	A	938	P	1418	P	1282	P	1230	P	254	P	56	A	44	A	28	A	169	P	50	A	0	A	368	P
KIAA0008 gene	D13633_at	21	A	14	A	-15	A	37	A	25	A	36	A	23	A	-13	A	23	A	1	A	7	A	-22	A	15	A	43	A	-7	A	-7	A	70	A	14	A	59	A	1	A	44	P	1	A	43	A	41	A
KIAA0009 gene	D13634_at	48	P	57	A	24	A	4	A	48	A	34	A	29	A	0	A	36	A	55	A	58	A	20	A	135	P	230	P	221	P	163	P	79	A	20	A	54	A	28	A	80	P	16	A	51	A	49	P
KIAA0010 gene	D13635_at	-33	A	-49	A	1	A	4	A	105	P	-16	A	-51	A	-10	A	-5	A	0	A	-24	A	-17	A	67	P	132	P	131	P	159	P	30	A	-55	A	47	A	-53	A	13	A	-12	A	15	A	2	A
KIAA0011 gene	D13636_at	-51	A	48	A	65	A	40	A	259	P	9	A	55	A	20	A	149	A	-4	A	-29	A	2	A	240	A	222	A	180	A	434	A	285	A	2	A	48	A	-60	A	92	A	42	A	58	A	119	A
KIAA0012 gene	D13637_at	-120	A	-51	A	-27	A	-53	A	-7	A	15	A	33	A	14	A	31	A	-17	A	-23	A	-43	A	-212	A	-215	A	-200	A	-140	A	-17	A	-123	A	-112	A	-7	A	-80	A	-34	A	-122	A	11	A
CCND2 Cyclin D2	D13639_at	-37	A	29	A	67	A	-1	A	116	P	138	P	391	P	-2	A	532	P	90	P	24	A	62	A	1100	P	903	P	841	P	1362	P	274	P	96	A	49	A	137	P	68	A	29	A	-52	A	235	P
HLA-C Major histocompatibility complex, class I, C	D13640_at	-3	A	-47	A	9	A	86	A	27	A	89	A	78	A	33	A	431	P	88	P	-96	A	-213	A	382	A	515	A	544	P	926	P	327	P	197	A	154	A	186	P	139	A	-23	A	136	A	233	A
KIAA0016 gene	D13641_at	27	A	21	M	154	M	29	A	764	P	100	P	142	P	16	A	1061	P	37	A	53	P	96	M	1381	P	1511	P	2115	P	1660	P	185	P	-1	A	85	A	70	M	87	A	60	A	8	A	216	P
KIAA0017 gene	D13642_at	-68	A	9	A	-87	A	35	A	-6	A	5	A	17	A	-44	A	-23	A	-31	A	-27	A	-57	A	66	A	68	A	21	A	212	A	382	A	55	A	26	A	48	A	-3	A	-16	A	124	A	50	A
KIAA0018 gene	D13643_at	-226	A	-194	A	158	A	138	A	618	P	83	P	186	P	-12	A	397	P	-50	A	40	A	-39	A	2046	P	1964	P	2715	P	1335	P	622	A	-240	A	-160	A	124	M	-165	A	-118	A	-277	A	-140	A
40S RIBOSOMAL PROTEIN S17	D13644_at	5	A	-10	A	-7	A	16	A	-3	A	14	A	-25	A	9	A	27	A	-16	A	-27	A	27	A	-177	A	-173	A	-90	A	-159	A	75	A	33	A	13	A	14	A	-2	A	44	A	-30	A	7	A
KIAA0020 gene	D13645_at	-39	A	-78	A	-56	A	-51	A	26	A	-18	A	-13	A	-19	A	4	A	-9	A	-29	A	8	A	-275	A	-359	A	-141	A	-254	A	-10	A	-17	A	-97	A	5	A	-55	A	-28	A	-56	A	16	A
EIF4A1 Eukaryotic translation initiation factor 4A (eIF-4A) isoform 1	D13748_at	-22	A	-68	A	745	P	70	A	706	P	275	P	937	P	331	P	836	P	34	A	127	P	11	A	2321	P	2607	P	4726	P	2134	P	756	P	-55	A	212	A	606	P	1105	P	38	A	-247	A	674	P
MGAT3 Mannosyl(beta-1,4-)-glycoprotein beta-1,4-N-acetylglucosaminyltransferase	D13789_at	-174	A	-193	A	-196	A	-184	A	-233	A	-226	A	-159	A	-91	A	-279	A	-42	A	-93	A	16	A	-496	A	-649	A	-568	A	-620	A	-283	A	-306	A	-372	A	-176	A	-320	A	-152	A	-476	A	-314	A
Peptide YY precursor gene extracted from Human DNA for peptide YY	D13897_rna2_at	63	A	218	A	68	A	50	A	157	A	125	A	98	A	41	A	65	A	17	A	149	A	609	A	168	A	64	A	185	A	111	A	147	A	160	M	209	A	107	A	108	A	115	A	243	A	0	A
Mitochondrial short-chain enoyl-CoA hydratase	D13900_at	79	A	180	A	1089	P	509	P	1373	P	329	P	424	P	184	P	1019	P	199	P	487	P	323	A	3518	P	3267	P	3633	P	3531	P	1102	P	244	P	320	A	632	P	1142	P	411	A	295	A	934	P
DNA-BINDING PROTEIN MEL-18	D13969_at	1	A	-30	A	-85	A	-41	A	20	A	26	A	3	A	-2	A	52	A	-16	A	-24	A	-65	A	-15	A	5	A	58	A	57	A	66	A	-58	A	-104	A	1	M	-45	A	-28	A	-36	A	-32	A
Rab GDI mRNA	D13988_at	-4	A	-60	A	33	A	-12	A	34	A	-5	A	72	A	14	A	-32	A	-11	A	7	A	-57	A	288	P	278	P	454	P	125	A	7	A	35	A	-38	A	56	A	54	A	21	A	-9	A	61	A
PUTATIVE MUCIN CORE PROTEIN PRECURSOR 24	D14043_at	0	A	-9	A	277	P	-1	A	721	P	225	P	166	P	39	A	212	A	-1	A	149	P	87	P	1776	P	2435	P	2359	P	2133	P	722	P	3	A	37	A	88	A	310	P	12	A	-8	A	273	P
RECA Replication protein A (E coli RecA homolog, RAD51 homolog)	D14134_at	-20	A	-74	A	-20	A	-62	A	-20	A	-41	A	-3	A	-28	A	-36	A	9	A	-7	A	12	A	-41	A	-73	A	-16	A	-113	A	-61	A	-77	A	-39	A	11	A	-11	A	1	A	3	A	-59	A
HFREP-1 mRNA for unknown protein	D14446_at	25	A	44	A	52	P	36	A	-9	A	31	A	-41	A	15	A	49	A	-5	A	12	A	-13	A	77	A	157	A	493	P	69	A	45	A	52	A	27	A	24	A	68	A	41	A	-10	A	41	A
COT Proto-oncogene c-cot (protein-serine/threonine kinase)	D14497_at	-1	A	-9	A	24	A	3	A	21	A	-3	A	-6	A	-5	A	-9	A	-10	A	8	A	-70	A	-27	A	-75	A	-47	A	-48	A	-4	A	14	A	-10	A	9	A	8	A	-15	A	-18	A	15	A
GC-Box binding protein BTEB2	D14520_at	28	A	-60	A	22	A	33	A	27	A	0	A	52	A	1	A	225	P	7	A	81	A	-5	A	413	P	431	P	257	P	604	P	253	P	30	A	34	A	30	M	42	A	12	A	71	A	16	A
40S RIBOSOMAL PROTEIN S23	D14530_at	530	P	199	P	1814	P	499	P	3980	P	1997	P	2117	P	504	P	4196	P	440	P	987	P	442	P	13964	P	15323	P	17077	P	17204	P	6393	P	552	P	1080	P	1518	P	2794	P	437	P	101	P	5848	P
XPA Xeroderma pigmentosum, complementation group A	D14533_at	-44	A	-70	A	3	A	-30	A	36	A	-11	A	6	P	-18	A	-63	A	-9	A	1	A	-78	A	187	P	113	P	134	P	336	P	31	A	-27	A	-31	A	-11	P	-92	A	-86	A	-18	A	-68	A
KIAA0101 gene	D14657_at	-18	A	15	A	41	A	34	A	32	A	45	A	37	A	10	A	19	A	6	A	9	A	-42	A	45	A	-9	A	15	A	47	A	269	P	33	A	-5	A	2	A	29	A	8	A	4	A	58	A
KIAA0102 gene	D14658_at	58	A	0	A	136	P	35	A	521	P	208	P	264	P	14	A	368	P	28	A	127	P	179	P	2437	P	2281	P	2464	P	2478	P	488	P	97	A	66	P	78	A	135	A	14	A	-27	A	374	P
KIAA0103 gene	D14659_at	-15	A	-53	A	48	P	20	A	90	P	30	A	21	A	1	A	78	P	77	P	19	A	21	A	169	P	122	P	172	P	136	P	17	A	-34	A	-13	A	-21	A	1	A	-5	A	-13	A	32	A
PUTATIVE 60S RIBOSOMAL PROTEIN	D14660_at	-59	A	-47	A	-1	A	-16	A	66	P	9	A	-26	A	14	A	30	M	29	P	-22	A	7	A	41	A	39	A	109	A	63	A	27	A	-17	A	-10	A	-15	A	-12	A	-82	A	-40	A	14	A
KIAA0105 gene	D14661_at	13	A	31	A	4	A	19	A	48	A	51	A	6	A	9	A	64	P	-6	A	11	A	-10	A	281	P	223	A	239	P	209	A	23	A	20	A	35	A	24	P	43	A	-3	A	-7	A	1	A
KIAA0106 gene	D14662_at	55	A	42	A	184	P	76	P	639	P	206	P	324	P	34	A	553	P	55	A	54	P	80	A	2485	P	2686	P	2827	P	2822	P	1022	P	102	M	115	A	280	P	272	P	68	A	66	A	348	P
KIAA0107 gene	D14663_at	33	A	23	A	103	P	11	A	198	P	52	A	72	P	11	A	132	P	15	A	33	A	22	A	424	P	625	P	830	P	463	P	134	P	53	A	16	A	2	A	50	A	0	A	2	A	166	P
KIAA0022 gene	D14664_at	-34	A	50	A	31	A	28	P	59	A	8	A	65	P	-33	A	87	A	1	A	13	A	5	A	273	A	206	A	473	M	318	P	151	P	6	A	25	A	41	A	60	A	42	A	10	A	24	A
Kinesin-related protein, partial cds	D14678_at	-186	A	-58	A	-34	A	-32	A	8	A	-53	A	-8	A	-43	A	-5	A	-24	A	-77	A	-108	A	-143	A	-209	A	-126	A	-213	A	67	A	-65	A	-148	A	-30	A	-92	A	-83	A	-140	A	-64	A
AMT Glycine cleavage system protein T (aminomethyltransferase)	D14686_at	102	A	209	A	-37	A	4	A	231	M	-41	A	82	A	89	P	65	A	43	M	102	P	81	A	300	P	247	P	254	M	199	P	51	A	-14	A	92	A	59	A	53	A	36	A	166	A	123	A
NUCLEAR PORE COMPLEX PROTEIN NUP214	D14689_at	221	M	230	A	221	P	82	A	281	P	148	A	188	A	-2	A	250	P	32	A	105	A	189	P	491	M	516	P	477	P	452	P	399	A	57	A	112	A	257	A	249	P	70	A	195	A	307	A
PHOSPHATIDYLSERINE SYNTHASE I	D14694_at	142	P	254	P	286	P	158	P	409	P	190	P	250	P	45	A	741	P	65	P	88	P	81	P	699	P	616	P	863	P	890	P	560	A	158	P	187	P	329	P	383	P	120	P	223	P	444	P
APOA2 Apolipoprotein A-II	D14695_at	57	A	59	A	78	P	51	A	79	P	85	P	89	P	-24	A	228	P	23	A	70	P	71	A	3883	P	2968	P	3718	P	3567	P	331	P	93	A	68	A	148	P	127	A	60	A	101	A	495	P
ATP5A1 ATP synthase, H+ transporting, mitochondrial F1 complex, alpha subunit, isoform 1, cardiac muscle	D14710_at	-172	A	-120	A	615	P	80	A	2265	P	600	P	927	P	137	P	1432	P	151	P	349	P	223	P	3721	P	3761	P	6245	P	4862	P	1190	P	49	A	76	A	725	P	715	P	185	P	-150	A	977	P
KIAA0110 gene	D14811_at	-75	A	50	A	-14	A	45	A	99	A	63	A	20	A	62	M	110	P	47	P	44	A	41	A	177	P	152	P	192	P	194	P	184	P	48	A	-30	A	12	A	89	A	0	A	-112	A	186	A
KIAA0026 gene	D14812_at	88	A	135	A	875	P	107	P	1788	P	639	P	779	P	77	P	1417	P	135	P	387	P	195	P	4928	P	5144	P	6039	P	6128	P	1342	P	109	A	251	P	292	P	1145	P	206	A	208	A	1560	P
Chimeric mRNA derived from AML1 gene and MTG8(ETO) gene, partial sequence	D14822_at	4	A	26	A	3	A	18	A	17	A	-3	A	29	A	-4	A	-4	A	7	A	9	A	8	A	-15	A	-82	A	-21	A	-115	A	-11	A	10	A	4	A	1	A	25	A	-18	A	-35	A	46	A
Chimeric mRNA derived from AML1 gene and MTG8(ETO) gene, partial sequence	D14823_at	1	A	44	A	30	A	16	A	18	A	-8	A	36	A	-6	A	6	A	13	A	-17	A	-20	A	86	A	57	A	45	A	111	A	6	A	21	A	7	A	-21	A	10	A	12	A	-17	A	7	A
Tax helper protein 1	D14827_at	75	A	346	A	-73	A	138	A	4	A	-11	A	5	A	30	A	-53	A	49	A	36	A	-7	A	-264	A	-451	A	-319	A	-462	A	52	A	186	A	191	A	-23	A	18	A	4	A	258	A	-349	A
FGF9 Fibroblast growth factor 9 (glia-activating factor)	D14838_at	-66	A	153	A	-15	A	-18	A	-14	A	-54	A	204	P	-10	A	54	P	6	A	26	A	-54	A	-59	A	-161	A	-117	A	-99	A	49	A	-77	A	-83	A	-6	A	22	A	-46	A	-1	A	25	A
ADM Adrenomedullin	D14874_at	-6	A	70	A	45	A	2	A	17	A	9	A	31	A	-22	A	107	M	20	A	26	A	40	A	249	P	74	A	161	P	22	A	84	P	74	A	12	A	88	P	60	A	-31	A	44	A	58	P
Protein D123	D14878_at	-55	A	53	A	89	P	55	A	93	P	406	P	21	A	12	A	112	P	-1	A	14	A	-42	A	89	A	148	A	181	P	200	A	125	A	77	A	61	A	49	A	94	A	60	A	120	A	138	P
Small GTP-binding protein, S10	D14889_at	151	P	141	P	106	A	75	A	71	A	57	A	-9	A	-15	A	98	P	18	A	38	P	18	A	194	P	100	A	231	A	99	A	76	A	95	P	71	A	68	A	101	M	73	A	170	M	92	P
PTPRH Protein tyrosine phosphatase	D15049_at	-50	A	-28	A	-11	A	8	A	18	A	-14	A	-52	A	-2	A	-32	A	-11	A	-81	A	-155	A	-80	A	-20	A	254	A	49	A	-36	A	-69	A	-31	A	43	A	-30	A	-50	A	-150	A	20	A
Transcription factor AREB6	D15050_at	172	A	83	A	139	P	87	A	179	P	60	A	132	P	78	P	257	P	125	P	64	A	49	A	879	P	1803	P	694	P	1240	P	360	P	105	A	38	A	107	P	188	P	142	P	71	A	247	P
DEFENDER AGAINST CELL DEATH 1	D15057_at	26	A	-8	A	200	P	40	A	322	P	74	P	65	P	25	A	176	P	36	P	61	P	19	A	798	P	881	P	1075	P	1480	P	266	P	8	A	30	A	100	P	162	P	44	A	-58	A	367	P
PMP2 Peripheral myelin protein 2	D16181_at	8	A	-22	A	6	A	14	A	18	A	-6	A	14	A	-6	A	30	A	17	A	-3	A	-35	A	9	A	30	A	39	A	48	M	-10	A	6	A	43	A	13	A	25	A	2	A	95	P	23	A
CAST Calpastatin	D16217_at	165	A	103	A	277	P	113	P	379	P	138	P	526	P	30	A	276	P	69	A	99	P	102	A	798	P	939	P	1297	P	1048	P	449	P	144	P	145	M	225	A	261	P	174	P	276	P	417	P
HPCAL1 Hippocalcin-like 1	D16227_at	-239	A	-72	A	-141	A	-43	A	-25	A	-98	A	-108	A	-47	A	-194	A	-18	A	-26	A	-30	A	-491	A	-566	A	-427	A	-612	A	-96	A	-132	A	-159	A	-22	A	-114	A	-108	A	-179	A	-53	A
3-KETOACYL-COA THIOLASE MITOCHONDRIAL	D16294_at	-16	A	49	A	-55	A	-4	A	51	A	21	A	54	P	-18	A	95	P	-1	A	-22	A	49	A	83	A	133	A	38	A	-31	A	120	P	-7	A	3	A	24	P	-23	A	-12	A	30	A	80	P
SA mRNA for SA gene product	D16350_at	-43	A	20	A	1	A	-1	A	-4	A	-5	A	-12	A	-3	A	20	A	12	A	-14	A	38	A	133	P	118	P	449	P	163	P	-29	A	-22	A	60	A	8	A	15	A	40	A	-4	A	-14	A
ORF, Xq terminal portion	D16469_at	16	A	11	A	372	P	213	A	1047	P	280	P	66	A	90	A	305	P	54	A	263	P	89	A	2059	P	2594	P	2280	P	2412	P	648	P	-20	A	130	A	280	P	183	P	166	A	28	A	203	P
VLDLR Very low density lipoprotein receptor	D16532_at	-14	A	-17	A	-12	A	-5	A	7	A	22	A	17	A	11	A	-8	A	2	A	9	A	49	A	181	A	72	A	108	A	47	A	-58	A	14	A	-2	A	22	A	-15	A	-64	A	-7	A	-70	A
ATP SYNTHASE GAMMA CHAIN, MITOCHONDRIAL PRECURSOR	D16562_at	262	P	91	A	871	P	107	A	726	P	1674	P	1110	P	157	P	1056	P	107	P	175	P	107	P	1568	P	1487	P	1964	P	1437	P	223	P	93	P	180	P	205	A	940	P	177	A	112	M	468	P
MTH1 MutT (E. coli) human homolog (8-oxo-7,8-dihydroguanosine triphosphatase)	D16581_at	218	A	267	A	116	A	73	A	148	P	176	A	33	A	38	A	343	A	22	A	5	A	95	A	489	A	516	A	354	A	449	A	169	A	98	A	227	A	227	A	74	A	3	A	329	A	313	A
HDC Histidine decarboxylase	D16583_at	-144	A	-283	A	-209	A	-124	A	-65	A	-27	A	-291	A	3151	P	-157	A	-46	A	-38	A	-82	A	-250	A	-319	A	-636	A	-379	A	99	A	-265	A	-371	A	-40	A	-333	A	-129	A	-296	A	-146	A
HPCA Hippocalcin	D16593_at	370	A	333	A	79	A	95	A	35	A	141	A	254	A	12	A	135	A	43	A	97	A	24	A	-235	A	-204	A	-412	A	-243	A	51	A	196	A	270	A	163	A	195	A	108	A	473	A	31	A
HAL Histidine ammonia-lyase	D16626_at	3	A	80	A	20	A	-11	A	23	A	-7	A	71	A	24	A	16	A	3	A	-51	A	50	A	-19	A	-88	A	-91	A	-20	A	-67	A	-11	A	-64	A	47	A	18	A	28	A	-4	A	-51	A
EAR-1r	D16815_at	-28	A	15	A	-18	A	10	A	2	A	-20	A	-8	A	-23	A	-24	A	-22	A	-22	A	-45	A	-108	A	-180	A	-112	A	-226	A	107	A	2	A	29	A	0	A	-17	A	10	A	66	A	-6	A
Activin beta-A gene, regulatory sequence of 5'upstream region	D17357_at	-3	A	65	A	27	A	12	A	13	A	52	A	15	A	-13	A	14	A	-3	A	22	A	35	A	-16	A	-65	A	-42	A	-33	A	34	A	-6	A	-15	A	13	A	40	A	9	A	43	A	16	A
MDC protein	D17390_at	-516	A	-423	A	-197	A	-186	A	-223	A	-124	A	-137	A	-50	A	-346	A	-80	A	-323	A	-205	A	-287	A	-273	A	-463	A	-401	A	-221	A	-254	A	-380	A	-210	A	-384	A	-254	A	-250	A	-278	A
Alpha 4(IV) collagen, C-terminal	D17391_at	-77	A	-38	A	-20	A	-17	A	23	A	9	A	-27	A	-4	A	-10	A	9	A	-5	A	-31	A	-103	A	-128	A	-169	A	-177	A	-10	A	-16	A	-45	A	-22	A	-26	A	-7	A	-44	A	-1	A
PTS 6-pyruvoyltetrahydropterin synthase	D17400_at	-63	A	-67	A	-41	A	-11	A	58	A	-10	A	-5	A	-4	A	5	A	-6	A	44	A	67	A	264	P	199	P	579	P	190	P	2	A	-37	A	-140	A	-91	A	-60	A	-40	A	-130	A	-92	A
GULO gene for L-gulono-gamma-lactone oxidase, exon 9,10 and 12	D17461_at	-71	A	-150	A	-91	A	-91	A	-21	A	-91	A	-90	A	-7	A	-100	A	-6	A	-39	A	41	P	-247	A	-267	A	-91	A	-173	A	-108	A	-92	A	-199	A	-117	A	-124	A	-36	A	-67	A	-200	A
PACAP receptor	D17516_at	0	A	13	A	-37	A	5	A	45	A	33	A	11	A	30	P	-34	A	-4	A	51	A	-77	A	-95	A	-141	A	-154	A	-321	A	12	A	-3	A	8	A	-8	A	6	A	29	A	58	A	-48	A
CRARF C4/C2 activating component of Ra-reactive factor	D17525_at	110	P	232	A	38	A	120	A	55	A	53	A	20	A	41	A	108	A	22	A	25	A	-37	A	145	A	203	A	192	A	166	A	144	A	233	A	31	A	88	A	131	A	117	A	202	A	-370	A
N-acetylglucosaminyltransferase V	D17716_at	-84	A	-38	A	-71	A	-30	A	28	A	-1	A	-24	A	60	A	-30	A	45	A	-98	A	-97	A	367	A	147	A	36	A	85	A	128	A	94	M	-80	A	-42	A	-71	A	31	A	-24	A	285	A
KIAA0030 gene, partial cds	D21063_at	22	A	89	A	8	A	-101	A	112	A	70	A	17	A	-34	A	70	A	49	A	37	A	57	A	-7	A	131	A	78	A	46	A	66	A	106	A	40	A	-8	A	169	A	-8	A	103	A	99	A
XPC Xeroderma pigmentosum, complementation group C	D21089_at	166	A	296	A	194	A	126	A	524	P	63	A	391	P	33	A	216	P	57	A	90	A	78	A	762	P	711	P	1069	P	681	P	282	P	193	A	214	A	114	A	143	A	72	A	230	A	230	P
XP-C repair complementing protein (p58/HHR23B)	D21090_at	-2	A	-29	A	19	A	14	A	125	P	57	P	138	A	27	A	93	A	-2	A	57	P	-23	A	412	P	354	P	629	P	454	P	158	P	-13	A	11	A	20	A	78	P	22	A	8	A	113	P
KIAA0031 gene	D21163_at	-79	A	50	A	42	A	-3	A	32	A	0	A	43	A	-25	A	-83	A	-17	A	-35	A	17	A	69	A	141	A	95	A	103	A	35	P	-16	A	-34	A	60	P	-38	A	-76	A	116	A	-23	A
Estrogen responsive finger protein	D21205_at	-252	A	-154	A	-39	A	-120	A	-82	A	-90	A	-89	A	-70	A	-148	A	-40	A	-45	A	-63	A	-359	A	-348	A	-268	A	-364	A	-211	A	-153	A	-285	A	-112	A	-106	A	-85	A	-288	A	-230	A
C3G protein	D21239_at	44	A	85	A	6	A	-20	A	38	A	26	A	-48	A	14	A	-76	A	-3	A	-74	A	-40	A	-85	A	-143	A	-43	A	-90	A	-38	A	11	A	39	A	62	A	-37	A	41	A	258	A	-22	A
CDH11 Cadherin 11 (OB-cadherin)	D21255_at	-33	A	-47	A	11	A	-8	A	127	P	18	A	81	P	4	A	180	P	-11	A	-4	A	-11	A	-92	A	-166	A	-233	A	-85	A	68	P	-47	A	41	A	-2	A	-5	A	0	A	-54	A	252	P
60S RIBOSOMAL PROTEIN L23	D21260_at	13	A	-21	A	336	P	44	A	875	P	215	P	368	P	8	A	581	P	21	A	114	P	51	A	2733	P	2278	P	3387	P	2991	P	754	P	-9	A	113	P	162	P	404	P	127	P	72	A	478	P
SM22-ALPHA HOMOLOG	D21261_at	1322	P	1114	P	2674	P	1004	P	2512	P	1245	P	2521	P	181	P	2155	P	170	P	774	P	528	P	2547	P	3025	P	2832	P	2795	P	1938	P	1381	P	1589	P	1291	P	3116	P	1406	P	1629	P	2506	P
KIAA0035 gene, partial cds	D21262_at	-35	A	-33	A	9	A	-28	A	72	P	4	A	-4	A	-7	A	-3	A	2	A	9	A	1	A	432	P	424	P	549	P	442	P	135	P	-20	A	40	A	-17	A	6	A	-10	A	5	A	60	P
SYNAPTOSOMAL ASSOCIATED PROTEIN 25	D21267_at	-23	A	0	A	-16	A	-9	A	-39	A	-25	A	-21	A	-14	A	-23	A	-12	A	44	A	35	A	2	A	47	A	-25	A	51	A	1	A	-3	A	15	A	-12	A	12	A	-20	A	-14	A	-19	A
COL4A6 Collagen, type IV, alpha 6	D21337_at	26	A	-4	A	-13	A	6	A	-33	A	-12	A	-21	A	23	A	11	A	7	A	31	A	44	A	217	A	7	A	99	A	-22	A	14	A	-33	A	28	A	18	A	5	A	33	A	-36	A	3	A
KIAA0028 gene, partial cds	D21851_at	10	A	6	A	76	A	74	P	94	P	80	P	54	A	32	A	46	A	22	A	18	A	60	A	519	P	161	P	232	P	253	P	115	A	62	P	101	M	68	M	15	A	120	P	47	A	72	A
KIAA0029 gene, partial cds	D21852_at	12	A	-61	A	71	P	46	A	202	P	64	P	110	P	9	A	209	P	13	A	3	A	36	A	307	P	200	A	412	P	361	P	155	P	34	A	68	P	66	P	61	A	24	A	32	A	110	P
EUKARYOTIC INITIATION FACTOR 4A-LIKE NUK-34	D21853_at	95	A	151	P	512	P	66	A	613	P	256	P	250	P	66	A	756	P	19	A	48	A	-20	A	863	P	1186	P	993	P	1074	P	478	P	28	A	128	A	260	P	285	P	112	P	230	A	393	P
BST-1	D21878_at	-56	A	-40	A	-62	A	-36	A	-21	A	-40	A	-53	A	13	A	-53	A	-20	A	3	A	39	A	-79	A	-115	A	-93	A	-151	A	-37	A	-38	A	-88	A	-6	A	-75	A	1	A	-100	A	-45	A
RPL4 Ribosomal protein L4	D23660_at	172	P	-13	A	2310	P	207	P	5391	P	2748	P	4342	P	894	P	4992	P	800	P	1108	P	496	P	10793	P	9591	P	15899	P	11829	P	1101	P	199	P	844	P	2198	P	2498	P	406	P	46	A	3418	P
UBL1 Ubiquitin-like protein	D23662_at	201	A	183	A	543	P	209	A	756	P	537	P	220	P	55	A	1069	P	94	P	167	P	111	A	1095	P	1259	P	1227	P	1451	P	605	P	142	A	284	A	595	P	507	P	177	A	186	A	611	P
mRNA, clone HH109 (screened by the monoclonal antibody of insulin receptor substrate-1 (IRS-1))	D23673_at	159	M	103	A	301	A	220	A	571	P	158	A	370	A	199	P	1167	A	187	M	1475	A	3396	P	1458	P	1433	P	1826	P	1554	P	1252	P	878	M	1119	A	399	A	106	A	189	A	230	A	1543	P
KIAA0032 gene	D25215_at	-17	A	87	A	12	A	11	A	-58	A	-52	A	15	A	-14	A	-56	A	-5	A	-2	A	7	A	-55	A	-55	A	-20	A	-81	A	-87	A	-116	A	36	A	16	A	-4	A	86	P	2	A	16	A
KIAA0014 gene	D25216_at	-59	A	-17	A	-52	A	-5	A	61	A	-36	A	-32	A	42	A	-197	A	-22	A	-53	A	123	A	-367	A	-206	A	-257	A	-118	A	66	A	-67	A	-181	A	-25	A	-43	A	-103	A	-66	A	78	A
KIAA0027 gene, partial cds	D25217_at	111	A	119	M	85	A	115	P	131	A	-9	A	77	A	8	A	110	A	21	P	26	A	66	A	12	A	9	A	153	A	-8	A	24	A	55	A	65	A	46	A	13	A	77	A	403	A	97	M
KIAA0112 gene, partial cds	D25218_at	33	A	16	A	40	A	30	A	43	A	61	A	29	A	6	A	68	A	6	A	-19	A	-3	A	204	A	191	A	381	A	313	A	60	A	39	A	20	A	49	A	72	A	75	A	2	A	119	A
Randomly sequenced mRNA	D25248_at	49	A	171	A	47	A	86	A	45	A	114	A	125	A	-33	A	70	A	7	A	11	A	46	A	318	A	229	A	467	A	295	P	291	P	119	A	191	P	94	A	79	A	104	A	166	A	265	P
Randomly sequenced mRNA	D25274_at	1	A	155	A	612	P	29	A	736	P	389	P	548	P	61	P	973	P	32	P	287	P	173	P	2808	P	2585	P	3028	P	3378	P	645	P	12	A	112	A	321	P	962	P	77	A	-108	A	1194	P
KIAA0036 gene	D25278_at	108	A	60	A	16	A	-19	A	46	P	24	A	-72	A	-7	A	235	A	-3	A	-125	A	-11	A	-25	A	-137	A	-36	A	-65	A	-50	A	-80	A	64	A	-14	A	118	A	69	A	-29	A	77	A
Integrin alpha subunit	D25303_at	-98	A	11	A	6	A	15	A	114	A	47	A	88	A	15	A	55	A	4	A	20	A	23	A	-133	A	-353	A	-166	A	-271	A	76	P	71	A	155	A	72	A	-48	A	-29	A	-29	A	-13	A
PFKP Phosphofructokinase, platelet	D25328_at	-72	A	-73	A	-44	A	-23	A	5	A	86	A	29	A	-10	A	87	A	24	A	-7	A	-21	A	287	P	130	P	291	P	332	P	-12	A	-11	A	-87	A	-58	A	25	A	-52	A	-116	A	112	P
KIAA0037 gene	D25538_at	28	A	-55	A	-13	A	13	A	25	P	8	A	48	M	18	A	163	P	7	A	-32	A	-40	A	33	A	-48	A	28	A	92	A	247	P	18	A	-14	A	30	A	42	M	4	A	-55	A	113	P
KIAA0040 gene	D25539_at	13	A	94	A	152	M	20	A	52	A	35	A	83	A	18	A	86	A	21	A	120	A	182	A	-62	A	-58	A	-120	A	-55	A	66	A	0	A	163	A	56	A	151	A	124	A	277	A	47	A
PIMT isozyme I	D25547_at	-1	A	94	A	-14	A	127	A	89	A	144	P	106	A	18	A	149	P	-2	A	46	A	7	A	370	P	520	P	296	M	400	P	268	P	149	A	-12	A	74	M	172	M	188	A	97	A	359	P
KIAA0039 gene, partial cds	D26018_at	-35	A	-54	A	2	A	-8	A	47	A	19	A	6	A	2	A	12	A	-42	A	-10	A	16	A	29	A	38	A	-63	A	14	A	-15	A	-45	A	-21	A	0	A	40	P	-44	A	-27	A	-18	A
KIAA0033 gene, partial cds	D26067_at	63	A	44	A	12	A	32	A	64	P	23	A	30	A	13	A	38	A	16	A	19	A	69	P	433	P	480	P	511	P	265	P	134	A	50	A	88	A	20	A	47	A	113	M	-28	A	142	P
KIAA0038 gene, partial cds	D26068_at	215	A	146	A	453	P	153	A	950	P	284	P	498	P	59	P	1026	P	66	P	190	P	105	P	2570	P	3173	P	3524	P	3149	P	821	P	295	A	210	A	221	P	703	P	261	P	151	A	728	P
KIAA0041 gene, partial cds	D26069_at	31	A	19	A	20	A	23	A	53	A	22	A	55	A	18	A	73	P	5	A	20	A	15	A	169	P	177	P	262	P	180	P	90	P	14	A	73	A	52	P	28	A	33	A	36	A	42	P
RNS1 Ribonuclease A (pancreatic)	D26129_at	-61	A	58	A	139	P	87	A	206	P	304	A	753	P	226	P	1961	P	115	P	66	A	131	A	201	A	91	M	178	M	271	P	389	P	19	A	360	P	374	P	666	P	28	A	53	A	541	P
DAGK3 Diacylglycerol kinase, gamma (90kD)	D26135_at	-566	A	-829	A	-203	A	-459	A	-143	A	-179	A	-194	A	-198	A	-365	A	-99	A	-1622	A	-987	A	-662	A	-775	A	-945	A	-690	A	-439	A	-1407	A	-1540	A	-243	A	-1157	A	-1171	A	-280	A	-1117	A
NADPH-flavin reductase	D26308_at	231	A	214	A	310	A	140	A	665	P	192	A	167	A	78	A	526	A	65	A	146	A	23	A	712	A	761	P	687	M	707	M	301	A	92	A	275	A	252	A	292	A	265	A	199	A	256	A
Type 2 inositol 1,4,5-trisphosphate receptor	D26350_at	-75	A	-13	A	-49	A	-6	A	-5	A	-20	A	3	A	39	A	-19	A	11	A	5	A	-14	A	83	A	-86	A	-229	A	-89	A	15	A	2	A	-59	A	-34	A	-19	A	3	A	-46	A	-8	A
KIAA0042 gene	D26361_at	35	A	37	A	17	A	48	M	39	A	66	A	-1	A	31	A	3	A	-10	A	17	A	1	A	120	A	113	P	75	A	87	A	154	P	36	A	32	A	34	A	10	A	18	A	56	A	68	A
KIAA0043 gene	D26362_at	117	P	134	A	227	P	195	P	382	P	178	P	248	P	51	M	230	P	27	P	45	P	24	A	836	P	818	P	858	P	1088	P	321	P	84	A	112	A	209	P	138	P	58	P	118	A	201	P
EXCITATORY AMINO ACID TRANSPORTER 1	D26443_at	3	A	43	A	9	A	15	A	9	A	-14	A	65	A	-4	A	96	A	6	A	22	A	44	P	-42	A	-21	A	-72	A	-44	A	15	A	25	A	16	A	33	A	7	A	14	A	138	A	82	A
RNA helicase	D26528_at	28	A	24	A	52	A	28	A	4	A	59	A	56	A	-5	A	37	A	1	A	24	A	-20	A	94	A	64	P	78	A	115	P	89	P	44	A	46	A	45	P	45	A	11	A	76	P	35	A
ORF for L1 protein gene extracted from Human papillomavirus 5b genome integrated into human carcinoma DNA	D26561_cds1_at	8	A	-10	A	9	A	35	A	44	A	23	A	-9	A	-15	A	8	A	3	A	-8	A	-6	A	12	A	-41	A	-15	A	-32	A	142	A	36	A	-25	A	9	A	-36	A	-3	A	12	A	15	A
ORF for E6 protein gene extracted from Human papillomavirus 5b genome integrated into human carcinoma DNA	D26561_cds2_at	-19	A	5	A	-22	A	-5	A	21	A	1	A	24	A	35	A	-28	A	0	A	15	A	-14	A	195	A	77	A	69	A	240	A	266	P	142	A	22	A	4	A	33	A	37	A	16	A	125	A
ORF for E7 protein gene extracted from Human papillomavirus 5b genome integrated into human carcinoma DNA	D26561_cds3_at	-38	A	8	A	12	A	-22	A	-8	A	-5	A	-21	A	-30	A	22	A	-13	A	17	A	-60	A	-99	A	-134	A	-235	A	-125	A	6	A	-6	A	65	A	28	A	20	A	-38	A	-49	A	-7	A
Transmembrane protein	D26579_at	47	A	-1	A	67	A	-11	A	122	A	-3	A	38	A	231	A	488	A	150	A	863	A	1033	A	1026	A	673	A	540	A	202	A	884	A	492	A	542	P	322	A	188	A	164	A	36	A	1558	A
Proteasome subunit HsC10-II	D26598_at	122	A	140	A	353	P	97	A	871	P	254	P	451	P	68	P	661	P	76	P	143	P	10	A	1193	P	1094	P	1422	P	1319	P	593	P	178	A	208	A	477	P	774	P	104	P	117	A	491	P
Proteasome subunit HsC7-I	D26599_at	80	P	160	P	920	P	139	P	549	P	519	P	569	P	65	P	792	P	62	P	246	P	109	A	833	P	709	P	977	P	897	P	606	P	118	A	279	P	290	P	869	P	205	P	221	P	497	P
PROTEASOME BETA CHAIN PRECURSOR	D26600_at	-24	A	25	A	455	P	9	A	809	P	413	P	223	P	42	A	805	P	40	A	100	P	14	A	1081	P	1055	P	1637	P	1114	P	329	P	16	A	100	A	248	P	434	P	44	A	-69	A	475	P
MOBP Myelin-associated oligodendrocytic basic protein	D28114_at	-1	A	37	A	76	A	-5	A	26	A	9	A	5	A	5	A	1	A	13	A	-47	A	14	A	51	A	5	A	15	A	12	A	-12	A	82	A	9	A	14	A	-42	A	16	A	60	A	74	A
DB1	D28118_at	19	A	18	A	40	A	3	A	511	P	70	A	23	A	11	A	574	P	1	P	0	A	232	A	1207	P	893	P	1368	P	1065	P	507	P	-22	A	29	A	15	A	16	A	5	A	20	A	934	P
Unknown product	D28124_at	217	A	124	A	614	P	2412	P	1378	P	827	P	987	P	386	P	1951	P	336	P	608	P	627	P	6824	P	10820	P	3784	P	10057	P	2070	P	377	M	669	P	3416	P	1232	P	291	A	459	A	5942	P
RPS11 Ribosomal protein S11	D28137_at	126	P	129	A	1363	P	49	A	397	P	272	P	66	A	47	A	552	P	53	A	41	A	18	A	198	P	164	M	232	A	225	M	243	P	60	A	140	A	110	A	438	A	-10	A	70	A	407	P
Annexin II, 5'UTR (sequence from the 5'cap to the start codon)	D28364_at	-4	A	-22	A	-38	A	46	P	12	A	-4	A	79	P	-6	A	-17	A	-5	A	39	A	59	A	71	P	-215	A	46	A	-47	A	-21	A	32	A	14	A	14	A	70	P	-11	A	53	P	41	A
ATP synthase B chain, 5'UTR (sequence from the 5'cap to the start codon)	D28383_at	-113	A	31	A	-105	A	-19	A	-7	A	-86	A	25	A	-13	A	-73	A	-11	A	8	A	14	A	-26	A	93	A	136	A	0	A	16	A	7	A	-109	A	-12	A	1	A	-29	A	41	A	-24	A
Esterase D, 5'UTR (sequence from the 5'cap to the start codon)	D28416_at	237	A	280	A	71	A	125	A	197	A	119	A	127	A	29	A	99	A	71	A	565	P	599	P	433	A	542	P	642	A	467	A	203	A	248	A	267	A	109	A	205	A	204	A	444	A	156	A
Pre-mRNA splicing factor SRp20, 5'UTR (sequence from the 5'cap to the start codon)	D28423_at	-94	A	-35	A	-13	A	-85	A	94	P	-31	A	-51	A	-16	A	-16	A	-20	A	8	A	6	A	186	P	428	P	562	P	172	M	1	A	-42	A	-52	A	-30	A	-1	A	-51	A	-43	A	-140	A
KIAA0045 gene	D28476_at	110	A	11	A	113	P	66	A	254	P	21	A	122	P	56	A	292	P	92	A	57	A	28	A	1080	P	1249	P	1327	P	1333	P	517	P	90	A	116	A	74	A	205	P	98	A	122	A	138	A
Scr3 mRNA for RNA binding protein SCR3	D28483_at	87	A	45	A	20	A	47	A	22	A	15	A	48	A	17	A	92	P	13	A	56	A	50	A	28	A	41	A	71	A	21	A	71	M	52	A	75	A	38	A	81	A	34	A	258	M	49	A
Renal Na+-dependent phosphate cotransporter	D28532_at	-26	A	-32	A	32	A	45	A	20	A	29	A	56	A	-8	A	41	A	47	A	10	A	95	A	84	A	8	A	-60	A	-19	A	16	A	54	A	63	A	20	A	19	A	7	A	92	A	83	A
SP2 Sp2 transcription factor	D28588_at	61	A	78	M	38	A	83	A	71	A	41	A	31	A	5	A	88	P	19	A	24	A	43	A	117	A	198	A	152	A	75	A	69	A	104	P	43	A	32	M	39	A	84	A	57	A	62	A
mRNA (KIAA00167), partial sequence	D28589_at	-47	A	-33	A	-32	A	-57	A	126	A	-1	A	-37	A	13	A	30	A	-56	A	-51	A	-70	A	155	A	57	A	485	P	216	P	27	A	-41	A	-204	A	-16	A	-42	A	-97	A	-95	A	29	A
Hepatitis C-associated microtubular aggregate protein p44	D28915_at	93	P	92	A	399	P	72	A	161	P	124	P	93	P	50	P	150	P	13	A	30	A	59	A	-1	A	375	P	221	A	288	P	216	P	76	P	105	A	58	P	160	P	3	A	90	A	195	P
PSMB6 Proteasome (prosome, macropain) subunit, beta type, 6	D29012_at	216	P	424	P	472	P	360	P	869	P	369	P	349	P	146	P	559	P	115	P	190	P	181	P	807	P	1158	P	1194	P	847	P	512	P	362	P	529	P	259	P	969	P	299	P	309	A	225	P
POLB DNA polymerase beta subunit	D29013_at	115	A	133	A	164	A	62	A	178	P	116	A	109	A	5	A	158	A	-23	A	69	A	113	A	788	P	761	P	1078	P	782	P	370	P	89	A	38	A	57	A	168	A	97	A	189	M	280	A
HYPOTHETICAL MYELOID CELL LINE PROTEIN 2	D29641_at	-40	A	91	A	9	A	34	P	-1	A	5	A	84	P	0	A	50	A	8	A	16	A	-5	A	90	A	239	A	196	A	235	A	40	A	-42	A	37	A	37	P	13	A	-23	A	4	A	-11	A
HYPOTHETICAL MYELOID CELL LINE PROTEIN 3	D29642_at	-92	A	55	A	77	A	-63	A	-2	A	29	A	-49	A	-82	A	233	A	7	A	-26	A	-45	A	-183	A	-275	A	-205	A	-138	A	85	M	-72	A	-84	A	46	A	-1	A	-21	A	-149	A	1	A
KIAA0115 gene	D29643_at	-4	A	-21	A	117	P	22	A	168	A	98	P	202	P	54	A	233	P	19	A	82	A	3	A	579	P	531	P	1286	P	305	M	53	A	6	A	-25	A	96	A	314	A	82	A	-77	A	142	A
HYPOTHETICAL MYELOID CELL LINE PROTEIN 5	D29677_at	-117	A	-79	A	18	A	-54	A	185	P	9	A	-14	A	22	A	112	A	-9	A	-5	A	-44	A	331	P	302	P	374	P	261	P	91	M	-5	A	-83	A	0	A	-85	A	-73	A	-77	A	71	A
Unknown product, partial cds	D29810_at	32	A	23	A	-2	A	5	A	37	P	11	A	3	A	4	A	71	A	25	A	100	A	160	A	161	A	118	A	158	A	140	A	91	A	123	A	115	A	41	A	57	A	20	A	129	P	272	A
Salivary proline rich peptide P-B	D29833_at	-7	A	31	A	34	A	3	A	3	A	36	A	-39	A	-27	A	-32	A	10	A	-16	A	-42	A	-52	A	-32	A	-2	A	-115	A	9	A	-3	A	-56	A	33	A	-5	A	17	A	24	A	-42	A
HYPOTHETICAL MYELOID CELL LINE PROTEIN 6	D29954_at	431	P	417	P	223	P	154	A	153	A	193	P	210	A	60	A	285	P	79	P	552	P	400	P	1194	P	1432	P	2150	P	1975	P	330	P	340	P	408	A	239	A	408	P	167	A	545	A	285	P
PROBABLE UBIQUITIN CARBOXYL-TERMINAL HYDROLASE	D29956_at	17	A	3	A	36	A	-5	A	80	P	13	A	45	A	-23	A	103	A	-14	A	-3	A	-43	A	164	P	182	P	187	P	202	P	57	P	13	A	-5	A	23	A	53	P	37	A	4	A	78	P
KIAA0116 gene, partial cds	D29958_at	-120	A	-131	A	14	A	-67	A	43	A	16	A	29	A	6	A	78	P	-9	A	17	A	-26	A	-11	A	216	P	117	P	130	P	77	P	-129	A	-76	A	2	A	-34	A	-67	A	-186	A	-62	A
Platelet-endothelial tetraspan antigen 3 mRNA	D29963_at	77	A	246	M	450	P	302	P	1659	P	524	P	1023	P	77	A	910	P	57	P	210	P	120	A	2499	P	2217	P	2873	P	3693	P	1883	P	466	P	326	P	939	P	670	P	273	P	458	P	1224	P
PHOSPHATIDYLINOSITOL	D30036_at	69	A	108	A	89	A	116	A	108	P	92	A	69	A	20	A	94	P	-6	A	108	P	96	A	62	A	158	A	210	P	22	A	26	A	4	A	83	A	112	P	73	A	79	A	80	A	82	A
PHOSPHATIDYLINOSITOL	D30037_at	-43	A	-75	A	55	A	17	A	-6	A	3	A	48	A	21	A	-65	A	-36	A	-228	A	-14	A	219	A	-183	A	-319	A	-225	A	-284	A	-92	A	-252	A	-30	A	-69	A	-36	A	7	A	-38	A
EIF4A2 Eukaryotic translation initiation factor 4A (eIF-4A) isoform 2	D30655_at	-33	A	-61	A	363	P	16	A	773	P	381	P	444	P	199	P	504	P	54	A	312	P	183	A	4035	P	4469	P	5739	P	4624	P	1032	P	18	A	95	A	151	P	474	P	38	A	-72	A	1059	P
CAMK4 Calcium/calmodulin-dependent protein kinase IV	D30742_at	-46	A	62	A	-33	A	12	A	43	A	36	A	-54	A	1	A	-46	A	28	A	61	A	10	A	-27	A	79	A	-40	A	-40	A	93	A	50	A	81	A	-29	A	70	A	-24	A	174	A	110	A
VIM Vimentin	D30755_at	-123	A	-165	A	40	A	-32	A	208	P	-2	A	48	A	-7	A	823	P	-62	A	-225	A	86	P	468	A	159	P	173	P	561	P	900	P	-3	A	-227	A	6	P	-120	A	-156	A	-89	A	1015	P
KIAA0108 gene	D30756_at	-26	A	15	A	17	A	61	P	342	P	82	P	78	P	25	A	120	P	24	A	40	A	70	P	813	P	979	P	701	P	1080	P	192	P	33	A	66	A	60	A	63	A	-23	A	39	A	154	P
KIAA0050 gene	D30758_at	173	A	-27	A	139	A	-29	A	46	A	34	A	84	A	62	A	194	A	75	A	551	A	873	A	361	A	386	A	460	A	100	A	292	A	56	A	277	A	87	A	-63	A	2	A	32	A	507	A
GC box bindig protein	D31716_at	33	A	-9	A	10	A	51	A	75	M	17	A	10	A	32	P	69	A	19	P	-9	A	19	A	368	A	228	A	408	A	207	A	63	A	59	A	48	A	36	A	66	M	-20	A	7	A	89	P
KIAA0057 gene	D31762_at	-251	A	-13	A	42	A	3	A	27	A	34	A	67	A	30	A	43	A	5	A	-13	A	-26	A	57	A	-12	A	83	A	34	A	66	A	71	A	27	A	49	A	73	A	49	A	33	A	146	A
KIAA0065 gene, partial cds	D31763_at	-6	A	3	A	-18	A	-9	A	66	A	20	A	-4	A	-13	A	113	P	-8	A	-11	A	-11	A	186	A	168	P	294	P	271	A	62	A	-9	A	-27	A	-20	A	14	A	7	A	-7	A	16	A
KIAA0064 gene	D31764_at	-673	A	-166	A	-226	A	-40	A	272	P	-8	A	-173	A	35	A	-64	A	-92	A	-340	A	-436	A	248	A	266	A	430	A	389	A	90	A	-103	A	-253	A	-260	A	-39	A	-345	A	-58	A	-252	A
KIAA0061 gene, partial cds	D31765_at	184	A	350	A	211	A	237	A	146	P	129	A	170	A	43	P	173	A	33	A	145	A	107	P	233	P	238	A	231	A	267	A	150	A	185	A	353	A	368	A	312	P	84	A	391	P	101	A
PUTATIVE GLUCOSAMINE-6-PHOSPHATE ISOMERASE	D31766_at	128	A	168	A	153	P	147	A	217	P	101	P	125	A	-1	A	122	P	-6	A	35	A	-15	A	581	P	357	M	532	P	664	P	295	A	136	A	213	A	125	A	121	P	58	A	164	A	107	A
KIAA0058 gene	D31767_at	125	A	134	A	621	P	281	P	1367	P	569	P	457	P	82	P	825	P	38	A	194	A	182	A	3712	P	3273	P	3619	P	3691	P	2490	P	136	A	231	A	265	P	703	P	63	A	75	A	996	P
Cadherin-6	D31784_at	42	A	37	A	-8	A	51	A	25	A	26	A	32	A	0	A	9	A	-5	A	-10	A	-28	A	21	A	39	A	16	A	34	A	12	A	24	A	83	A	5	A	63	P	72	P	34	A	-28	A
CD40LG CD40 antigen ligand (hyper IgM syndrome)	D31797_at	121	A	156	A	55	A	90	A	91	A	39	A	24	A	-10	A	-18	A	17	A	40	A	40	A	165	A	240	A	88	A	216	A	87	A	12	A	102	A	44	A	79	A	118	A	268	P	52	A
SMP-30 (senescence marker protein-30)	D31815_at	-58	A	-30	A	16	A	3	A	-48	A	10	A	12	A	-19	A	-1	A	4	A	43	A	-9	A	58	A	16	A	60	A	79	A	31	A	41	A	3	A	13	A	42	M	-55	A	61	A	41	A
AQP2 Aquaporin 2 (collecting duct)	D31846_at	363	A	296	A	542	A	182	A	295	A	341	A	559	P	118	P	481	A	182	P	206	P	183	M	1180	P	1358	P	1296	P	1091	P	568	P	303	P	499	A	309	A	507	P	270	A	863	P	576	A
KIAA0059 gene	D31883_at	-230	A	-90	A	480	P	315	P	759	P	494	A	717	P	87	A	233	A	124	P	-8	A	-60	A	841	P	1257	P	732	P	1423	P	1304	P	286	A	190	A	388	A	729	P	40	A	879	A	331	P
KIAA0063 gene	D31884_at	168	P	136	P	158	P	93	P	163	P	129	P	101	P	34	A	318	P	48	A	80	P	109	P	422	P	476	P	529	P	469	P	187	P	112	P	222	A	177	P	229	P	66	A	279	P	302	P
KIAA0069 gene, partial cds	D31885_at	24	A	8	A	375	P	18	P	681	P	146	P	171	P	51	A	230	P	11	A	80	P	54	A	856	P	985	P	1589	P	1183	P	284	P	26	A	25	A	63	P	234	P	36	A	-36	A	119	P
KIAA0066 gene, partial cds	D31886_at	-86	A	-75	A	-35	A	-58	A	-39	A	-26	A	0	A	-36	A	17	A	-25	A	-50	A	-49	A	-83	A	-1	A	11	A	-78	A	6	A	-87	A	-89	A	-58	A	-89	A	-127	A	-101	A	-80	A
KIAA0062 gene, partial cds	D31887_at	87	A	181	A	43	A	17	A	141	A	151	P	125	P	34	A	128	P	16	A	53	P	-16	A	377	M	58	A	265	P	350	P	170	A	32	A	70	A	98	P	48	A	-59	A	128	A	395	P
KIAA0071 gene, partial cds	D31888_at	-24	A	24	A	15	A	1	A	139	P	18	A	32	A	-3	A	82	P	-3	A	6	A	-42	A	171	P	223	P	225	P	187	A	111	P	-5	A	15	A	19	A	4	A	9	A	14	A	37	A
KIAA0070 gene, partial cds	D31890_at	22	A	-19	A	308	P	163	P	298	P	403	P	640	P	48	P	528	P	34	A	80	P	53	A	1016	P	951	P	1321	P	1130	P	956	P	65	P	124	A	150	P	426	P	72	A	54	A	629	P
KIAA0067 gene	D31891_at	179	M	162	P	179	P	52	A	451	P	60	A	151	P	12	A	240	P	3	A	9	A	98	A	501	P	576	P	711	P	768	P	295	P	117	A	139	A	113	P	122	M	50	A	126	A	124	A
Doc2 (Double C2)	D31897_at	-39	A	12	A	-12	A	50	A	147	A	0	A	48	A	1	A	-23	A	14	A	31	A	49	A	235	A	235	A	142	A	219	A	50	A	-14	A	-27	A	52	A	34	A	51	A	29	A	42	A
HuSAA1g gene for serum amyloid A1 gamma, exon 3 and intron 3	D32001_at	121	A	140	A	70	A	95	A	164	A	46	A	121	A	9	A	208	A	37	A	96	A	43	A	443	A	581	A	509	A	425	A	244	A	357	A	358	A	118	A	261	A	198	A	477	A	207	A
AARS Alanyl-tRNA synthetase	D32050_at	7	A	114	A	249	P	236	A	399	P	189	P	296	P	47	A	494	P	35	P	64	A	89	A	1205	P	1441	P	1458	P	1340	P	508	P	129	A	231	A	266	P	319	P	172	A	73	A	411	P
ADRA1C Adrenergic, alpha-1C-, receptor	D32202_at	-8	A	95	A	39	A	111	A	36	A	40	A	46	A	-8	A	37	A	-3	A	40	A	62	A	75	A	33	A	41	A	56	A	25	A	70	A	117	A	162	A	129	A	47	A	242	P	87	A
RNS4 Ribonuclease 4 (2',5'-oligoisoadenylate synthetase-dependent)	D37931_at	3	A	42	A	30	A	48	A	82	P	9	A	24	A	36	A	33	A	7	A	25	A	20	A	216	P	611	P	443	P	324	A	13	A	59	A	46	A	51	A	4	A	72	M	28	A	169	P
PDGF receptor beta-like tumor suppressor (PRLTS)	D37965_at	-9	A	9	A	0	A	-6	A	69	P	15	A	14	A	-10	A	49	P	-10	A	6	A	44	A	-5	A	4	A	-6	A	20	A	-12	A	-29	A	-22	A	33	P	-16	A	-82	A	5	A	89	P
FK-506 binding protein (fkbp12.6) gene	D38037_at	-235	A	-60	A	-154	A	-100	A	85	A	-140	A	77	M	-51	A	-162	A	13	A	184	A	88	A	62	A	28	M	232	A	249	A	32	A	39	A	-158	A	78	A	86	A	-27	A	14	A	62	A
26S PROTEASOME REGULATORY SUBUNIT P31	D38047_at	128	A	169	A	608	P	55	A	465	P	372	P	561	P	152	P	731	P	66	A	305	P	213	P	1215	P	1468	P	1502	P	1135	P	384	P	157	P	289	A	232	P	436	P	320	P	62	A	501	P
Proteasome subunit z	D38048_at	20	A	30	A	488	P	152	A	327	P	174	P	185	P	35	A	248	P	31	A	77	P	37	A	966	P	765	P	1231	P	923	P	338	P	61	A	15	A	141	P	308	P	29	A	14	A	454	P
RANBP1 RAN binding protein 1	D38076_at	-95	A	-10	A	130	A	53	A	60	A	25	A	20	A	47	A	126	P	28	A	25	A	69	A	158	M	149	P	345	P	334	A	-26	A	49	A	-53	A	36	A	91	P	46	A	83	A	5	A
PTGIR Prostaglandin I2 (prostacyclin) receptor (IP)	D38128_at	-280	A	63	A	-168	A	-172	A	-103	A	-239	A	-191	A	-57	A	-178	A	-23	A	-63	A	42	A	-196	A	-387	A	-132	A	-83	A	-34	A	4	A	-90	A	-120	A	-171	A	-118	A	-219	A	-35	A
Prostacyclin synthase	D38145_at	103	A	155	M	35	A	52	A	10	A	57	A	87	A	5	A	40	A	2	A	3	A	92	P	179	A	168	A	189	A	131	A	92	A	69	A	70	A	73	A	67	A	47	A	196	A	101	A
Clathrin-like protein	D38293_at	-54	A	-94	A	68	A	-42	A	50	A	1	A	-4	A	-16	A	70	A	-7	A	-68	A	7	A	30	A	47	A	184	A	204	A	194	A	19	A	-157	A	25	A	-47	A	-54	A	-44	A	29	A
Tob	D38305_at	-196	A	-87	A	177	A	-69	A	477	P	86	A	204	P	15	A	8	A	-20	A	-28	A	38	A	973	P	2252	P	998	M	1277	A	-52	A	27	A	47	A	-22	A	-119	A	-50	A	-126	A	189	A
G protein-coupled receptor	D38449_at	-23	A	23	A	-32	A	-24	A	-16	A	23	A	-25	A	13	A	-45	A	-4	A	-18	A	2	A	56	A	-8	A	65	A	-4	A	-39	A	-10	A	-12	A	13	A	3	A	-40	A	-37	A	-58	A
A1 chain of type XIX collagen, exon +3'	D38462_at	-20	A	-22	A	-30	A	-20	A	0	A	1	A	-11	A	-6	A	-38	A	-10	A	-35	A	8	A	-17	A	-84	A	-41	A	-108	A	-19	A	-18	A	-30	A	-6	A	-22	A	-6	A	-43	A	-26	A
HYPOTHETICAL MYELOID CELL LINE PROTEIN 7	D38491_at	28	A	35	A	26	A	12	A	49	A	59	A	24	A	11	A	10	A	-3	A	4	A	-3	A	72	A	106	P	125	A	101	P	29	A	43	A	20	A	18	A	-45	A	-10	A	66	P	26	A
PMS8 mRNA (yeast mismatch repair gene PMS1 homologue), partial cds (C-terminal region)	D38500_at	-44	A	-86	A	-106	A	-100	A	13	A	-11	A	-36	A	-41	A	-84	A	-9	A	-6	A	-3	A	-112	A	-203	A	-227	A	-55	A	-45	A	-70	A	-52	A	4	A	-100	A	-99	A	-37	A	-40	A
PMS8 mRNA (yeast mismatch repair gene PMS1 homologue), partial cds (C-terminal region)	D38503_at	20	A	-7	A	-7	A	16	A	11	A	0	A	-5	A	-12	A	6	A	4	A	8	A	31	A	48	A	-24	A	-40	A	-53	A	-35	A	34	A	-19	A	-21	A	6	A	-7	A	3	A	5	A
KIAA0077 gene, partial cds	D38521_at	64	A	28	A	92	P	51	A	209	A	165	A	13	A	24	A	210	P	18	A	-1	A	27	A	317	A	398	P	583	P	338	P	171	A	-13	A	17	A	52	A	111	A	54	P	40	A	128	A
KIAA0080 gene, partial cds	D38522_at	-15	A	46	A	13	A	15	A	-15	A	34	A	-12	A	-2	A	66	A	-14	A	4	A	34	A	16	A	-16	A	18	A	61	A	34	A	35	A	-36	A	-5	A	-19	A	6	A	-45	A	30	A
NT5 5' nucleotidase (CD73)	D38524_at	-27	A	-54	A	2	A	-9	A	50	A	22	A	15	A	7	A	78	A	-6	A	-2	A	1	A	633	P	545	P	527	P	657	P	130	P	-27	A	-33	A	8	A	47	P	0	A	-91	A	103	P
PK-120	D38535_at	470	A	365	A	296	M	171	A	250	A	146	A	160	A	36	A	301	A	2	A	21	A	33	A	438	A	486	A	512	M	470	P	266	A	233	A	342	A	203	A	313	M	155	A	649	A	241	A
KIAA0076 gene	D38548_at	305	A	337	M	260	A	166	P	399	A	153	A	50	A	90	A	453	P	60	P	61	A	130	A	556	P	595	A	984	P	164	A	58	A	116	A	280	A	347	P	176	A	190	A	453	A	368	P
KIAA0068 gene, partial cds	D38549_at	81	A	79	A	164	P	66	A	354	P	164	P	243	P	77	P	409	P	16	A	140	M	163	A	851	P	898	P	1170	P	1068	P	418	P	97	A	140	P	189	P	141	A	105	P	106	A	400	P
KIAA0075 gene, partial cds	D38550_at	76	P	62	A	123	P	60	P	192	P	116	P	62	P	19	A	95	P	-1	A	17	A	39	A	362	P	325	P	298	P	361	P	329	P	98	A	105	A	81	P	79	A	29	A	107	A	198	P
KIAA0078 gene	D38551_at	46	P	25	A	116	P	24	P	239	P	63	P	117	P	44	P	89	P	1	A	5	A	-5	A	487	P	623	P	685	P	554	P	202	P	8	A	10	A	2	A	48	A	18	A	33	A	125	P
KIAA0073 gene, partial cds	D38552_at	-19	A	9	A	31	A	23	P	121	P	26	A	49	A	27	A	-231	A	5	A	18	A	34	A	162	P	185	A	178	P	176	A	176	P	-2	A	-26	A	-1	A	15	A	-1	A	-5	A	71	M
KIAA0074 gene, partial cds	D38553_at	39	A	30	A	51	A	70	A	-6	A	34	A	21	A	8	A	8	A	13	A	26	A	67	A	38	A	-65	A	-54	A	-19	A	-15	A	-2	A	45	A	-6	A	93	A	58	A	42	M	32	A
KIAA0079 gene	D38555_at	-92	A	-78	A	61	A	-35	A	384	P	77	A	56	A	57	A	187	P	-3	A	11	A	11	A	738	P	773	P	884	P	787	P	204	P	-39	A	-140	A	-16	A	-27	A	-70	A	-132	A	85	P
Calgizzarin	D38583_at	9	A	1	A	703	P	8	A	1352	P	762	P	891	P	61	A	2691	P	25	A	92	P	110	M	929	P	1767	P	1446	P	1964	P	1313	P	-5	A	120	P	525	P	614	P	13	A	-13	A	1542	P
Kid (kinesin-like DNA binding protein)	D38751_at	-172	A	-72	A	-99	A	-151	A	-24	A	-94	A	-88	A	-24	A	-124	A	-29	A	-101	A	9	A	-129	A	100	A	9	A	210	A	-206	A	-93	A	-158	A	-70	A	-73	A	-26	A	-162	A	-122	A
KIAA0087 gene	D42038_at	-30	A	-45	A	11	A	-14	A	-53	A	-14	A	-57	A	-20	A	-56	A	1	A	-18	A	4	A	33	A	30	M	9	A	-40	A	41	A	-51	A	-77	A	-15	A	-46	A	-31	A	-60	A	-8	A
KIAA0081 gene, partial cds	D42039_at	51	A	149	A	-73	A	22	A	-72	A	25	A	-66	A	2	A	-102	A	0	A	57	A	37	A	-24	A	-9	A	-140	A	-250	A	-10	A	26	A	60	A	-13	A	72	A	31	A	156	A	0	A
KIAA0088 gene, partial cds	D42041_at	54	A	71	A	103	A	114	A	358	P	124	A	209	P	13	A	134	P	41	A	61	A	26	A	1408	P	1075	P	2039	P	1494	P	421	P	92	A	54	A	156	P	217	P	121	P	20	A	266	A
KIAA0084 gene, partial cds	D42043_at	185	A	186	A	211	P	179	P	255	P	254	P	279	P	93	P	467	P	39	A	97	P	42	A	316	P	194	A	293	P	445	P	522	P	89	A	262	P	290	P	387	P	148	A	215	A	415	P
KIAA0090 gene, partial cds	D42044_at	-45	A	-16	A	43	A	-4	A	-34	A	-13	A	-20	A	4	A	-11	A	-3	A	-27	A	-16	A	102	A	26	A	4	A	42	A	55	A	-33	A	-102	A	6	A	-21	A	-39	A	-105	A	51	A
KIAA0086 gene	D42045_at	-7	A	-78	A	-50	A	-39	A	16	A	-5	A	-26	A	-17	A	-17	A	-9	A	-23	A	13	A	47	A	41	A	-25	A	34	A	-17	A	-26	A	-79	A	20	A	-30	A	15	A	-1	A	-5	A
KIAA0083 gene, partial cds	D42046_at	54	P	13	A	2	A	-28	A	-4	A	55	P	70	P	13	A	70	P	-31	A	203	A	89	P	70	P	81	P	49	A	67	P	17	A	57	A	47	M	3	A	-26	A	35	A	53	A	121	P
KIAA0089 gene, partial cds	D42047_at	29	A	30	A	14	A	65	A	291	P	71	P	39	A	1	A	117	A	-5	A	7	A	-15	A	534	A	1584	A	428	A	1594	A	253	P	112	A	97	A	13	A	81	A	8	A	63	A	51	A
KIAA0091 gene	D42053_at	-153	A	11	A	108	A	-35	A	212	A	136	A	80	A	113	P	139	A	-6	A	1	A	-10	A	600	P	576	P	618	P	243	P	48	A	-54	A	-54	A	54	A	102	A	9	A	-84	A	76	A
KIAA0092 gene	D42054_at	-8	A	41	A	-18	A	12	A	102	P	60	A	-3	A	1	A	67	P	9	A	-1	A	-7	A	108	A	188	A	340	A	237	A	-11	A	11	A	-44	A	33	A	49	A	-37	A	40	A	30	A
NEDD-4 PROTEIN	D42055_at	-60	A	30	A	6	A	47	P	30	A	-35	A	11	A	-24	A	19	A	-20	A	-20	A	-69	A	18	A	-50	A	-13	A	-48	A	-34	A	3	A	-46	A	12	A	41	P	-6	A	62	P	2	A
RanBP2 (Ran-binding protein 2)	D42063_at	-49	A	-39	A	-9	A	40	A	58	A	30	A	3	A	2	A	99	P	-20	A	7	A	9	A	223	A	317	P	350	P	291	A	94	P	36	A	-7	A	10	A	17	A	-7	A	-13	A	45	A
NF1 Neurofibromin	D42072_at	-25	A	-3	A	-34	A	11	A	2	A	-1	A	19	A	6	A	59	P	-4	A	3	A	14	A	-49	A	-49	A	-77	A	-41	A	-40	A	-15	A	-6	A	-14	A	-27	A	-1	A	-50	A	-19	A
Reticulocalbin	D42073_at	-122	A	-71	A	41	A	-31	A	33	A	61	P	299	P	31	A	529	P	66	P	5	A	46	A	830	P	610	P	1236	P	1105	P	269	P	-19	A	-71	A	61	A	507	P	-55	A	-72	A	239	P
KIAA0094 gene, partial cds	D42084_at	38	A	87	A	56	A	70	A	194	P	96	P	37	A	7	A	216	P	13	A	1	A	83	A	752	P	951	P	872	P	1109	P	173	P	105	P	102	P	117	P	72	A	42	A	95	A	166	P
KIAA0095 gene	D42085_at	65	A	116	A	101	A	62	A	78	A	41	A	139	A	2	A	140	A	26	A	55	A	138	A	189	A	206	A	276	A	149	A	90	A	35	A	126	A	175	A	95	A	93	A	198	A	98	A
KIAA0118 gene, partial cds	D42087_at	-19	A	-5	A	30	P	35	A	109	P	-3	A	43	A	27	M	57	P	12	A	17	A	71	P	258	P	319	P	489	P	395	P	158	P	9	A	-42	A	36	A	31	A	13	A	132	A	78	P
Phospholipase C	D42108_at	12	A	25	A	-20	A	12	A	-12	A	32	A	47	A	1	A	25	A	2	A	17	A	38	A	10	A	43	M	56	P	111	P	69	A	-12	A	24	A	18	A	39	P	5	A	31	A	26	A
ESP1/CRP2	D42123_at	160	A	377	P	525	P	302	P	2575	P	859	P	394	P	97	P	1021	P	69	P	61	P	141	P	619	P	819	P	628	P	846	P	501	P	253	P	118	A	369	P	279	P	53	P	246	M	667	P
PIG-B	D42138_at	28	A	87	A	29	A	9	A	92	P	47	A	52	A	-9	A	72	M	8	A	25	A	66	A	180	P	129	A	155	P	135	P	97	A	34	A	31	A	23	A	71	A	17	A	81	P	75	A
KIAA0096 gene, partial cds	D43636_at	-52	A	-20	A	-1	A	-69	A	27	A	53	A	-6	A	10	A	71	P	4	A	-25	A	27	A	125	A	194	P	216	P	264	P	203	P	14	A	4	A	-19	A	-29	A	-56	A	-74	A	24	A
ETO mRNA	D43638_at	45	A	62	A	15	A	68	A	45	A	17	A	23	A	-35	A	71	A	-5	A	24	A	28	A	-44	A	9	A	76	A	117	A	71	P	64	A	69	A	35	A	29	A	54	A	45	A	13	A
YL-1 mRNA for YL-1 protein (nuclear protein with DNA-binding ability)	D43642_at	486	A	411	A	400	P	327	A	640	P	293	P	381	P	70	P	716	P	40	A	236	P	161	P	989	P	1242	P	1317	P	1221	P	718	P	385	P	522	A	399	P	519	P	288	P	746	P	536	P
Chemokine	D43767_at	16	A	33	A	24	A	49	A	10	A	56	A	1	A	-13	A	-191	A	42	A	19	A	65	A	-42	A	48	A	7	A	3	A	42	A	30	A	78	A	75	A	180	A	19	A	72	A	63	A
LYMPHOTACTIN PRECURSOR	D43768_at	-56	A	-51	A	-2	A	-6	A	-70	A	-7	A	-27	A	12	A	-43	A	22	A	-19	A	-18	A	-225	A	-358	A	-244	A	-306	A	-44	A	-33	A	-45	A	-17	A	-60	A	-63	A	-74	A	-1	A
Squamous cell carcinama of esophagus mRNA for GRB-7 SH2 domain protein	D43772_at	-66	A	-95	A	-68	A	-179	A	173	A	-20	A	-3	A	12	A	37	A	1	A	-37	A	-26	A	43	A	256	P	205	A	641	A	-187	A	127	A	-66	A	-3	A	-39	A	-14	A	104	A	-273	A
KIAA0100 gene	D43947_at	-68	A	-97	A	-2	A	-74	A	58	P	-11	A	45	A	0	A	-12	A	-17	A	-47	A	-64	A	140	P	130	A	311	P	124	P	-3	A	-27	A	-62	A	-24	A	-23	A	-12	A	-127	A	-31	A
KIAA0097 gene	D43948_at	57	A	43	A	88	P	-2	A	126	P	40	A	117	P	25	A	119	P	7	A	26	A	13	A	400	P	405	P	355	P	320	P	107	A	53	A	9	A	-16	A	-2	A	130	P	13	A	92	M
KIAA0082 gene, partial cds	D43949_at	340	A	280	A	466	A	150	A	201	A	220	A	217	A	32	A	246	A	48	A	50	A	16	A	457	A	247	A	253	A	511	A	514	P	156	A	214	A	138	P	277	P	120	A	128	A	294	A
T-COMPLEX PROTEIN 1, EPSILON SUBUNIT	D43950_at	-2	A	-44	A	239	P	18	A	175	P	168	P	269	P	15	A	62	P	-2	A	28	A	38	A	460	P	401	P	760	P	539	P	243	P	3	A	21	A	4	A	370	P	10	A	2	A	193	P
ATP SYNTHASE GAMMA CHAIN, MITOCHONDRIAL PRECURSOR	D43951_at	45	A	8	A	37	A	37	A	237	P	102	M	44	A	11	A	140	A	-7	A	43	A	-33	A	701	P	902	P	1167	P	1104	P	337	P	87	A	45	A	85	P	50	A	102	P	147	P	169	P
Proteasome subunit p112	D44466_at	-44	A	-58	A	585	P	9	A	358	P	149	P	43	A	28	A	342	P	-3	A	37	P	-58	A	536	P	336	P	569	P	647	P	433	P	23	A	-41	A	70	P	213	P	-16	A	65	A	296	P
Proteasome activator hPA28 subunit beta	D45248_at	-31	A	-79	A	1234	P	159	P	463	P	491	P	243	A	53	P	1012	P	1	A	-3	A	29	A	1311	P	1252	P	1411	P	1901	P	1584	P	172	A	107	A	319	P	495	A	90	A	-54	A	900	P
ApM2 mRNA for GS2374 (unknown product specific to adipose tissue)	D45370_at	71	A	90	A	75	A	614	P	2347	P	264	A	1144	P	-38	A	197	A	403	P	297	P	194	A	4057	P	7076	P	3539	P	5561	P	360	A	-15	A	89	A	234	A	61	A	-19	A	66	A	122	A
ApM1 mRNA for GS3109 (novel adipose specific collagen-like factor)	D45371_at	432	P	199	P	152	A	85	A	88	A	131	P	136	A	4	A	134	A	42	A	176	P	97	A	417	A	402	A	637	A	428	A	42	A	127	A	131	P	102	A	190	A	104	A	160	A	129	A
Cone-specific cGMP phosphodiesterase gamma subunit	D45399_at	32	A	45	A	-27	A	12	A	7	A	-10	A	-21	A	-12	A	-16	A	-5	A	1	A	-19	A	-36	A	-65	A	-63	A	-78	A	28	A	3	A	-1	A	8	A	19	A	19	A	7	A	9	A
LIMK-2	D45906_at	-193	A	-67	A	37	A	-36	A	261	A	45	A	24	A	18	A	46	A	29	A	-21	A	-138	A	585	P	705	P	441	P	885	P	117	A	57	A	-275	A	95	A	-3	A	-129	A	-12	A	48	A
S-ADENOSYLMETHIONINE SYNTHETASE ALPHA AND BETA FORMS	D49357_at	-96	A	-266	A	-106	A	-87	A	-159	A	-76	A	-30	A	-21	A	-28	A	-65	A	-56	A	-214	A	-413	A	-345	A	-43	A	-385	A	-253	A	-260	A	-102	A	-19	A	-211	A	-41	A	-369	A	-89	A
NADP dependent leukotriene b4 12-hydroxydehydrogenase, partial cds	D49387_at	52	A	166	P	47	A	90	P	90	A	55	A	37	A	13	A	159	P	-9	A	13	A	53	A	642	P	1181	P	736	P	822	P	67	A	54	A	79	A	82	P	31	A	70	A	76	A	106	A
HTR3 5-hydroxytryptamine (serotonin) receptor 3	D49394_at	74	A	40	A	-62	A	2	A	-50	A	-9	A	17	A	-12	A	-15	A	-2	A	-66	A	-24	A	-30	A	-157	A	-97	A	-167	A	7	A	-13	A	15	A	17	A	-41	A	12	A	8	A	42	A
Apo1_Human (MER5(Aop1-Mouse)-like protein)	D49396_at	-18	A	-29	A	-10	A	32	A	191	P	79	P	62	P	17	P	29	A	6	A	52	P	47	P	410	P	408	P	445	P	400	P	23	A	-14	A	2	A	18	A	61	A	-3	A	29	A	69	P
Fetus brain mRNA for vacuolar ATPase	D49400_at	161	A	146	M	499	P	27	A	417	P	320	P	282	P	73	A	784	P	31	A	65	A	-14	A	925	P	850	P	956	P	793	P	499	P	65	A	283	P	464	P	583	P	121	P	109	A	451	P
IL3RA Interleukin 3 receptor, alpha (low affinity)	D49410_at	271	A	219	A	131	A	90	A	96	A	110	P	137	A	7	A	84	A	46	A	29	A	76	A	262	A	228	A	270	A	434	A	226	P	272	A	146	A	88	A	266	P	63	A	471	A	197	A
TTPA Tocopherol (alpha) transfer protein (ataxia (Friedreich-like) with vitamin E deficiency)	D49488_at	-28	A	15	A	12	A	21	A	23	A	-4	A	11	A	6	A	20	A	8	A	21	A	-9	A	9	A	-12	A	16	A	34	A	15	A	28	A	-23	A	15	A	42	A	-1	A	49	A	20	A
Protein disulfide isomerase-related protein P5	D49489_at	-4	A	27	A	175	P	27	A	257	P	238	P	223	P	9	A	396	P	24	A	53	A	5	A	1265	P	1322	P	1834	P	1474	P	476	P	-43	A	23	A	141	P	267	P	121	P	15	A	463	P
Protein disulfide isomerase-related protein (PDIR)	D49490_at	280	A	425	A	162	A	106	A	18	M	156	A	301	P	37	P	187	P	20	A	228	A	144	A	574	P	571	P	1222	P	761	P	285	P	193	A	8	A	34	A	468	A	102	A	370	A	432	P
Bone morphogenetic protein-3b	D49493_at	-77	A	-51	A	-40	A	-35	A	-15	A	-17	A	-33	A	-5	A	-22	A	-19	A	1	A	40	A	-68	A	-111	A	6	A	-120	A	-12	A	-40	A	-78	A	11	A	-8	A	-5	A	-69	A	55	A
U2AF1-RS2 mRNA	D49677_at	-286	A	-298	A	-135	A	-119	A	-68	A	-139	A	-146	A	-33	A	-215	A	-41	A	-96	A	-78	A	-360	A	-229	A	-280	A	-126	A	-234	A	-183	A	-425	A	-173	A	-232	A	-183	A	-353	A	-307	A
Cytoskeleton associated protein (CG22) mRNA	D49738_at	-43	A	-57	A	245	P	32	A	460	P	195	P	115	P	47	A	346	P	58	A	31	A	-8	A	708	P	679	P	774	P	796	P	329	P	16	A	7	A	143	P	195	P	5	A	-9	A	449	P
HGF activator like protein	D49742_at	-217	A	-47	A	-93	A	-140	A	-128	A	-79	A	-106	A	-58	A	-261	A	-15	A	-13	A	-39	A	-180	A	-493	A	-245	A	-464	A	-180	A	-193	A	-198	A	-187	A	-254	A	-38	A	-333	A	-146	A
Fructose 6-phosphate,2-kinase/fructose 2,6-bisphosphatase	D49817_at	14	A	27	A	137	M	73	A	136	A	61	A	41	A	34	A	317	M	30	P	281	A	810	A	686	P	619	A	326	A	642	A	294	M	461	P	12	A	68	A	-4	A	55	A	138	A	596	A
Fructose 6-phosphate,2-kinase/fructose 2,6-bisphosphatase, partial cds	D49818_at	-59	A	-119	A	-86	A	169	A	-136	A	-82	A	9	A	88	A	293	A	-132	A	-11	A	9	A	62	A	49	A	302	A	37	A	25	A	23	A	-322	A	-24	A	171	A	-26	A	-221	A	-103	A
Liver mRNA for interferon-gamma inducing factor(IGIF)	D49950_at	26	A	43	A	22	A	42	A	25	A	26	A	-1	A	-9	A	88	P	-10	A	83	P	124	P	65	A	198	A	169	A	76	A	40	A	65	A	58	A	-33	A	19	A	35	A	62	A	137	A
Fetus brain mRNA for membrane glycoprotein M6	D49958_at	47	A	39	A	29	A	42	A	11	A	24	A	31	A	11	A	13	A	-23	A	137	A	-34	A	18	A	78	A	36	A	65	A	59	A	85	A	23	A	18	A	19	A	14	A	43	A	25	A
Proteasome subunit p40_/ Mov34 protein	D50063_at	117	A	19	A	-29	A	14	A	159	A	161	P	20	A	16	A	644	P	-72	A	1389	P	1654	P	1715	A	860	A	1036	A	1035	P	312	A	-217	A	-122	A	202	A	-59	A	74	A	-50	A	785	A
CANX Calnexin	D50310_at	182	P	116	M	1133	P	107	P	2414	P	558	P	544	P	289	P	1786	P	195	P	414	P	185	P	4648	P	4859	P	6452	P	6104	P	687	P	175	P	288	P	377	P	625	P	235	P	147	M	810	P
UKATP-1	D50312_at	-14	A	-25	A	-73	A	-9	A	33	A	20	A	-67	A	6	A	32	A	-6	A	84	A	34	A	314	A	228	A	196	A	161	P	160	P	27	A	-42	A	21	A	-19	A	-22	A	-45	A	235	A
Nucleosome assembly protein	D50370_at	11	A	28	A	3	A	52	A	33	A	-2	A	31	A	2	A	29	P	11	A	24	A	8	A	-4	A	62	A	2	A	-2	A	42	A	12	A	22	A	37	P	53	P	34	A	38	A	62	A
NRAMP1 Natural resistance-associated macrophage protein 1 (might include Leishmaniasis)	D50402_at	-109	A	-180	A	2	A	-36	A	32	A	-233	A	-40	A	9	A	-5	A	-14	A	-46	A	-15	A	-80	A	-255	A	-264	A	-303	A	-41	A	-113	A	-95	A	57	P	-49	A	-33	A	-120	A	-51	A
RNA helicase (HRH1)	D50487_at	8	A	-20	A	24	A	-77	A	31	A	-6	A	-8	A	4	A	9	A	-8	A	18	A	-71	A	177	A	78	A	-28	A	41	A	-56	A	-104	A	28	A	11	A	2	A	-58	A	11	A	-38	A
Transcription elongation factor S-II, hS-II-T1	D50495_at	206	A	-133	A	1	A	153	A	191	A	-210	A	49	A	24	A	25	A	67	A	178	A	71	A	346	A	451	A	552	A	732	A	54	A	13	A	7	A	-35	A	164	A	139	A	15	A	-11	A
TI-227H	D50525_at	36	A	9	A	41	P	-20	A	118	P	15	A	8	A	33	A	68	P	-5	A	115	A	95	P	322	P	487	P	588	P	470	P	80	P	-39	A	-63	A	7	A	44	A	-2	A	41	A	100	A
Macrophage lectin 2	D50532_at	-45	A	37	A	81	A	10	A	-120	A	72	A	1	A	-2	A	101	A	1	A	43	A	50	A	42	A	127	A	131	A	39	A	47	A	157	A	49	A	99	A	72	A	-16	A	74	A	26	A
Inward rectifier K channel	D50582_at	47	A	65	P	-44	A	1	A	-70	A	10	A	-1	A	-30	A	33	A	-21	A	-1	A	41	A	-73	A	-69	A	-13	A	-61	A	-3	A	7	A	14	A	23	A	36	A	-71	A	28	A	56	A
DNA for phosphodieaterase 3B	D50640_at	39	A	33	A	-12	A	31	A	21	A	13	A	10	A	2	A	-12	A	6	A	11	A	17	A	93	A	62	P	182	P	46	A	21	A	28	A	10	A	28	A	1	A	48	P	-2	A	0	A
SDF2	D50645_at	-152	A	14	A	-3	A	-10	A	347	P	-5	A	9	A	13	A	113	P	-6	A	-15	A	-49	A	150	A	262	A	36	A	334	A	120	A	-1	A	-4	A	-46	A	14	A	15	A	-49	A	45	A
CW-1 mRNA	D50663_at	115	A	8	A	1179	P	45	A	966	P	566	P	327	P	90	P	869	P	97	A	336	P	126	A	1260	P	900	P	1232	P	1183	P	420	P	35	A	179	A	256	A	438	P	75	A	97	A	395	A
Apolipoprotein E receptor 2	D50678_at	-118	A	-82	A	-88	A	-57	A	-12	A	-29	A	3	A	-27	A	-55	A	-19	A	-8	A	-67	A	-44	A	-194	A	-169	A	-207	A	-82	A	-29	A	-134	A	-29	A	-72	A	-57	A	-25	A	-56	A
TGFBR2 Transforming growth factor, beta receptor II (70-80kD)	D50683_at	24	A	-9	A	58	A	-8	A	141	P	78	P	223	P	41	P	494	P	37	P	85	P	-15	A	254	P	72	A	464	A	464	A	153	A	1	A	25	A	43	A	218	P	9	A	-20	A	361	P
C-myc binding protein	D50692_at	-84	A	-105	A	64	A	-27	A	213	A	72	A	60	A	26	A	121	A	0	A	-22	A	-31	A	215	A	-48	A	66	A	83	A	113	A	8	A	-111	A	-41	A	164	P	25	A	92	A	75	A
Placental leucine aminopeptidase	D50810_at	15	A	-18	A	-59	A	-35	A	-1	A	16	A	-38	A	13	A	7	A	3	A	35	A	-43	A	70	A	-3	A	-33	A	11	A	30	A	82	A	-9	A	1	A	3	A	-86	A	-31	A	30	A
Ceramide glucosyltransferase	D50840_at	197	P	44	P	773	P	65	A	2830	P	342	P	303	P	108	P	883	P	72	A	424	P	919	P	2022	P	963	P	1887	P	960	P	638	P	-13	A	199	P	444	P	68	A	43	A	31	A	1711	P
DOCK180 protein mRNA	D50857_at	90	A	109	P	44	P	-2	A	164	P	56	A	103	P	17	A	90	P	26	P	78	A	54	A	275	P	373	A	358	P	434	P	169	P	70	A	88	A	40	A	41	A	43	A	49	A	123	A
TESK1	D50863_at	-23	A	-14	A	17	M	8	A	224	P	9	A	-4	A	32	A	-37	A	10	A	30	A	66	A	391	A	377	A	140	A	223	A	224	A	33	A	3	A	110	A	82	P	43	A	113	A	156	A
KIAA0121 gene	D50911_at	121	A	110	A	252	P	92	A	433	P	117	P	220	P	85	P	396	P	19	A	89	P	72	A	531	P	494	A	725	A	778	P	224	P	83	A	115	P	157	M	158	A	49	A	200	A	316	P
KIAA0122 gene, partial cds	D50912_at	76	A	-3	A	63	A	8	A	139	P	65	A	68	A	3	A	90	P	-5	A	23	A	60	A	287	P	235	A	174	A	354	P	133	P	-15	A	41	A	54	A	83	A	4	A	-10	A	68	A
KIAA0123 gene, partial cds	D50913_at	170	A	-49	A	66	A	57	A	237	A	176	A	100	A	79	A	545	A	109	A	0	A	152	A	445	A	348	A	700	A	531	A	37	A	-122	A	299	A	22	A	406	A	-38	A	42	A	136	A
KIAA0124 gene, partial cds	D50914_at	-131	A	-26	A	26	A	-40	A	22	A	-4	A	59	A	19	A	42	A	25	A	43	A	-84	A	-133	A	-86	A	-152	A	-11	A	-29	A	14	A	-33	A	1	A	-62	A	-57	A	-331	A	-73	A
KIAA0125 gene	D50915_at	-20	A	65	A	9	A	-23	A	126	A	15	A	49	A	6	A	16	A	-11	A	13	A	-10	A	48	A	33	A	-1	A	70	A	118	P	-10	A	49	A	43	A	21	A	39	A	67	A	6	A
KIAA0126 gene	D50916_at	17	A	-21	A	-9	A	-34	A	182	P	59	A	15	A	-18	A	69	P	-14	A	-22	A	3	A	578	P	536	P	508	P	703	P	113	P	-16	A	-46	A	-12	A	41	A	-51	A	-43	A	28	A
KIAA0127 gene	D50917_at	1	A	-19	A	43	A	-2	A	110	P	44	A	9	A	-11	A	103	P	2	A	10	A	8	A	109	A	135	A	128	A	248	A	231	P	50	A	-9	A	36	A	63	P	-12	A	-19	A	183	P
KIAA0128 gene, partial cds	D50918_at	44	A	-4	A	6	A	17	A	30	A	11	A	-65	A	-10	A	30	A	-16	A	58	A	113	A	91	A	-27	A	100	A	2	A	55	A	-29	A	-81	A	17	A	-26	A	-37	A	-45	A	-78	A
KIAA0129 gene	D50919_at	-32	A	-38	A	-4	A	-12	A	5	A	-18	A	-4	A	9	A	45	M	-18	A	19	A	13	A	-56	A	-71	A	19	A	-186	A	-34	A	-29	A	-16	A	-54	A	28	A	64	A	-66	A	-6	A
KIAA0130 gene	D50920_at	-96	A	17	A	62	A	-54	A	317	P	67	A	35	A	43	A	61	A	11	A	-44	A	-35	A	173	A	90	A	152	A	218	A	27	A	18	A	-112	A	-85	A	62	A	-5	A	-21	A	21	A
KIAA0132 gene	D50922_at	-43	A	-53	A	93	A	31	A	187	P	59	A	73	P	-34	A	75	P	0	A	18	A	36	A	215	P	262	P	356	P	353	P	13	A	-113	A	-79	A	6	A	7	A	-49	A	-14	A	57	A
KIAA0133 gene	D50923_at	-156	A	-48	A	-69	A	-108	A	-6	A	96	P	-19	A	-10	A	-38	A	-42	A	30	A	-22	A	-90	A	-28	A	76	A	238	A	-19	A	-116	A	-376	A	-37	A	-157	A	-81	A	-233	A	-140	A
KIAA0134 gene	D50924_at	32	A	29	A	15	A	31	A	68	A	52	A	-4	A	8	A	26	A	-12	A	15	A	16	A	-23	A	-1	A	15	A	-14	A	48	A	55	A	49	A	17	A	4	A	-9	A	89	A	60	A
Serine/threonine kinase mRNA, partial cds	D50925_at	96	A	6	A	45	A	46	A	21	A	53	A	10	A	-10	A	0	A	-5	A	45	A	29	A	352	P	435	P	207	A	353	P	55	A	22	A	35	A	-15	A	28	A	58	A	46	A	46	A
KIAA0136 gene, partial cds	D50926_at	47	A	-40	A	49	P	21	P	138	P	41	A	35	A	8	A	50	A	6	A	50	A	12	A	479	P	614	P	566	P	852	P	109	A	38	A	37	A	3	A	-6	A	-8	A	22	A	39	A
KIAA0137 gene	D50927_at	-21	A	5	A	57	P	26	A	197	P	46	A	35	A	-5	A	66	P	5	A	28	A	48	A	458	P	463	P	684	P	547	P	92	A	36	A	28	A	17	A	58	P	67	A	0	A	89	A
KIAA0138 gene	D50928_at	-103	A	-29	A	59	A	40	A	28	A	-34	A	33	A	54	A	133	A	49	A	223	A	412	P	82	A	217	A	157	A	201	A	-131	A	113	A	-121	A	13	A	-35	A	-23	A	16	A	-325	A
KIAA0140 gene	D50930_at	72	A	64	A	40	A	-7	A	107	P	-39	A	1	A	-21	A	39	A	-1	A	-4	A	-4	A	91	A	66	A	4	A	153	A	66	A	168	A	65	A	16	A	115	A	-66	A	-16	A	2	A
KIAA0141 gene	D50931_at	-580	A	-352	A	-159	A	-120	A	43	M	-21	A	-20	A	13	A	-89	A	-34	A	137	A	202	A	543	A	-78	A	329	A	162	A	205	A	-111	A	-423	A	-125	A	-296	A	-58	A	-441	A	121	A
B-cell PABL (pseudoautosomal boundary-like sequence) mRNA, clone Bc4	D55638_at	-100	A	-69	A	33	A	-41	A	-21	A	-26	A	20	A	31	A	105	A	-25	A	24	A	19	A	-153	A	-126	A	-159	A	-154	A	-115	A	-82	A	-86	A	-26	A	-98	A	-27	A	-29	A	-75	A
Monocyte PABL (pseudoautosomal boundary-like sequence) mRNA, clone Mo2	D55640_at	253	A	155	A	179	A	74	A	78	A	84	A	57	A	0	A	234	A	12	A	127	A	49	A	428	A	151	A	162	A	349	A	-18	A	131	A	238	A	21	A	194	A	130	A	400	A	131	A
MDH1 Malate dehydrogenase 1, NAD (soluble)	D55654_at	-13	A	-13	A	291	P	23	A	505	P	235	P	609	P	54	P	602	P	39	P	73	P	55	A	2162	P	1828	P	2169	P	2181	P	660	P	-54	A	65	A	161	P	322	P	0	A	-124	A	455	P
Cysteine protease	D55696_at	85	A	42	A	216	A	-1	A	6	A	197	A	1	A	-105	A	759	P	72	A	634	A	965	P	498	A	501	A	1149	A	191	A	86	M	73	A	182	A	586	P	238	A	106	A	207	A	341	P
DNA REPLICATION LICENSING FACTOR CDC47 HOMOLOG	D55716_at	132	A	74	A	233	A	74	A	192	A	87	A	87	A	-14	A	288	A	-34	A	17	A	45	A	140	A	153	A	318	A	116	A	262	P	0	A	-14	A	141	A	308	P	14	A	61	A	241	A
Reg-related sequence derived peptide-1	D56495_at	144	P	177	P	96	A	70	A	119	P	60	A	50	A	33	A	65	A	33	A	59	A	86	A	111	A	140	A	140	A	102	A	117	P	114	P	129	A	92	P	113	A	91	A	313	P	94	A
NCBP interacting protein 1	D59253_at	28	A	-32	A	-16	A	-27	A	50	P	17	A	9	A	39	A	65	P	-7	A	0	A	99	P	67	A	69	A	76	A	46	A	217	P	-25	A	2	A	10	A	-23	A	-24	A	-18	A	-23	A
DJ-1 protein	D61380_at	-174	A	-111	A	713	P	64	A	1146	P	558	P	252	P	118	P	966	P	21	A	124	P	106	P	3386	P	3028	P	3981	P	2935	P	975	P	-131	A	-127	A	303	A	759	P	25	A	-278	A	697	P
Phosphoribosypyrophosphate synthetase-associated protein 39	D61391_at	-64	A	-61	A	-8	A	-59	A	150	P	66	M	-72	A	38	A	45	M	-12	A	2	A	-46	A	239	P	210	P	734	P	571	P	308	A	-154	A	-6	A	-27	A	-4	A	20	A	-40	A	96	A
ETS-like 30 kDa protein	D63134_at	-196	A	-176	A	-107	A	-82	A	-85	A	-93	A	-84	A	-10	A	-128	A	-38	A	-64	A	34	A	-298	A	-356	A	-337	A	-293	A	-82	A	-161	A	-250	A	-73	A	-57	A	-88	A	-264	A	-145	A
ETS-like 30 kDa protein	D63135_at	0	P	-5	A	22	A	21	A	-10	A	59	M	30	A	11	A	119	A	23	A	36	A	28	A	208	A	143	A	109	A	173	P	170	P	85	A	82	A	43	A	70	A	41	A	116	P	69	P
Serum lectin P35	D63160_at	52	A	147	P	89	A	24	A	-75	A	46	A	99	A	4	A	66	A	-5	A	62	A	82	P	127	A	219	A	225	A	173	A	69	A	113	A	120	A	108	M	107	A	54	A	168	A	58	A
Acetylhydrolase IB beta-subunit	D63390_at	93	A	48	A	6	A	40	A	59	A	11	A	9	A	-7	A	-2	A	18	A	-41	P	-74	A	305	P	285	P	190	A	260	P	278	P	79	A	-113	A	8	A	65	P	34	A	66	A	377	A
Platelet activating factor acetylhydrolase IB gamma-subunit	D63391_at	-141	A	-123	A	104	M	-3	A	102	P	86	A	-34	A	3	A	172	P	23	A	-46	A	-130	A	-197	A	-41	A	93	A	-183	A	134	A	38	A	-166	A	85	M	-73	A	-69	A	-11	A	221	P
AQP4 Aquaporin 4	D63412_at	-5	A	-16	A	-9	A	-16	A	26	A	8	A	20	A	14	A	-6	A	-15	A	10	A	19	A	-51	A	-105	A	-79	A	-35	A	-5	A	28	A	36	A	-10	A	40	A	-4	A	27	A	18	A
KIAA0109 gene	D63475_at	-221	A	-101	A	121	A	15	A	433	P	377	P	292	P	33	A	281	P	34	A	58	A	70	A	1359	A	1015	P	1226	P	1585	A	1009	P	-5	A	-191	A	361	A	433	A	-62	A	-218	A	766	P
KIAA0142 gene	D63476_at	124	A	87	A	102	M	112	P	251	P	105	P	119	P	4	A	258	P	41	P	99	P	51	A	1057	P	835	P	1089	P	1005	P	142	P	102	A	125	P	171	P	219	P	159	P	116	A	196	P
KIAA0143 gene, partial cds	D63477_at	-4	A	19	A	20	A	11	A	191	P	29	A	43	A	27	A	188	P	4	A	39	P	-31	A	542	P	507	P	1077	P	665	P	147	P	10	A	-86	A	110	A	218	P	-14	A	6	A	105	P
KIAA0144 gene	D63478_at	147	A	93	A	103	A	55	P	228	P	148	P	112	P	43	P	151	P	20	A	32	P	32	A	378	P	396	P	522	P	528	P	235	P	-46	A	177	P	113	A	58	P	-47	A	-22	P	199	P
KIAA0146 gene, partial cds	D63480_at	22	A	-28	A	-22	A	4	A	74	P	46	A	50	P	15	A	65	A	13	A	28	A	68	A	284	A	293	P	342	P	363	A	221	P	-6	A	92	A	76	A	59	A	50	A	-94	A	153	A
KIAA0147 gene, partial cds	D63481_at	78	A	53	A	255	P	104	P	274	P	97	P	132	A	33	A	447	P	6	A	40	A	-68	A	530	P	643	P	607	P	447	P	496	P	184	P	25	A	100	A	39	P	2	A	128	P	230	P
KIAA0148 gene	D63482_at	-21	A	-44	A	32	A	13	A	27	A	18	A	-17	A	14	A	-1	A	-29	A	-18	A	52	A	-13	A	-28	A	6	A	31	A	-1	A	-13	A	-62	A	-12	A	25	A	8	A	-39	A	14	A
KIAA0149 gene	D63483_at	33	A	18	A	-19	A	20	A	-31	A	-18	A	-10	A	3	A	20	A	6	A	18	A	38	A	-6	A	8	A	14	A	40	A	58	P	32	A	13	A	10	A	27	A	51	A	-10	A	19	A
KIAA0150 gene, partial cds	D63484_at	-259	A	-260	A	-27	A	-133	A	-114	A	-152	A	-101	A	-41	A	-44	A	-95	A	-180	A	-165	A	-467	A	-490	A	-308	A	-349	A	-161	A	-143	A	-274	A	-151	A	-157	A	-160	A	-262	A	-226	A
KIAA0151 gene	D63485_at	226	A	346	P	269	P	182	P	247	P	105	P	191	P	21	A	175	P	40	A	126	P	125	P	314	A	524	P	451	P	366	A	334	P	204	P	278	A	113	P	314	P	248	P	280	P	237	P
KIAA0152 gene	D63486_at	-40	A	105	A	234	A	17	A	651	P	99	A	262	P	-26	A	151	A	104	M	230	P	110	M	2100	P	1597	P	2679	P	1942	P	418	P	80	A	-23	A	26	A	289	M	13	A	251	A	215	A
KIAA0153 gene, partial cds	D63487_at	251	A	108	A	206	A	72	A	142	A	88	A	83	A	62	A	227	P	29	A	12	A	-110	A	346	A	215	A	600	A	771	A	228	A	70	A	40	A	163	A	170	A	54	A	113	A	205	P
Unc-18homologue	D63506_at	81	P	49	A	113	P	28	A	187	P	66	P	78	A	48	P	124	P	14	A	28	A	42	M	338	M	354	A	428	P	464	P	187	P	60	A	60	A	64	P	114	P	34	A	46	A	168	P
Rod photoreceptor protein	D63813_at	89	A	72	A	38	A	15	A	52	P	1	A	5	A	30	A	99	P	1	A	45	A	-53	A	111	A	151	P	120	P	93	A	55	P	66	A	70	A	46	A	70	A	75	A	78	A	27	A
Unc-18 homologue	D63851_at	239	A	160	P	88	P	165	P	142	P	53	M	133	P	51	P	277	P	12	A	81	P	81	A	313	P	502	P	439	P	360	P	335	P	192	A	229	P	136	P	283	P	50	A	296	P	218	P
HMG1 High-mobility group (nonhistone chromosomal) protein 1	D63874_at	22	A	50	P	893	P	383	P	2874	P	1749	P	799	P	96	P	2522	P	42	P	194	P	65	P	5133	P	5031	P	5924	P	7002	P	3521	P	503	P	166	P	780	P	1715	P	97	M	-100	A	2178	P
KIAA0155 gene	D63875_at	43	A	65	A	58	P	15	A	158	P	40	P	53	A	9	A	123	P	-2	A	34	A	-5	A	335	P	394	P	414	P	399	P	96	P	41	A	61	P	33	P	58	A	-1	A	37	A	85	P
KIAA0154 gene, partial cds	D63876_at	83	A	89	A	146	P	94	A	332	P	83	A	218	P	49	A	335	P	5	A	81	A	-3	A	486	P	554	P	541	P	696	P	476	P	59	A	68	A	281	P	196	A	35	A	-80	A	346	P
KIAA0241 gene, partial cds	D63877_at	296	A	108	P	149	P	66	A	158	P	70	P	73	P	8	A	41	A	7	A	51	A	72	A	282	P	347	P	311	P	354	P	223	P	126	A	185	A	82	A	158	P	98	A	390	A	284	P
PROBABLE PROTEIN DISULFIDE ISOMERASE ER-60 PRECURSOR	D63878_at	40	A	24	A	593	P	-10	A	920	P	347	P	544	P	97	A	1125	P	137	P	208	P	134	A	2277	P	2141	P	2617	P	2932	P	1249	P	33	A	82	A	272	P	460	P	102	A	-16	A	906	P
KIAA0156 gene	D63879_at	37	A	77	A	22	A	9	A	100	A	46	A	-2	A	11	A	8	A	-12	A	90	A	20	A	159	A	123	A	258	A	-51	A	112	P	17	A	62	A	25	A	14	A	65	M	83	A	100	A
KIAA0159 gene	D63880_at	-96	A	-35	A	62	A	3	A	17	M	52	P	6	A	-24	A	69	A	-26	A	4	A	20	A	72	A	67	A	62	P	151	P	21	P	-14	A	-17	A	49	A	171	P	23	A	-24	A	75	M
KIAA0160 gene, partial cds	D63881_at	-14	A	-11	A	27	A	-11	A	242	P	43	A	4	A	7	A	187	P	-7	A	0	A	18	A	471	P	530	P	663	P	763	P	375	P	-35	A	-22	A	46	P	112	P	-22	A	-50	A	230	P
MANA2 Mannosidase, alpha type II	D63998_at	73	A	40	A	20	A	31	A	128	P	23	A	-5	A	-10	A	33	A	9	A	52	A	59	A	141	A	198	P	294	P	187	P	77	P	4	A	11	A	49	P	40	A	40	A	20	A	88	P
Tob family	D64109_at	-56	A	4	A	177	A	-10	A	259	P	147	A	150	A	43	A	111	A	47	A	130	A	60	A	393	A	-140	A	-147	A	-102	A	371	P	228	A	-21	A	180	A	81	A	36	A	55	A	214	A
Tob family	D64110_at	57	A	129	P	98	M	47	P	82	A	41	A	102	P	-16	A	260	P	39	P	35	A	88	P	220	A	211	A	223	A	234	A	313	P	85	A	119	A	58	A	456	P	119	A	50	A	212	P
Histone H1x	D64142_at	16	A	-1	A	607	P	106	A	1236	P	304	P	380	P	40	A	327	P	34	A	152	P	107	A	1563	P	2148	P	1520	P	1772	P	536	P	66	A	54	A	445	P	369	M	47	A	-6	A	350	P
Mr 110,000 antigen	D64154_at	182	A	200	A	259	A	74	A	181	A	218	P	252	P	5	A	386	P	11	A	44	A	66	A	419	A	284	A	387	A	555	P	251	P	120	A	224	A	200	P	216	A	68	A	179	A	256	A
ATP binding protein associated with cell differentiation, partial cds	D64158_at	24	A	24	A	14	A	49	P	18	A	60	P	14	A	42	P	44	A	15	A	0	A	48	A	66	A	108	A	17	A	16	A	76	P	29	A	101	M	161	P	61	P	70	P	70	A	78	P
3-7 gene product, partial cds	D64159_at	-37	A	-15	A	-38	A	-22	A	-55	A	-19	A	-19	A	-30	A	-25	A	-26	A	-27	A	-28	A	-28	A	-70	A	-66	A	-55	A	-53	A	-9	A	-25	A	10	A	-43	A	-34	A	-59	A	-3	A
SEC14L SEC14 (S. cerevisiae)-like	D67029_at	-25	A	-18	A	66	A	-12	A	44	A	40	A	70	A	26	A	87	M	17	A	69	A	0	A	186	P	163	P	334	P	224	A	140	P	-5	A	7	A	55	P	46	A	17	A	-37	A	121	P
Doc2 beta	D70830_at	-278	A	-148	A	-62	A	-92	A	-114	A	-130	A	-80	A	-40	A	-134	A	-51	A	-441	A	-56	A	-225	A	-311	A	-202	A	-117	A	-138	A	-164	A	-260	A	-105	A	-127	A	-81	A	-160	A	-182	A
Zic protein	D76435_at	16	A	-13	A	-28	A	16	A	-3	A	-15	A	-12	A	7	A	39	A	13	A	13	A	32	A	-7	A	-61	A	-61	A	-22	A	16	A	25	A	-20	A	12	A	-11	A	21	A	15	A	8	A
Hkf-1 mRNA	D76444_at	14	A	-12	A	81	A	-13	A	164	P	35	A	68	A	36	P	108	A	17	A	41	A	71	A	1161	P	1345	P	1492	P	900	P	42	A	-3	A	0	A	17	A	26	A	-50	A	40	A	137	P
Dihydropyrimidinase	D78011_at	-53	A	-34	A	-35	A	-53	A	-10	A	-38	A	22	A	-12	A	-26	A	7	A	-37	A	-70	A	53	A	9	A	-5	A	23	A	-38	A	-21	A	4	A	-11	A	-42	A	-296	A	-10	A	23	A
CRMP1 Collapsin response mediator protein 1	D78012_at	344	A	302	A	269	A	181	A	242	A	159	A	252	A	49	A	303	A	99	A	296	A	168	A	229	A	185	A	242	A	288	A	323	A	236	A	277	A	135	A	269	A	324	A	344	A	239	A
Dihydropyrimidinase related protein-3	D78014_at	160	A	103	A	26	A	63	A	243	P	166	A	874	P	50	A	120	A	58	P	117	A	93	A	1390	P	915	P	1012	P	1608	P	482	P	120	A	140	A	115	P	32	A	33	A	79	A	712	P
Squalene epoxidase, partial cds	D78129_at	286	P	3	A	171	P	61	M	100	P	79	P	94	P	31	A	219	P	8	A	73	P	9	A	427	P	453	P	248	P	203	P	86	P	33	P	113	A	122	P	154	P	46	A	93	A	94	A
YWHAZ Tyrosine 3-monooxygenase/tryptophan 5-monooxygenase activation protein, zeta polypeptide	D78134_at	74	A	47	A	290	P	102	A	815	P	265	P	141	P	100	P	802	P	169	P	323	P	139	P	5679	P	5776	P	5962	P	5201	P	471	P	60	A	148	A	324	P	137	P	8	A	-55	A	498	P
55.11 binding protein	D78151_at	414	A	275	P	525	P	283	P	732	P	461	P	520	P	111	P	785	P	79	P	140	P	31	A	1128	P	1189	P	1424	P	1298	P	533	P	317	A	437	A	395	P	722	P	166	A	495	A	581	P
RasGTPase activating protein, partial cds	D78156_at	62	A	-66	A	28	A	2	A	48	A	71	A	36	A	-9	A	38	A	3	A	-10	A	-30	A	-6	A	-1	A	88	A	19	A	29	A	20	A	29	A	25	A	29	A	35	A	36	A	63	A
ICSAT transcription factor mRNA, partial cds, similar to mouse Pip/LSIRF ( IRF-4) sequence	D78261_at	-22	A	-8	A	-12	A	35	A	3	A	-21	A	-24	A	12	A	-5	A	-2	A	4	A	-43	A	-94	A	-24	A	-82	A	-13	A	37	A	-1	A	34	A	-2	A	-9	A	8	A	-9	A	-31	A
Proteasome subunit p42	D78275_at	-66	A	-19	A	61	P	-21	A	187	P	41	A	12	A	2	A	161	A	-5	A	21	A	23	A	498	P	337	A	602	P	358	A	232	P	-16	A	36	A	30	A	47	P	-16	A	-9	A	118	P
Testis-specific TCP20	D78333_at	-5	A	-9	A	-4	A	21	A	13	A	-12	A	1	A	5	A	35	A	-10	A	-5	A	-78	A	63	A	73	A	40	A	88	A	37	A	-14	A	-6	A	-6	A	-26	A	-90	A	21	A	-12	A
Ankyrin motif	D78334_at	37	A	-29	A	25	A	-24	A	29	A	-25	A	-19	A	8	A	16	A	-11	A	-10	A	2	A	22	A	51	A	3	A	-8	A	44	A	54	A	-5	A	11	A	-6	A	-58	A	13	A	12	A
5'-terminal region of UMK	D78335_at	-53	A	-32	A	50	A	-42	A	-14	A	-25	A	-17	A	16	A	-36	A	-3	A	-35	A	-142	A	-88	A	-69	A	22	A	-104	A	-37	A	-58	A	-110	A	-28	A	-74	A	-87	A	-67	A	-123	A
Ornithine decarboxylase antizyme, ORF 1 and ORF 2	D78361_at	149	A	-131	A	4043	P	810	P	3733	P	2964	P	2993	P	609	P	4821	P	209	P	997	P	342	P	5783	P	6840	P	8945	P	7354	P	5646	P	319	A	738	P	3793	P	4399	P	435	P	-82	A	3394	P
K12 keratin	D78367_at	109	P	34	A	13	A	54	A	71	A	62	A	24	A	-8	A	43	P	33	A	10	A	-21	A	51	A	139	A	78	A	73	A	56	A	54	A	88	P	69	P	57	A	7	A	111	A	71	A
Ubiquitin-conjugating enzyme	D78514_at	-30	A	-52	A	-26	A	1	A	11	A	-44	A	-56	A	45	A	171	P	-39	A	-20	A	-22	A	-52	A	6	P	36	P	-43	A	-63	A	-54	A	-89	A	-42	A	-48	A	1	A	-39	A	-52	A
CAD PROTEIN	D78586_at	-119	A	-103	A	38	P	-73	A	83	P	1	A	-5	A	-23	A	-30	A	-15	A	12	A	-51	A	71	A	159	P	186	P	95	P	93	A	-11	A	-17	A	-20	A	-27	A	-40	A	-5	A	47	A
MEST Mesoderm specific transcript (mouse) homolog	D78611_at	8	A	-42	A	45	M	7	A	6	A	52	A	136	P	20	A	121	P	-18	A	-16	A	35	A	147	P	170	P	193	P	161	P	174	P	10	A	30	A	47	A	105	A	22	A	93	A	131	P
Ribosomal protein L39	D79205_at	766	P	699	P	3238	P	2456	P	4856	P	3957	P	2633	P	653	P	7563	P	510	P	1057	P	494	P	18357	P	18362	P	23488	P	22528	P	14997	P	4462	P	1525	P	3258	P	6709	P	750	P	180	P	10518	P
KIAA0161 gene	D79983_at	-35	A	-6	A	2	A	-14	A	17	A	-9	A	4	A	-5	A	43	P	5	A	13	A	-27	A	84	P	215	P	399	P	322	P	85	P	12	A	-28	A	-3	A	-31	A	-13	A	-14	A	54	P
A cell surface protein	D79985_at	-276	A	-93	A	9	A	-193	A	93	A	24	A	-100	A	-14	A	145	A	-24	A	-69	A	-20	A	813	P	411	P	221	P	644	P	414	P	116	A	-68	A	79	A	0	A	-48	A	-220	A	-99	A
KIAA0164 gene	D79986_at	36	A	-11	A	114	P	43	M	431	P	128	P	109	P	20	A	210	P	20	A	112	P	76	P	1307	P	1438	P	1683	P	1554	P	305	P	39	A	106	P	67	P	94	A	17	A	14	A	182	P
KIAA0165 gene	D79987_at	-291	A	-169	A	-65	A	-117	A	2	A	-70	A	-115	A	-21	A	8	A	-56	A	-154	A	18	A	-233	A	-263	A	-226	A	-154	A	-15	A	-66	A	-122	A	-45	A	-94	A	-36	A	-171	A	-163	A
KIAA0166 gene	D79988_at	-66	A	-65	A	-29	A	-43	A	68	A	-16	A	12	A	3	A	13	A	-32	A	-14	A	13	A	-30	A	-72	A	-60	A	-56	A	204	A	-22	A	-57	A	-25	A	-7	A	-32	A	-37	A	20	A
KIAA0167 gene	D79989_at	15	A	-27	A	39	A	-5	A	-7	A	4	A	-55	A	-16	A	-3	A	-6	A	-21	A	-9	A	28	A	18	A	-8	A	69	M	55	A	16	A	-77	A	50	A	-7	A	-25	A	-58	A	21	A
KIAA0168 gene	D79990_at	2	A	-31	A	45	A	-6	A	91	P	57	A	31	A	-2	A	49	P	1	A	14	A	-15	A	72	A	122	A	200	P	154	P	189	P	-15	A	-5	A	38	P	38	A	-21	A	-45	A	75	A
KIAA0169 gene, partial cds	D79991_at	159	P	197	A	144	P	106	P	217	P	85	P	118	P	-4	A	176	P	11	A	70	P	78	A	539	P	561	P	670	P	758	P	427	P	166	P	203	A	105	P	141	P	127	P	289	P	218	P
KIAA0170 gene	D79992_at	17	A	35	A	90	A	27	A	179	P	48	A	58	A	56	P	111	P	7	A	58	P	38	A	153	A	162	A	102	A	122	A	144	P	20	A	22	A	49	P	93	P	50	A	149	P	86	A
KIAA0171 gene	D79993_at	-17	A	12	A	46	A	12	A	50	A	19	A	76	A	4	A	57	P	21	A	15	A	42	A	324	P	176	A	395	P	267	A	77	P	-1	A	19	A	6	A	56	A	239	A	-9	A	116	A
KIAA0172 gene, partial cds	D79994_at	48	M	5	A	59	P	58	A	214	P	54	A	67	A	30	P	147	P	22	A	68	P	108	P	770	P	1125	P	675	P	1496	P	122	A	44	A	61	A	48	A	67	P	52	A	67	A	103	P
KIAA0173 gene	D79995_at	146	P	131	A	-7	A	102	A	43	A	23	A	7	A	6	A	37	A	-2	A	11	A	34	A	104	A	102	A	123	A	101	A	83	A	71	A	61	A	39	A	33	A	53	A	94	A	55	A
KIAA0174 gene	D79996_at	169	A	-4	A	238	P	63	A	344	P	236	P	266	P	19	A	284	P	23	A	34	A	11	A	1501	P	1466	P	1754	P	1960	P	580	P	105	A	95	A	207	P	97	A	18	A	-133	A	449	P
KIAA0175 gene	D79997_at	-11	A	-3	A	2	A	36	A	34	A	9	A	9	A	-23	A	6	A	-65	A	32	A	8	A	17	A	-47	A	32	A	-74	A	146	P	2	A	46	A	-9	A	27	A	71	A	-16	A	64	P
KIAA0176 gene, partial cds	D79998_at	-128	A	-44	A	-38	A	-57	A	75	A	-81	A	-106	A	-34	A	-54	A	-67	A	-83	A	74	A	11	A	193	M	153	P	175	P	150	P	-87	A	-214	A	-39	A	-145	A	-53	A	-233	A	-36	A
KIAA0177 gene, partial cds	D79999_at	311	A	240	A	230	A	81	A	236	P	244	A	340	P	79	A	584	A	63	A	89	A	90	A	436	A	683	P	760	A	790	P	411	P	136	A	349	A	191	P	374	A	219	M	403	A	351	A
KIAA0179 gene, partial cds	D80001_at	-44	A	-17	A	-3	A	15	A	33	A	28	A	23	A	21	A	79	P	6	A	-1	A	9	A	36	A	-18	A	55	A	72	A	29	A	-2	A	12	A	8	A	8	A	-21	A	-24	A	45	A
KIAA0180 gene, partial cds	D80002_at	-65	A	-193	A	-280	A	35	A	33	A	-2	A	-167	A	88	A	173	A	113	A	918	A	-42	A	149	A	-299	A	-917	A	-70	A	430	A	-37	A	16	A	-64	A	-107	A	-59	A	-309	A	447	A
KIAA0181 gene, partial cds	D80003_at	-28	A	-154	A	5	A	36	A	159	P	19	A	19	A	17	A	103	P	12	A	45	A	50	A	270	P	271	P	385	P	323	P	127	P	-37	A	-21	A	7	A	34	A	24	A	5	A	25	P
KIAA0182 gene, partial cds	D80004_at	109	A	92	A	67	P	63	A	73	P	68	A	62	A	31	M	130	P	1	A	46	A	2	A	266	P	292	P	567	P	303	P	120	P	-7	A	87	A	94	P	67	A	30	A	106	A	-1	A
KIAA0183 gene, partial cds	D80005_at	14	A	18	A	112	P	49	P	588	P	144	P	152	P	18	A	495	P	8	A	27	A	14	A	1368	P	1222	P	1697	P	1865	P	605	P	33	A	39	A	39	P	101	P	30	A	-41	A	252	P
KIAA0184 gene, partial cds	D80006_at	-54	A	-55	A	41	A	-25	A	160	P	63	P	10	P	-6	A	142	P	-7	A	87	A	-2	A	441	P	523	P	444	P	705	P	281	P	46	A	-81	A	-36	A	-25	P	30	A	-90	A	3	A
KIAA0185 gene, partial cds	D80007_at	137	A	90	M	18	A	63	A	46	A	24	A	32	A	44	A	70	A	18	A	-41	A	21	A	154	A	69	A	168	A	37	A	55	A	42	A	121	A	73	A	28	A	88	A	201	A	78	A
KIAA0186 gene	D80008_at	58	M	82	P	59	P	53	A	54	A	75	P	36	A	-4	A	25	A	0	A	2	A	71	P	50	A	53	A	77	A	23	A	42	A	65	A	39	A	30	A	52	A	96	A	51	A	67	A
KIAA0187 gene	D80009_at	-118	A	-50	A	17	A	-54	A	127	A	-50	A	-15	A	2	A	-7	A	-6	A	-19	A	6	A	505	P	337	P	436	P	455	P	264	P	37	A	-121	A	-3	A	25	A	-41	A	-34	A	112	A
KIAA0188 gene, partial cds	D80010_at	-56	A	-27	A	4	A	-48	A	5	A	15	A	4	A	30	P	66	P	-59	A	-33	A	-3	A	95	P	79	P	51	P	158	P	53	P	-12	A	-75	A	-8	A	-21	A	-6	A	-12	A	108	P
KIAA0189 gene	D80011_at	-136	A	12	A	-48	A	-63	A	-97	A	-46	A	32	A	-60	A	-315	A	-43	A	-707	A	-595	A	24	A	-280	A	-347	A	-20	A	-218	A	-84	A	-136	A	10	A	-44	A	-9	A	-37	A	-421	A
KIAA0190 gene, partial cds	D80012_at	25	A	54	A	23	A	51	A	308	P	156	P	120	A	51	P	198	P	3	A	13	A	89	P	826	P	876	P	1016	P	1137	P	292	P	99	A	96	A	40	A	104	A	87	A	6	A	241	A
Kidney mRNA for putative membrane protein with histidine rich charge clusters	D82060_at	-44	A	17	A	-7	A	-110	A	46	P	4	A	-14	A	-11	A	28	A	-13	A	-18	A	4	A	196	P	184	M	216	A	160	M	97	M	34	A	61	A	28	A	-45	A	34	A	-4	A	22	A
B-cell mRNA for a member of the short-chain alcohol dehydrogenase family, partial cds	D82061_at	-299	A	-303	A	-37	A	-114	A	46	A	-94	A	-51	A	-78	A	-308	A	-113	A	-1029	A	-957	A	-623	A	-406	A	-644	A	-279	A	-577	A	-741	A	-904	A	-172	A	-331	A	-183	A	-199	A	-1169	A
AC1 mRNA	D82070_at	-131	A	-79	A	27	A	-51	A	-72	A	-3	A	37	A	-39	A	-192	A	-20	A	-459	A	-560	A	-496	A	-414	A	-479	A	-196	A	-273	A	-258	A	-261	A	13	A	-128	A	-12	A	81	A	-614	A
Amino acid transport-related protein mRNA	D82326_at	-5	A	7	A	32	A	10	A	-5	A	11	A	-17	A	-16	A	-13	A	0	A	9	A	64	A	-87	A	5	A	-16	A	13	A	21	A	-16	A	38	A	39	A	-18	A	-68	A	53	A	11	A
AMY	D82343_at	-22	A	-63	A	8	A	27	A	7	A	33	A	-5	A	-24	A	40	P	-10	A	-22	A	-27	A	23	A	0	A	-72	A	46	A	-11	A	-8	A	-50	A	-8	A	-18	A	-88	A	-32	A	52	A
NBPhox	D82344_at	34	A	-36	A	-1	A	37	A	42	A	9	A	4	A	-5	A	58	A	19	A	48	A	123	A	331	A	317	M	172	A	437	A	61	A	112	A	-33	A	-2	A	-41	A	30	A	15	A	327	P
NB thymosin beta	D82345_at	45	A	-25	A	16	A	46	A	34	A	42	A	32	A	13	A	53	A	16	A	71	M	43	A	717	P	477	P	875	P	396	P	44	A	-13	A	54	A	19	A	25	A	14	A	17	A	87	A
HNSPC	D82346_at	-25	A	-54	A	11	A	14	A	25	A	8	A	-16	A	17	A	-9	A	12	A	34	A	17	A	-89	A	-67	A	-116	A	53	A	-6	A	60	A	-51	A	30	A	31	A	62	A	58	A	7	A
5-aminoimidazole-4-carboxamide-1-beta-D-ribonucleoti de transformylase/inosinicase	D82348_at	210	P	-13	P	523	P	100	P	1309	P	177	P	254	M	-23	A	1843	P	129	P	1330	P	1266	P	1482	P	903	P	1088	P	1345	P	1659	P	283	A	186	M	285	P	321	P	231	P	-51	A	2070	P
Epidermoid carcinoma mRNA for ubiquitin-conjugating enzyme E2 similar to Drosophila bendless gene product	D83004_at	-8	A	43	A	-1	A	-1	A	211	P	54	A	62	A	31	A	40	P	-7	A	19	A	2	A	467	P	439	P	736	P	444	P	52	A	-23	A	-21	A	12	A	62	A	-7	A	-26	A	99	P
Nel-related protein 2	D83018_at	208	A	199	P	94	A	105	M	66	A	80	M	90	M	28	A	95	A	30	A	40	A	44	A	203	P	170	A	243	M	217	A	141	M	129	A	186	A	105	M	155	A	58	A	212	M	153	P
Nuclear protein, NP220	D83032_at	8	A	12	A	119	P	20	A	451	P	86	P	75	P	33	A	110	P	-2	A	16	A	6	A	727	P	863	P	967	P	896	P	395	P	25	A	-25	A	73	P	41	A	-6	A	84	A	264	P
Tumor necrosis factor type 1 receptor associated protein (TRAP1) mRNA, partial cds	D83195_at	-425	A	-324	A	-430	A	-213	A	-315	A	-274	A	-238	A	-67	A	-436	A	-48	A	-220	A	-187	A	-585	A	-782	A	-742	A	-719	A	-350	A	-340	A	-449	A	-230	A	-486	A	-223	A	-625	A	-493	A
ATM Ataxia telangiectasia mutated (includes complementation groups A, C and D)	D83243_at	61	A	36	A	46	A	48	P	142	P	61	M	54	A	17	A	101	M	31	A	28	A	-42	A	185	P	202	A	228	P	264	A	153	P	98	P	114	A	78	P	199	A	16	A	125	P	133	P
ZAKI-4 mRNA in human skin fibroblast	D83407_at	78	A	24	A	23	A	22	A	41	A	31	A	25	A	24	P	20	A	7	A	13	A	5	A	115	A	183	P	99	A	269	P	51	A	39	A	75	A	39	A	96	P	7	A	19	A	123	P
Cadherin-15	D83542_at	458	A	540	A	249	A	203	P	275	P	205	M	238	A	55	A	238	A	17	A	70	A	67	A	478	A	649	A	626	A	731	A	465	P	336	A	476	A	321	A	320	A	252	A	735	P	372	M
RP105	D83597_at	-21	A	13	A	-33	A	-17	A	33	P	16	A	-18	A	16	A	57	A	4	A	167	A	196	P	178	P	32	A	28	P	22	A	26	A	23	A	114	P	-52	A	67	A	33	A	-22	A	170	P
Calcium-binding protein in amniotic fluid 1	D83657_at	-36	A	-104	A	-40	A	-70	A	-39	A	-93	A	-42	A	6	A	-86	A	9	A	-1	A	-17	A	-106	A	-130	A	-108	A	-85	A	-48	A	-38	A	-98	A	-32	A	-5	A	-49	A	-38	A	-110	A
Brain 3'UTR of mRNA for neuronal death protein, partial sequence	D83699_at	63	A	148	A	-6	A	-10	A	-25	A	3	A	39	A	6	A	-3	A	4	A	-36	A	-55	A	-42	A	-91	A	25	A	-135	A	31	A	-36	A	2	A	47	A	20	A	29	A	8	A	42	A
Brain mRNA for photolyase homolog	D83702_at	4	A	-5	A	34	A	16	P	168	P	-1	A	-5	A	25	P	22	M	-3	A	16	A	7	A	85	A	58	A	145	P	75	P	10	A	-12	A	38	A	23	A	27	A	-19	A	62	A	25	A
Peroxisome assembly factor-2	D83703_at	-6	A	101	A	29	A	14	A	44	M	12	P	10	A	32	A	37	A	19	A	21	A	59	A	36	A	-14	A	25	A	120	M	69	M	50	A	46	A	-7	A	33	A	37	A	102	A	14	A
Adult heart mRNA for neutral calponin	D83735_at	-125	A	-57	A	199	A	-11	A	518	P	210	A	438	A	18	A	1332	P	23	A	95	A	81	A	1011	P	1235	P	1173	A	1517	P	277	A	416	A	-22	A	530	A	346	A	109	A	-143	A	643	P
Clone N9 Rep-8 mRNA	D83767_at	-21	A	0	A	-34	A	9	A	42	A	44	A	3	A	-4	A	-34	A	9	A	0	A	30	A	15	A	-29	A	-21	A	6	A	61	A	-6	A	-7	A	-4	A	-3	A	17	A	-19	A	18	A
KIAA0191 gene, partial cds	D83776_at	16	A	6	A	-13	A	34	M	46	P	27	A	23	A	17	A	30	A	16	A	1	A	-19	A	382	P	345	P	413	P	403	P	187	P	58	P	30	A	1	A	66	A	-7	A	51	A	107	P
KIAA0193 gene	D83777_at	-62	A	-5	A	-21	A	-47	A	259	P	47	A	194	P	5	A	158	P	30	A	-17	A	-49	A	811	P	911	P	306	P	808	P	273	P	-61	A	-21	A	-10	A	67	A	0	A	-18	A	143	A
KIAA0194 gene, partial cds	D83778_at	194	A	-104	A	175	A	42	A	105	P	49	A	86	A	-4	A	142	P	22	A	34	A	16	A	605	P	677	P	794	P	510	P	246	P	131	A	69	A	136	P	66	A	151	P	227	A	157	A
KIAA0195 gene	D83779_at	914	A	598	A	355	M	344	A	277	A	221	A	488	A	54	A	257	A	69	A	298	A	379	P	1011	A	1206	M	947	A	1315	A	607	P	348	A	744	A	542	P	425	A	432	P	1174	P	488	P
KIAA0196 gene	D83780_at	32	A	105	A	136	A	37	A	22	A	-54	A	71	A	-24	A	-4	A	20	A	-47	A	-36	A	165	A	350	A	355	P	498	A	98	A	-44	A	-13	A	72	A	104	A	-84	A	-55	A	24	A
KIAA0197 gene, partial cds	D83781_at	-33	A	-36	A	4	A	-63	A	-10	A	-8	A	-11	A	-8	A	-26	A	-10	A	3	A	39	A	51	A	74	A	45	A	40	A	-1	A	-30	A	18	A	-13	A	-15	A	-71	A	-47	A	-21	A
KIAA0199 gene, partial cds	D83782_at	-238	A	-164	A	87	A	-112	A	-1	A	-70	A	-5	A	-38	A	-131	A	-31	A	-42	A	-40	A	198	A	210	A	122	A	386	A	-65	A	-76	A	-322	A	-43	A	-121	A	-119	A	-248	A	-120	A
KIAA0192 gene, partial cds	D83783_at	-138	A	-78	A	134	A	8	A	422	P	68	A	6	A	66	P	212	P	40	A	-3	P	-264	A	178	P	-20	A	179	A	386	A	26	A	-149	A	-202	A	-1	A	-73	A	-52	A	-107	A	-94	A
KIAA0198 gene, partial cds	D83784_at	83	A	117	A	38	A	24	A	-18	A	58	A	26	A	-16	A	19	A	4	A	1	A	-28	A	123	A	40	A	122	P	285	A	21	A	6	A	-14	A	-8	A	105	A	38	A	92	A	-36	A
KIAA0200 gene	D83785_at	6	A	168	A	111	A	7	A	122	A	90	A	112	P	-18	A	200	P	12	A	65	A	-2	A	592	P	628	P	828	P	910	P	220	P	98	A	-35	A	8	A	69	A	-4	A	-26	A	157	P
FCN1 Ficolin (collagen/fibrinogen domain-containing) 1	D83920_at	-131	A	-24	A	-38	A	-36	A	-69	A	-15	A	-34	A	-32	A	14	A	-9	A	33	A	-6	A	-76	A	-142	A	-123	A	-5	A	31	A	-82	A	-15	A	-10	A	45	A	34	A	-24	A	-54	A
RBP-MS/type 1	D84110_at	42	A	219	P	131	P	41	A	397	P	88	P	59	A	18	A	105	P	37	M	47	A	27	A	353	P	496	A	278	P	553	P	114	M	108	A	69	A	19	P	88	P	77	P	112	A	156	P
WS-3 mRNA	D84145_at	-45	A	-41	A	44	A	-25	A	109	A	54	A	-145	A	-10	A	19	A	-4	A	-1	A	-17	A	218	P	259	P	201	P	211	A	33	A	-32	A	-12	A	-17	A	0	A	-9	A	2	A	56	A
IgG Fc binding protein	D84239_at	252	P	154	A	33	A	83	A	255	P	109	A	88	P	76	P	1362	P	88	A	744	A	912	A	598	A	2300	P	800	M	1222	P	478	M	349	A	129	A	201	P	43	A	110	A	137	A	732	A
CD38 CD38 antigen (p45)	D84276_at	-26	A	-2	A	-5	A	-4	A	-3	A	-1	A	-14	A	-12	A	43	M	-18	A	-2	A	2	A	345	P	358	P	86	P	85	M	24	A	-6	A	6	A	24	A	-25	A	20	A	-44	A	47	A
TPRD	D84294_at	44	P	25	A	211	P	163	P	743	P	275	P	135	P	44	P	450	P	37	P	41	P	84	P	2562	P	2553	P	2928	P	3210	P	608	P	40	A	61	P	179	P	112	A	30	A	16	A	542	P
Phosphoethanolamine cytidylyltransferase	D84307_at	28	A	-34	A	88	P	15	A	129	P	121	P	2	A	32	A	113	P	-26	A	-21	A	108	M	387	P	470	P	306	P	439	P	293	P	38	A	-62	A	64	A	-87	A	71	A	64	A	91	M
P52 and p64 isoforms of N-Shc	D84361_at	-205	A	-6	A	-139	A	94	P	-41	A	17	A	-159	A	-144	A	167	A	8	A	-160	A	3	A	202	A	168	A	-194	A	189	A	73	A	-20	A	-27	A	-46	A	-24	A	-19	A	72	A	24	A
Fetal brain mRNA for hyaluronan synthase	D84424_at	2	A	-28	A	-97	A	-12	A	70	A	-52	A	357	P	-29	A	33	A	2	A	36	A	-10	A	42	A	28	A	102	A	49	A	-57	A	-31	A	-23	A	53	A	17	A	-11	A	-36	A	-13	A
UDP-galactose translocator	D84454_at	-296	A	-69	A	-25	A	-66	A	57	A	54	A	-39	A	-10	A	97	P	-30	A	-6	A	16	A	348	A	199	A	393	A	195	A	140	A	-70	A	-230	A	-28	A	14	A	-103	A	-106	A	78	A
P105MCM mRNA	D84557_at	121	A	73	A	133	A	88	A	299	P	191	P	134	P	24	A	189	P	33	A	44	A	-7	A	111	A	40	A	173	A	132	A	429	P	-6	A	114	A	126	A	280	A	54	A	124	A	220	P
Thymosin beta-4 mRNA	D85181_at	-56	A	-50	A	-20	A	22	A	124	P	9	A	2	A	24	A	37	M	16	A	103	A	108	A	1431	P	1364	P	1287	P	1328	P	77	P	-2	A	88	A	23	A	120	A	63	A	80	A	40	A
TR3beta	D85245_at	77	A	73	A	73	A	120	P	132	A	103	A	83	A	32	A	95	A	24	A	78	A	83	P	361	A	351	A	375	A	445	A	282	A	126	A	120	P	170	A	130	A	122	P	212	A	128	A
TRHR Thyrotropin-releasing hormone receptor	D85376_at	-17	A	37	A	35	A	5	A	12	A	19	A	22	A	36	P	53	A	3	A	16	A	-38	A	16	A	30	A	42	A	2	A	17	A	31	A	-11	A	17	A	65	P	-15	A	29	A	-22	A
Phosphatidylinositol-glycan-class C (PIG-C)	D85418_at	-202	A	-240	A	-37	A	-129	A	120	A	-53	A	-56	A	-5	A	-38	A	7	A	-83	A	-38	A	42	A	163	P	93	A	-40	A	-76	A	-73	A	-159	A	-45	A	-181	A	-100	A	-309	A	-50	A
Cdc5, partial cds	D85423_at	-53	A	-65	A	-33	A	16	A	-25	A	-15	A	-24	A	5	A	-15	A	8	A	-16	A	-59	A	38	A	-13	A	-100	A	-24	A	35	A	-57	A	-32	A	-33	A	-67	A	2	A	-56	A	-9	A
DNAJ PROTEIN HOMOLOG 1	D85429_at	-111	A	28	A	392	P	155	A	518	P	331	P	223	P	-20	A	503	P	52	P	163	P	76	A	924	P	859	P	1088	P	1508	P	483	P	142	P	63	A	323	P	274	P	38	M	-44	A	377	P
MURR1 mRNA, sequence	D85433_at	-35	A	-19	A	95	P	2	A	148	P	106	A	53	A	40	A	196	A	26	A	21	A	-46	A	131	A	129	M	114	P	132	P	87	A	-26	A	39	A	19	A	24	A	-23	A	-18	A	74	A
LIM domain, partial cds	D85527_at	40	A	173	A	173	P	32	A	97	A	108	A	89	A	17	A	93	A	24	A	52	A	75	A	371	P	604	P	451	A	855	P	268	A	239	A	146	A	130	P	61	A	108	A	214	A	348	A
Enhancer of rudimentary homolog mRNA	D85758_at	42	A	94	A	147	M	6	A	383	P	169	A	82	P	27	P	329	P	23	A	164	P	147	A	1062	P	856	P	1407	P	817	P	152	A	25	A	-29	A	36	A	272	A	97	A	-65	A	28	A
DNA for rhoHP1	D85815_at	572	A	585	A	360	A	294	A	303	A	260	A	404	M	191	A	516	A	186	A	1769	A	1471	A	267	A	682	A	754	A	251	A	637	A	366	A	973	A	323	A	475	A	546	A	457	A	1701	A
P97 homologous protein	D85939_at	164	A	234	A	-151	A	3	A	-74	A	25	A	-5	A	-32	A	-102	A	-22	A	-57	A	67	A	114	P	41	P	-124	M	-46	P	39	A	-339	A	127	A	-41	A	125	A	81	A	224	A	-46	A
EP3-IV gene extracted from Human DNA for prostaglandin E receptor EP3 subtype	D86096_cds3_at	40	A	-17	A	30	A	-14	A	11	A	2	A	-17	A	-17	A	5	A	-14	A	-4	A	-2	A	-26	A	-46	A	-88	A	-57	A	30	A	-25	A	10	A	-11	A	-4	A	22	A	3	A	-22	A
Osteoblast mRNA for osteonidogen	D86425_at	98	M	30	A	40	A	6	A	43	A	2	A	15	A	-4	A	137	P	10	A	23	A	13	A	78	A	-24	A	38	A	-34	A	8	A	15	A	35	A	-6	A	25	A	12	A	20	A	27	A
Non-lens beta gamma-crystallin like protein (AIM1) mRNA, partial cds	D86479_at	170	P	190	A	326	P	122	P	1056	P	215	P	419	P	203	P	395	P	146	P	117	P	171	A	682	P	777	P	653	P	1177	P	616	P	179	P	224	P	403	P	181	P	157	A	173	A	728	P
Truncated pancreatic polypeptide receptor PP2 mRNA	D86519_at	116	A	66	A	47	A	52	A	29	A	58	A	54	A	1	A	78	A	40	A	23	A	13	A	140	A	119	A	107	A	209	A	91	A	89	P	146	M	14	A	74	A	10	A	82	A	90	A
P97 homologous protein, partial cds	D86549_at	2	A	73	A	4	A	32	A	16	P	23	A	78	P	-28	A	3	A	34	A	61	A	30	A	231	A	247	P	441	P	299	P	36	A	-24	A	-61	A	9	P	-38	A	-10	A	-2	A	79	P
Stac	D86640_at	67	A	33	A	11	A	4	A	24	A	24	A	6	A	-3	A	58	A	10	A	-10	A	-35	A	99	P	33	M	-28	A	145	A	54	A	44	A	83	A	7	A	51	A	39	A	15	A	-13	A
KIAA0201 gene	D86956_at	-14	A	18	A	30	A	49	A	134	P	28	A	14	A	12	A	19	A	1	A	-19	A	-73	A	249	P	290	P	288	P	454	P	157	P	49	A	75	A	19	A	27	A	-32	A	47	A	138	A
KIAA0202 gene, partial cds	D86957_at	-44	A	-29	A	17	A	-4	A	154	P	13	A	36	A	-1	A	31	A	9	A	41	A	-66	A	142	P	500	P	176	P	489	P	106	A	-30	A	-17	A	7	A	67	P	-36	A	-80	A	101	P
KIAA0204 gene	D86959_at	-2	A	20	A	72	P	-6	A	54	A	-15	A	35	A	20	A	186	P	0	A	225	P	366	P	274	P	266	P	399	P	254	P	162	P	8	A	66	P	32	A	18	A	22	A	33	A	225	P
KIAA0205 gene	D86960_at	-43	A	18	A	50	A	17	A	206	P	97	P	3	A	1	A	133	P	10	A	-23	A	26	A	219	P	260	P	275	P	298	P	271	P	35	A	-22	A	24	A	37	A	-20	A	6	A	252	P
KIAA0206 gene, partial cds	D86961_at	-48	A	-14	A	83	A	-6	A	32	A	11	A	44	A	-3	A	186	P	4	A	18	A	43	A	210	A	233	A	45	A	219	A	79	A	-30	A	19	A	49	M	65	A	-49	A	-78	A	101	A
KIAA0207 gene	D86962_at	92	A	220	P	178	A	159	P	321	P	129	P	131	P	1	A	247	A	58	A	135	P	54	A	547	P	536	P	313	M	470	P	276	P	148	P	98	A	133	P	215	A	102	A	159	A	216	P
PTB Ribosomal protein L26	D86963_at	126	A	170	P	62	A	63	P	163	P	69	A	398	P	33	P	136	P	31	A	88	P	41	A	192	A	203	P	202	P	114	A	140	P	85	A	181	P	75	P	123	A	18	A	126	A	119	P
KIAA0209 gene, partial cds	D86964_at	-30	A	19	A	7	A	4	A	-45	A	11	A	8	A	-2	A	130	P	-5	A	-25	A	-27	A	25	A	-46	A	24	A	-52	A	50	A	-13	A	-20	A	31	A	10	A	-29	A	-25	A	-8	A
KIAA0210 gene	D86965_at	399	A	424	P	247	P	175	P	307	P	158	A	111	A	61	A	226	A	49	A	96	A	141	A	356	A	574	M	572	A	578	A	207	A	117	A	146	A	192	A	182	A	92	A	259	P	148	A
KIAA0211 gene	D86966_at	400	A	362	P	95	A	22	A	201	P	78	P	147	P	11	A	97	A	39	A	30	A	22	A	385	A	477	A	363	A	369	P	168	P	235	A	424	A	282	P	150	A	235	A	157	P	172	A
KIAA0212 gene	D86967_at	69	A	266	A	24	A	51	A	181	P	48	M	119	P	47	P	158	P	43	A	90	A	59	A	436	P	499	P	549	P	466	P	173	P	232	A	82	A	75	P	283	A	100	A	124	A	223	P
KIAA0213 gene, partial cds	D86968_at	-382	A	-198	A	-93	A	-159	A	69	P	-30	A	-38	A	-17	A	-34	A	-47	A	-80	A	-65	A	123	P	-97	P	-59	A	127	A	-35	A	-173	A	-396	A	-39	A	-127	A	-129	A	-248	A	-236	A
KIAA0215 gene	D86969_at	-27	A	8	A	1	A	-20	A	24	A	13	A	14	A	9	A	16	A	-20	A	-2	A	-72	A	12	A	27	A	2	A	15	A	106	A	-3	A	9	A	29	A	24	A	12	A	-19	A	43	P
KIAA0216 gene	D86970_at	-46	A	3	A	-12	A	7	A	-102	A	3	A	26	A	-5	A	78	P	6	A	11	A	-24	A	-56	A	-47	A	-82	A	-70	A	31	A	-46	A	-34	A	12	A	-20	A	31	A	-65	A	7	A
KIAA0217 gene, partial cds	D86971_at	-221	A	-101	A	-10	A	-110	A	72	P	-79	A	19	P	34	A	26	A	-8	A	26	A	11	A	399	P	357	P	586	P	432	P	14	A	-86	A	-271	A	-110	A	-4	A	-19	A	-249	A	-76	A
KIAA0218 gene	D86972_at	86	A	32	A	38	A	35	A	120	M	11	A	72	A	37	A	94	A	18	A	26	A	-36	A	315	P	231	M	399	P	361	A	139	P	33	A	-5	A	49	A	29	A	-6	A	21	A	45	A
KIAA0219 gene, partial cds	D86973_at	57	A	-45	A	44	A	36	A	180	A	178	A	-17	A	23	A	84	P	-31	A	57	A	13	A	671	P	270	P	475	P	595	P	97	A	-17	A	-43	A	98	M	-2	A	-49	A	-150	A	-30	M
KIAA0222 gene	D86975_at	1	A	-72	A	6	A	14	A	32	A	31	A	-28	A	-3	A	16	A	-6	A	-38	A	-29	A	24	A	47	A	13	A	-69	A	-44	A	-14	A	-52	A	-20	A	-7	A	-40	A	-47	A	-30	A
KIAA0223 gene, partial cds	D86976_at	54	A	17	A	108	M	18	A	111	A	41	A	22	A	20	A	186	P	8	A	7	A	-9	A	145	A	181	A	130	A	171	A	235	P	100	A	9	A	138	P	29	A	13	A	32	A	134	M
KIAA0224 gene	D86977_at	65	A	74	A	103	A	66	A	150	P	112	A	103	A	-5	A	190	P	32	A	46	A	20	A	398	P	251	A	339	A	348	A	280	P	142	M	43	A	18	A	-7	A	-1	A	229	A	61	A
KIAA0225 gene, partial cds	D86978_at	73	P	10	A	64	A	0	A	166	P	53	A	100	P	21	A	136	P	25	A	15	A	13	A	248	P	322	P	328	P	376	P	121	P	0	A	53	A	27	P	71	P	33	A	42	A	38	A
KIAA0226 gene	D86979_at	108	A	55	A	288	A	69	P	257	P	129	P	149	A	17	A	198	P	14	A	54	A	69	A	193	A	305	A	418	P	459	M	426	P	62	A	153	A	139	P	157	P	67	A	121	A	224	P
KIAA0227 gene, partial cds	D86980_at	-3	A	-20	A	-8	A	-28	A	-12	A	-29	A	7	A	-24	A	19	A	-16	A	2	A	-9	A	-53	A	-15	A	-60	A	-79	A	-5	A	-5	A	-7	A	3	A	27	A	30	P	14	A	21	A
KIAA0228 gene, partial cds	D86981_at	43	A	7	A	44	A	-22	A	113	P	23	A	49	A	22	A	166	P	4	A	180	M	223	A	282	A	184	A	262	P	258	P	75	A	-14	A	62	A	-29	A	-14	A	22	A	-46	A	110	A
KIAA0229 gene, partial cds	D86982_at	64	A	12	A	91	P	70	A	112	A	44	A	16	A	10	A	131	P	25	A	-24	A	-23	A	147	A	216	P	252	P	274	P	224	P	37	A	55	A	38	A	17	A	36	P	83	A	134	P
KIAA0230 gene, partial cds	D86983_at	80	A	97	A	201	P	141	P	388	P	80	M	262	P	44	A	190	P	49	A	158	P	158	P	478	P	611	P	990	P	436	P	317	P	149	A	129	A	157	P	162	P	114	A	197	A	524	P
KIAA0231 gene, partial cds	D86984_at	-67	A	-107	A	-87	A	-46	A	-43	A	-18	A	-41	A	6	A	-71	A	-2	A	-58	A	5	A	-199	A	-173	A	-272	A	-249	A	13	A	-51	A	-43	A	-57	A	-52	A	-34	A	-84	A	4	A
KIAA0232 gene	D86985_at	-57	A	-32	A	61	A	-37	A	183	P	56	A	4	A	-3	A	81	P	12	A	26	A	19	A	564	P	309	P	301	P	460	P	135	P	12	A	-68	A	19	A	62	P	20	A	-86	A	114	P
5'OY11.1 gene extracted from Human (lambda) DNA for immunogloblin light chain	D87009_cds3_at	-84	A	-21	A	-48	A	-6	A	-17	A	27	A	-48	A	-10	A	8	A	-11	A	2	A	-10	A	-129	A	-171	A	-188	A	-265	A	-63	A	-54	A	-2	A	-34	A	-32	A	-17	A	-68	A	-54	A
Immunoglobulin lambda gene locus DNA, clone:50D10	D87011_at	-105	A	20	A	-166	A	-30	A	-165	A	-27	A	-71	A	-14	A	-46	A	-11	A	-249	A	-7	A	-206	A	-171	A	-334	A	-345	A	9	A	-22	A	-62	A	-3	A	13	A	9	A	40	A	3	A
Immunoglobulin lambda gene locus DNA, clone:61D6	D87012_at	-254	A	-128	A	-128	A	-94	A	33	A	-73	A	-72	A	-9	A	-121	A	-27	A	-130	A	33	A	-12	A	-5	A	-16	A	-75	A	2	A	-47	A	-115	A	-60	A	-117	A	-145	A	-30	A	-23	A
J1 gene extracted from Human (lambda) DNA for immunoglobin light chain	D87023_cds2_at	54	A	281	A	35	A	27	A	123	A	11	A	21	A	23	A	160	A	51	A	38	A	93	A	447	A	417	P	349	A	635	A	345	A	336	P	95	A	234	A	187	A	141	A	261	A	359	A
Immunoglobulin lambda gene locus DNA, clone:92H4	D87024_at	78	A	183	A	34	A	53	A	224	A	71	A	72	A	3	A	156	A	27	P	-13	A	86	A	564	A	594	P	613	A	440	A	357	A	400	P	119	A	182	M	164	A	19	A	336	A	309	M
KIAA0233 gene	D87071_at	-160	A	202	A	316	P	-119	A	157	A	-22	A	63	A	100	M	40	A	13	A	118	P	36	A	477	P	569	P	993	P	372	P	67	A	-130	A	-128	A	-8	A	-20	A	-38	A	-76	A	-106	A
KIAA0236 gene	D87073_at	5	A	147	A	41	A	79	A	101	A	51	A	36	A	10	A	115	A	7	A	66	A	84	A	242	P	220	P	280	P	300	P	195	P	117	A	121	A	40	A	84	A	50	A	159	A	111	M
KIAA0237 gene	D87074_at	-5	A	19	P	-13	A	2	A	-12	A	-19	A	-11	A	8	A	-6	A	13	A	-15	A	0	A	111	A	102	A	38	A	140	P	-31	A	-62	A	-53	A	-5	A	-25	A	-83	A	-40	A	10	A
KIAA0238 gene, partial cds	D87075_at	8	A	43	A	-55	A	15	A	57	A	-4	A	8	A	33	A	272	P	0	A	56	A	49	A	187	P	352	P	310	P	320	P	21	A	1	A	-38	A	-11	A	24	A	46	A	-39	A	-7	A
KIAA0239 gene, partial cds	D87076_at	-10	A	-134	A	63	A	-14	A	109	A	32	A	-91	A	-32	A	-2	A	-10	A	-99	A	12	A	99	A	283	A	137	A	626	A	181	A	49	A	-41	A	-34	A	6	M	39	A	-55	A	53	A
KIAA0240 gene, partial cds	D87077_at	-39	A	-50	A	-23	A	-4	A	35	A	-41	A	10	A	-8	A	30	A	-28	A	15	A	-39	A	243	A	102	A	217	A	219	A	81	A	-32	A	-66	A	-11	A	22	A	-14	A	-76	A	-3	A
KIAA0235 gene, partial cds	D87078_at	2	A	5	A	29	A	-27	A	363	P	29	A	-5	A	9	A	278	P	-10	A	-20	A	-27	A	963	P	730	P	1121	P	1033	P	237	A	-74	A	10	A	81	A	141	A	7	A	37	A	148	M
DUAL SPECIFICITY MITOGEN-ACTIVATED PROTEIN KINASE KINASE 3	D87116_at	-161	A	-33	A	16	A	-51	A	133	A	10	A	53	A	-13	A	88	P	-21	A	-24	A	7	A	311	P	123	A	291	P	252	P	42	A	132	A	-38	A	39	A	-58	A	-46	A	-6	A	-13	A
Cancellous bone osteoblast mRNA for GS3955	D87119_at	0	A	26	A	134	P	21	A	187	A	118	A	53	A	19	A	147	P	2	A	2	A	35	A	138	A	575	P	415	P	534	P	46	A	27	A	103	A	54	A	34	A	108	P	162	A	138	P
Cancellous bone osteoblast mRNA for GS3786	D87120_at	-56	A	-33	A	28	A	-36	A	29	A	23	A	40	A	40	P	80	A	-5	A	-4	A	1	A	74	A	21	A	83	A	132	A	64	A	-23	A	-39	A	1	A	117	P	-21	A	-44	A	33	A
Translocation protein-1	D87127_at	1	A	17	A	4	A	15	A	134	P	56	A	47	A	1	A	36	A	-4	A	42	A	22	A	553	P	540	P	660	P	908	P	208	P	-10	A	36	A	5	A	54	A	-21	A	66	A	114	P
Cancellous bone osteoblast mRNA for serin protease with IGF-binding motif	D87258_at	96	A	102	A	325	P	47	A	1246	P	416	P	541	P	77	P	843	P	58	P	64	P	-24	A	619	P	680	P	593	P	909	P	332	P	32	A	77	A	283	P	255	P	95	P	51	A	1006	P
Rhodanese	D87292_at	96	A	173	A	134	A	98	A	156	A	105	A	175	A	74	A	371	P	49	A	115	A	15	A	638	A	940	P	672	P	1101	P	267	A	93	A	116	A	220	A	414	A	140	A	147	A	240	A
HLCS Holocarboxylase synthetase (biotin-[proprionyl-Coenzyme A-carboxylase (ATP-hydrolysing)] ligase)	D87328_at	-133	A	-97	A	-44	A	-13	A	35	P	-49	A	-174	A	-2	A	-49	M	-14	A	-88	A	11	A	-8	P	-142	A	24	P	-80	P	-61	A	-78	A	-66	A	-16	A	-77	A	55	A	-87	A	-190	A
KIAA0245 gene	D87432_at	-126	A	-41	A	-52	A	-27	A	-14	A	-15	A	-18	A	6	A	5	A	-16	A	28	A	7	A	-173	A	-132	A	-105	A	-165	A	-85	A	-47	A	-87	A	-22	A	-41	A	-81	A	-37	A	-127	A
KIAA0246 gene, partial cds	D87433_at	-43	A	-12	A	8	A	9	A	28	A	-47	A	131	P	31	A	147	A	-1	A	1	A	-77	A	49	A	-132	A	22	A	301	A	97	A	82	A	64	A	99	A	-11	A	-14	A	17	A	38	A
KIAA0247 gene	D87434_at	30	A	37	A	122	P	18	A	184	P	68	A	63	A	55	A	170	P	8	A	60	A	70	A	322	P	293	P	696	P	439	P	149	P	-22	A	25	A	35	A	108	A	20	A	43	A	130	A
ARF3 ADP-ribosylation factor 3	D87435_at	173	A	92	A	89	A	35	A	139	P	-1	A	100	A	15	A	112	A	20	A	-8	A	30	A	311	P	447	P	534	P	416	P	262	A	193	A	117	A	83	A	109	A	15	A	237	A	184	A
KIAA0249 gene	D87436_at	-27	A	29	A	48	A	-12	A	44	A	-5	A	35	A	6	A	71	P	3	A	-3	A	19	A	183	P	174	P	192	P	221	P	136	P	6	A	10	A	-17	A	27	A	27	A	-40	A	76	A
KIAA0250 gene	D87437_at	189	A	93	A	262	P	83	A	666	P	143	P	139	P	7	A	186	P	26	A	-21	A	92	A	403	P	506	P	492	P	348	P	68	A	154	A	255	A	53	A	278	P	164	A	319	A	162	M
KIAA0251 gene, partial cds	D87438_at	139	A	128	A	98	A	4	A	597	P	110	P	195	P	38	A	259	P	31	A	177	P	300	P	2099	P	1736	P	2539	P	2048	P	361	A	124	A	-14	A	8	A	273	P	270	P	156	A	273	A
KIAA0252 gene, partial cds	D87440_at	-72	A	-66	A	-11	A	-40	A	72	P	-7	A	-22	A	-6	A	6	A	6	A	3	A	12	A	125	P	121	A	98	A	124	A	-24	A	-25	A	-43	A	-50	A	3	A	-61	A	-75	A	-44	A
KIAA0253 gene, partial cds	D87442_at	227	A	258	A	4	A	-2	A	494	P	120	A	337	P	41	A	310	P	173	P	296	A	27	A	1353	P	1764	P	2067	P	1473	P	121	A	310	M	112	A	99	A	176	A	156	A	420	P	215	A
KIAA0254 gene	D87443_at	-71	A	-23	A	-18	A	-21	A	12	P	6	A	-16	A	-8	A	25	A	-18	A	217	P	-81	A	-7	P	27	M	216	A	16	A	9	A	18	A	-56	A	-8	A	-7	A	-26	A	-51	A	-107	A
KIAA0255 gene	D87444_at	-77	A	-24	A	39	A	-100	A	-46	A	35	A	2	A	-35	A	137	P	-23	A	10	A	-71	A	156	P	95	P	361	P	163	P	106	A	-16	A	28	A	-48	A	-12	A	28	A	-27	A	57	A
KIAA0256 gene	D87445_at	53	A	51	A	98	P	21	A	61	A	50	A	71	A	16	A	75	P	-9	A	56	A	35	A	559	P	493	P	511	P	339	P	106	A	95	A	4	A	68	P	70	A	12	A	23	A	58	A
KIAA0257 gene, partial cds	D87446_at	26	M	39	A	74	P	-6	A	200	P	97	P	55	A	6	A	92	P	-7	A	62	P	7	A	397	P	563	P	462	P	698	P	182	P	30	A	-8	A	66	P	38	A	-9	A	-15	A	108	P
KIAA0258 gene	D87447_at	26	A	23	A	102	A	14	A	217	P	43	A	10	A	-35	A	125	P	-2	A	27	A	22	A	596	P	601	P	444	P	743	P	324	P	21	A	-20	A	33	P	15	A	-62	A	35	P	95	A
KIAA0259 gene, partial cds	D87448_at	-13	A	-143	A	-42	A	-9	A	137	P	34	A	22	A	6	A	6	A	8	A	-20	A	-9	A	-42	A	-95	A	-110	A	-100	A	40	P	-14	A	-38	A	23	A	21	A	-16	A	8	A	49	A
KIAA0260 gene, partial cds	D87449_at	34	A	68	A	-21	A	17	A	97	A	-28	A	-16	A	-25	A	13	M	-10	A	49	A	-55	A	-156	A	-13	A	-76	A	-175	A	38	A	25	A	31	A	23	A	39	M	11	A	0	A	47	A
KIAA0261 gene, partial cds	D87450_at	-5	A	-4	A	71	P	36	A	132	P	3	A	23	A	33	A	32	A	-5	A	9	A	-7	A	212	P	258	P	269	P	280	P	137	P	27	A	5	A	16	M	44	A	-7	A	-33	A	66	A
KIAA0262 gene	D87451_at	191	A	147	A	306	P	13	A	627	P	195	A	525	P	103	P	558	P	31	A	144	A	99	A	1224	P	1080	P	1437	P	1215	P	660	P	113	A	160	A	257	P	417	P	208	A	210	A	400	A
KIAA0263 gene	D87452_at	-115	A	-120	A	92	A	-48	A	421	P	58	P	104	P	-3	A	112	A	-21	A	-33	A	21	A	399	P	519	P	653	P	740	P	345	A	4	A	-61	A	54	A	16	A	-65	A	-78	A	24	A
KIAA0264 gene, partial cds	D87453_at	9	A	14	A	56	P	13	A	272	P	15	A	41	P	13	A	125	P	-17	A	5	A	-37	A	-184	A	-167	A	-112	A	-146	A	93	A	17	A	33	A	41	A	78	A	31	A	32	A	32	A
KIAA0265 gene, partial cds	D87454_at	-660	A	-661	A	-417	A	-251	A	-233	A	-349	A	-284	A	-44	A	-550	A	-116	A	-210	A	-176	A	-914	A	-922	A	-939	A	-757	A	-407	A	-306	A	-551	A	-318	A	-203	A	-218	A	-909	A	-403	A
KIAA0266 gene	D87455_at	37	A	5	A	61	A	83	A	359	P	105	A	47	A	5	A	215	P	13	A	8	A	-19	A	504	P	506	P	555	M	649	P	166	P	57	A	37	A	98	A	160	P	69	A	72	A	191	P
KIAA0281 gene	D87457_at	38	A	-3	A	-119	A	-10	A	-13	A	-58	A	-3	A	-28	A	-57	A	-4	A	-15	A	22	A	-82	A	-107	A	-114	A	-96	A	-47	A	-18	A	-73	A	-39	A	-73	A	33	A	23	A	-36	A
KIAA0282 gene, partial cds	D87458_at	-51	A	1	A	-51	A	-32	A	9	A	13	A	-9	A	1	A	-1	A	-11	A	-28	A	29	A	-89	A	-94	A	-146	A	-53	A	5	A	-25	A	-45	A	2	A	-13	A	22	A	-4	A	-37	A
KIAA0269 gene	D87459_at	-15	A	28	A	2	A	5	A	14	A	12	A	14	A	-15	A	-12	A	-13	A	-15	A	29	A	12	A	10	A	7	A	41	A	6	A	4	A	-3	A	8	A	22	A	-1	A	26	A	17	A
KIAA0270 gene, partial cds	D87460_at	223	A	165	A	71	A	242	A	184	P	164	P	394	P	-19	A	80	A	49	P	70	P	147	A	350	P	468	P	439	P	556	P	229	A	238	A	242	A	177	A	222	P	143	P	291	A	203	A
KIAA0271 gene	D87461_at	14	A	2	A	-33	A	-10	A	110	P	17	A	50	A	-14	A	75	A	-5	A	26	A	18	A	256	P	210	P	276	P	599	P	59	A	19	A	-32	A	120	A	-35	A	-48	A	9	A	81	A
KIAA0272 gene, partial cds	D87462_at	-66	A	-8	A	220	A	97	A	320	A	135	A	170	A	34	A	180	P	28	A	145	A	209	A	435	A	201	A	674	P	414	A	344	P	125	A	135	A	214	A	167	A	9	A	-73	A	100	A
KIAA0273 gene	D87463_at	-56	A	-18	A	27	A	-62	A	16	A	-12	A	50	A	-25	A	11	A	-13	A	-56	A	-19	A	16	A	29	A	78	A	38	A	-16	A	36	A	54	A	2	A	-23	A	-38	A	59	A	-59	A
KIAA0274 gene	D87464_at	4	A	113	A	121	P	22	A	137	P	47	A	37	A	44	A	92	A	-6	A	-1	A	32	A	115	A	149	A	288	P	260	P	157	P	121	A	-6	A	27	A	97	A	80	A	52	A	103	A
KIAA0275 gene	D87465_at	-18	A	8	A	135	A	-27	A	65	A	90	P	491	P	8	A	94	A	0	A	-6	A	43	A	295	A	372	P	366	P	348	A	138	A	46	A	21	A	34	A	5	A	0	A	49	A	23	A
KIAA0276 gene, partial cds	D87466_at	35	A	73	A	42	A	22	A	334	P	44	P	-55	A	12	A	297	P	9	A	184	P	385	P	988	P	744	P	803	P	906	P	508	P	16	A	-11	A	78	A	33	A	-32	A	-5	A	404	P
KIAA0277 gene	D87467_at	26	A	78	P	70	P	78	P	71	P	22	A	54	A	39	A	103	P	14	A	132	A	121	A	47	A	67	A	142	P	29	A	137	P	88	P	102	A	22	A	153	P	95	P	89	A	78	P
KIAA0278 gene, partial cds	D87468_at	-114	A	22	A	-21	A	-33	A	-5	A	-23	A	-92	A	-37	A	-79	A	19	A	-47	A	-128	A	6	A	-165	A	-255	A	-93	A	181	A	9	A	-73	A	-14	A	-80	A	-88	A	43	A	241	A
KIAA0279 gene, partial cds	D87469_at	124	A	126	P	132	P	86	A	104	P	67	A	75	P	28	A	74	A	0	A	21	A	20	A	280	P	230	P	233	P	329	P	163	P	52	A	117	A	39	A	83	P	43	A	101	A	62	A
KIAA0280 gene, partial cds	D87470_at	98	A	78	A	84	P	-33	A	119	P	3	A	14	A	33	P	4	A	-2	A	30	A	12	A	126	P	155	P	103	M	212	P	108	A	19	A	81	A	9	A	49	A	-7	A	84	A	-5	A
Heat shock transcription factor 4	D87673_at	288	A	333	A	209	A	108	A	85	A	88	A	151	A	-8	A	156	A	9	A	129	P	47	A	372	P	343	A	491	P	308	P	99	A	-3	A	88	A	126	A	261	A	117	A	274	A	215	A
KIAA0241 gene, partial cds	D87682_at	-51	A	-1	A	-36	A	-19	A	24	A	21	A	38	A	-8	A	-28	A	-1	A	-4	A	-33	A	-17	A	-234	A	66	M	-111	A	-9	A	26	A	-17	A	6	A	37	A	-13	A	-4	A	-57	A
KIAA0243 gene, partial cds	D87683_at	-10	A	40	A	18	A	5	A	51	A	18	A	34	A	13	A	37	A	-12	A	-21	A	-28	A	56	A	-13	A	139	A	81	A	85	A	18	A	28	A	54	P	-4	A	25	A	47	A	67	A
KIAA0242 gene, partial cds	D87684_at	-29	A	-9	A	24	A	8	A	245	P	34	A	134	P	15	A	60	A	5	A	9	A	-25	A	875	P	853	P	1523	P	1193	P	301	P	7	A	5	A	35	A	42	A	-5	A	-5	A	138	P
KIAA0244 gene, partial cds	D87685_at	-11	A	103	P	50	A	0	A	149	P	28	A	10	A	18	A	29	A	-1	A	1	A	-9	A	157	P	262	P	247	P	290	P	106	P	29	A	29	A	23	P	26	A	9	A	-4	A	65	P
CAG-isl 7 {trinucleotide repeat-containing sequence} [human, pancreas, mRNA Partial, 701 nt]	D87735_at	140	P	78	A	918	P	38	P	1199	P	509	P	1229	P	834	P	2138	P	215	P	479	P	509	P	3113	P	3620	P	6639	P	3746	P	580	P	118	A	420	P	412	P	1105	P	214	A	182	A	631	P
KIAA0268 gene, partial cds	D87742_at	15	A	31	A	38	P	52	P	42	P	-2	A	32	A	21	A	56	P	-4	A	15	A	56	A	462	P	421	P	616	P	413	A	-7	A	21	A	6	A	40	A	55	M	43	A	43	A	23	A
KIAA0267 gene, partial cds	D87743_at	-2	A	30	A	24	A	27	A	39	A	0	A	16	A	-1	A	107	P	17	A	15	A	17	A	-34	A	7	A	23	A	-32	A	42	A	-15	A	-21	A	19	A	8	A	32	A	79	A	13	A
Platelet-activating factor acetylhydrolase 2	D87845_at	62	A	20	A	19	A	94	A	67	A	63	A	-65	A	41	A	155	A	24	A	354	A	165	A	81	A	32	A	120	A	43	A	54	A	-35	A	250	A	67	A	84	A	70	A	-17	A	-2	A
Alpha(1,2)fucosyltransferase, 5'UTR partial sequence	D87937_at	-42	A	-4	P	23	A	53	A	180	A	223	A	24	A	43	A	32	A	81	M	-23	A	52	A	164	A	445	M	127	P	348	A	117	A	580	A	293	A	17	A	30	A	103	P	136	A	293	A
RTP	D87953_at	246	A	264	P	323	P	218	P	259	P	383	P	365	P	79	P	1193	P	67	A	1619	P	1116	P	8232	P	8877	P	10757	P	7990	P	979	P	357	P	481	P	672	P	457	P	239	P	360	P	1626	P
Male foreskin fibroblast DNA for protein involved in sexual development	D87957_at	-50	A	-213	A	-49	A	-64	A	-49	A	-14	A	-121	A	-58	A	-90	A	11	A	-481	A	-296	A	-28	A	-108	A	-208	A	-106	A	40	A	-113	A	-149	A	-38	A	-109	A	-63	A	-22	A	-7	A
CMP-sialic acid transporter	D87969_at	15	A	23	A	30	A	20	A	92	P	9	A	27	A	25	P	76	M	21	A	40	A	27	A	771	P	580	P	588	P	644	P	82	A	16	A	61	A	33	A	2	A	81	M	3	A	113	P
UDP-galactose transporter related isozyme 1	D87989_at	3	A	18	A	258	A	18	A	220	M	148	A	196	A	26	A	344	A	24	A	162	A	60	A	424	P	355	P	496	P	396	P	192	A	20	A	82	A	141	A	229	A	149	A	77	A	190	M
UDP-galactose transporter 2	D88146_at	-318	A	-179	A	-47	A	-135	A	3	A	-70	A	3	A	-13	A	-136	A	-53	A	-92	A	40	A	-464	A	-330	A	-377	A	-260	A	-152	A	-241	A	-161	A	-78	A	-139	A	-1	A	-20	A	-44	A
Acetyl-coenzyme A transporter	D88152_at	-37	A	-33	A	-78	A	-17	A	7	A	-34	A	4	A	-12	A	-13	A	-2	A	11	A	4	A	-49	A	-33	A	-47	A	-55	A	-36	A	-44	A	-40	A	-14	A	-78	A	2	A	-4	A	-14	A
Retina-specific amine oxidase	D88213_at	95	A	157	A	214	P	78	A	-104	A	13	A	81	A	70	A	259	A	78	A	-20	A	29	A	212	A	324	A	847	A	-521	A	-106	A	91	A	188	A	102	A	103	A	33	A	51	A	418	A
Immunoglobulin lambda gene locus DNA, clone:123E1	D88270_at	-4	A	-30	A	-49	A	13	A	44	A	8	A	-29	A	-24	A	-30	A	4	A	-13	A	62	A	-58	A	-5	A	-56	A	9	A	-32	A	-9	A	3	A	79	A	36	A	109	P	-33	A	-51	A
Proteasome inhibitor hPI31 subunit	D88378_at	20	M	32	P	-17	A	50	A	62	A	-1	A	-18	A	17	A	57	A	28	A	20	A	42	A	247	P	202	P	214	A	239	P	64	A	13	A	39	A	16	A	33	A	-18	A	6	A	22	A
CYSTATIN A	D88422_at	53	A	45	A	74	A	22	A	23	A	153	P	127	P	-11	A	126	A	-24	A	42	P	21	A	123	M	465	P	52	A	770	P	392	P	52	P	91	P	157	P	219	P	10	A	41	A	191	P
N-WASP	D88460_at	-68	A	-189	A	-60	A	-46	A	2	A	-56	A	-41	A	-32	A	-23	A	-50	A	-41	A	10	A	-137	A	-139	A	-91	A	-144	A	-55	A	-70	A	-40	A	-42	A	-72	A	-139	A	-49	A	-154	A
P55pik	D88532_at	-54	A	7	A	-7	A	2	A	84	A	30	A	1	A	-19	A	-18	A	-10	A	-18	A	-24	A	-125	A	-84	A	-133	A	-187	A	-2	A	14	A	-22	A	-14	A	5	A	-37	A	3	A	3	A
HGCMa	D88613_at	167	A	174	P	68	A	102	A	44	A	53	A	111	P	9	A	82	A	14	A	56	A	105	A	141	A	198	A	169	A	108	A	173	A	107	P	156	A	125	A	122	A	68	A	198	A	93	A
Cerebroside sulfotransferase	D88667_at	-226	A	-156	A	-51	A	-89	A	-89	A	32	A	-225	A	-77	A	-342	A	-42	A	-18	A	-75	A	-546	A	-362	A	-387	A	-487	A	-88	A	-93	A	-209	A	-79	A	-123	A	-241	A	-170	A	-104	A
Cadherin, partial cds	D88795_at	47	A	68	A	36	A	25	A	30	A	11	A	-12	A	-6	A	52	P	-12	A	36	A	28	A	9	A	18	A	-37	A	-8	A	5	A	61	P	38	A	33	A	-3	A	18	A	41	A	9	A
Cadherin, partial cds	D88797_at	16	A	26	A	5	A	32	A	29	A	6	A	21	A	6	A	59	P	-3	A	0	A	-21	A	47	P	102	A	32	A	55	P	40	A	46	A	58	A	31	A	18	A	15	A	55	A	47	P
Cadherin, partial cds	D88799_at	21	A	-27	A	-24	A	-28	A	7	A	43	A	31	A	-2	A	46	A	-25	A	20	A	-60	A	-113	A	-71	A	-65	A	-121	A	-80	A	-62	A	4	A	8	A	-26	A	32	A	90	A	-111	A
Neuroblastoma	D89016_at	355	P	417	A	166	A	128	A	297	A	120	A	91	A	51	A	221	A	66	A	67	A	37	A	550	A	437	P	522	P	549	P	373	A	195	A	467	P	169	A	196	A	163	A	378	A	355	M
Lectin-like oxidized LDL receptor	D89050_at	-185	A	-131	A	-47	A	-23	A	-45	A	-5	A	-30	A	-8	A	-49	A	-6	A	26	A	-12	A	-170	A	-206	A	-183	A	-175	A	-35	A	-72	A	-34	A	-27	A	-58	A	-8	A	-23	A	-72	A
Proton-ATPase-like protein	D89052_at	-391	A	-308	A	704	P	27	A	561	P	129	P	210	P	51	A	454	P	23	A	69	A	59	A	1350	A	1051	P	1379	P	1297	A	69	A	-163	A	-226	A	383	A	229	A	-29	A	-221	A	108	A
Src-like adapter protein mRNA	D89077_at	62	A	25	A	9	A	46	A	19	A	86	P	69	A	13	A	281	P	2	A	-5	A	24	A	-70	A	-53	A	1	A	-56	A	192	P	1	A	108	A	192	P	65	A	42	A	148	A	99	A
N-Acetyl-beta-D-glucosaminide	D89289_at	-18	A	28	A	-16	A	34	A	14	A	-4	A	20	A	23	A	-10	A	1	A	11	A	-3	A	-34	A	-76	A	-28	A	-70	A	16	A	53	A	42	A	-4	A	31	A	6	A	7	A	53	A
PBI gene	D89501_at	-20	A	12	A	23	A	-22	A	4	A	27	A	-1	A	19	A	-5	A	13	A	-20	A	66	A	1	A	-157	A	-98	A	19	A	-62	A	-43	A	39	A	58	A	-7	A	-29	A	34	A	-92	A
C-myc binding protein	D89667_at	28	A	88	A	663	P	53	A	1499	P	728	P	408	P	139	P	1016	P	139	P	153	P	125	P	2335	P	2472	P	2517	P	2829	P	1167	P	64	A	186	P	646	P	804	P	3	A	-13	A	1006	P
D-aspartate oxidase	D89858_at	-53	A	82	A	1	A	23	A	33	A	26	A	81	A	12	A	4	A	17	A	16	A	49	A	112	A	146	A	126	A	85	A	97	A	12	A	24	A	4	A	-2	A	-1	A	21	A	39	A
Zinc finger 5 protein	D89859_at	56	A	-1	A	22	A	20	A	44	A	37	A	24	A	-1	A	-8	A	12	A	-4	A	17	A	105	A	102	A	109	P	74	P	50	A	22	A	72	A	40	A	9	A	5	A	32	A	18	A
CGM6 Carcinoembryonic antigen gene family member 6 (NCA-95)	D90064_at	-59	A	101	P	-36	A	9	A	-38	A	10	A	-6	A	1	A	-10	A	7	A	-7	A	20	A	-105	A	-222	A	-264	A	-135	A	-22	A	-4	A	-4	A	-21	A	16	A	-3	A	35	A	26	A
PDHA1 Pyruvate dehydrogenase (lipoamide) alpha 1	D90084_at	-52	A	78	A	57	A	92	A	171	P	123	P	91	P	15	A	46	A	51	P	0	A	57	A	313	A	352	A	472	A	192	A	375	P	153	A	102	A	44	A	114	A	44	A	98	A	100	P
PDHB Pyruvate dehydrogenase (lipoamide) beta	D90086_at	148	A	216	P	114	A	68	A	212	P	104	A	158	P	48	P	441	P	14	A	70	P	67	A	745	P	626	A	1037	P	350	A	318	P	37	A	46	A	84	A	227	P	66	A	83	A	329	P
ALPHA-AMYLASE 2B PRECURSOR	D90097_at	-69	A	-8	A	-4	A	33	M	26	A	5	A	55	A	-8	A	990	P	8	A	-9	A	-50	A	-10	A	29	P	15	A	-2	A	114	P	-24	A	94	A	22	A	-31	A	64	A	-19	A	10	A
ATF4 CAMP-dependent transcription factor ATF-4 (CREB2)	D90209_at	-20	A	-49	A	329	P	143	A	448	P	186	P	127	P	183	P	618	P	97	P	186	P	147	P	2640	P	2228	P	3281	P	2314	P	842	P	86	P	104	P	331	P	104	P	75	P	-78	A	568	P
TXGP1 Tax-transcriptionally activated glycoprotein 1 (34kD)	D90224_at	-67	A	-133	A	19	A	-2	A	21	A	-20	A	12	A	5	A	22	P	0	A	12	A	0	A	1	A	-40	A	-131	A	-93	A	-25	A	-37	A	-54	A	28	A	-24	A	5	A	-28	A	-13	A
CGM7 Carcinoembryonic antigen gene family member 7	D90276_at	232	P	245	P	128	A	178	A	95	P	100	P	90	A	13	A	115	A	20	A	21	A	67	A	305	A	469	A	528	A	363	A	355	A	679	P	185	A	241	P	138	A	125	P	340	A	406	M
CPS1 Carbamoyl-phosphate synthetase 1, mitochondrial	D90282_at	42	A	-40	A	-59	A	9	A	-3	A	12	A	-55	A	-14	A	-53	A	0	A	-25	A	25	A	28	A	24	A	2	A	-22	A	-21	A	22	A	3	A	25	M	-23	A	25	A	-7	A	-7	A
TRANSCRIPTION INITIATION FACTOR TFIID 250 KD SUBUNIT	D90359_at	58	A	96	A	-140	A	12	A	-49	A	-40	A	-48	A	-2	A	19	A	45	A	-25	A	-15	A	-774	A	-1064	A	-1080	A	-1239	A	-24	A	4	A	-5	A	-210	A	-53	A	-7	A	-40	A	-72	A
CYP2E Cytochrome P450, subfamily IIE	H46990_at	10	A	37	A	-112	A	-10	A	21	A	5	A	-9	A	-16	A	11	A	-195	A	-8	A	15	A	-323	A	-379	A	-552	A	-511	A	-35	A	-20	A	36	A	-12	A	4	A	19	A	37	A	-1	A
Serine Kinase Psk-H1	HG1019-HT1019_at	-185	A	25	A	-57	A	4	A	74	P	16	A	67	A	-50	A	-13	A	-64	A	-69	A	82	A	165	A	-38	A	59	A	221	A	65	A	2	A	67	A	48	A	6	A	-92	A	-155	A	54	A
Bone Morphogenetic Protein 3	HG1071-HT1071_at	127	P	40	A	-7	A	38	A	47	A	27	A	61	P	6	A	27	A	6	A	43	A	45	A	12	A	-34	A	22	A	47	A	38	A	23	A	106	A	40	A	29	A	88	P	153	A	63	A
Lamin-Like Protein (Gb:M24732)	HG1078-HT1078_at	524	P	614	P	529	P	438	P	926	P	736	P	749	P	41	A	471	P	51	P	213	P	150	A	2029	P	1841	P	1693	P	2781	P	1416	P	2501	P	2323	P	519	P	705	P	245	P	3612	P	1592	P
Cystatin D	HG1098-HT1098_at	-40	A	49	A	-46	A	-16	A	-24	A	4	A	-2	A	4	A	-33	A	-6	A	18	A	-18	A	-49	A	-185	A	-162	A	-130	A	-33	A	-35	A	16	A	-33	A	-15	A	-12	A	-41	A	-29	A
Ras-Related C3 Botulinum Toxin Substrate	HG1102-HT1102_at	-10	A	23	A	204	P	57	A	501	P	228	P	158	P	71	A	226	P	16	A	61	P	16	A	714	P	799	P	840	P	769	P	161	P	9	A	12	A	90	A	211	P	36	A	-29	A	265	P
Guanine Nucleotide-Binding Protein Ral, Ras-Oncogene Related	HG1103-HT1103_at	-22	A	-2	A	36	A	-10	A	34	A	9	A	7	A	-24	A	27	A	-2	A	7	A	-30	A	97	A	52	A	101	A	85	A	126	P	18	A	22	A	21	A	14	A	17	A	28	A	55	A
Ras-Like Protein Tc21	HG1111-HT1111_at	4	A	16	A	19	A	18	A	-5	A	-6	A	30	A	0	A	17	A	-12	A	9	A	-36	A	-148	A	-70	A	-41	A	-81	A	-79	A	-83	A	19	A	37	A	-4	A	-3	A	40	A	-10	A
Ras-Like Protein Tc4	HG1112-HT1112_at	55	A	43	A	346	P	59	A	326	P	211	P	256	P	86	A	289	P	74	P	88	P	52	A	745	P	681	P	1081	P	656	P	139	P	78	A	171	A	65	A	163	P	80	M	101	A	215	P
Proliferating-Cell Nucleolar Antigen, 120 Kda	HG1116-HT1116_at	219	A	96	A	168	A	72	A	112	M	147	P	175	P	30	A	255	P	22	A	40	A	36	A	22	P	3	M	231	A	18	P	154	M	78	A	186	P	169	P	127	A	58	A	274	M	273	P
Fk506-Binding Protein, Alt. Splice 2	HG1139-HT4910_at	-44	A	-34	A	-32	A	48	A	9	A	-12	A	-98	A	-16	A	-52	A	-14	A	-27	A	-28	A	37	A	-14	A	-34	A	38	A	29	A	27	A	-17	A	-21	A	38	A	-16	A	19	A	20	A
Lipopolysaccharide-Binding Protein	HG1148-HT1148_at	-115	A	-37	A	-87	A	-84	A	-83	A	-42	A	-21	A	-18	A	-86	A	-32	A	-2	A	-42	A	-71	A	-61	A	-101	A	-46	A	-86	A	-65	A	-153	A	-104	A	-124	A	4	A	-115	A	-97	A
Nucleoside Diphosphate Kinase Nm23-H2s	HG1153-HT1153_at	122	A	127	A	956	P	244	P	1478	P	886	P	1262	P	168	P	2404	P	286	P	293	P	150	P	1847	P	1164	P	3617	P	2600	P	1689	P	113	P	344	P	1120	P	1773	P	159	P	117	A	1415	P
Colony-Stimulating Factor 1, Macrophage, Alt. Splice 3	HG1155-HT4822_at	740	P	496	M	252	P	427	P	441	P	224	P	235	A	-5	A	469	P	37	A	122	A	81	A	878	P	937	M	1059	P	1052	P	726	P	699	P	725	P	448	P	422	M	351	P	893	P	696	P
Collagen, Type Iv, Alpha 2, N-Terminus	HG1205-HT1205_at	62	A	41	A	11	A	70	P	115	P	91	A	70	A	19	A	83	A	14	A	59	A	29	A	192	A	43	A	76	A	117	A	24	A	65	A	150	P	106	P	14	A	18	A	205	A	125	A
Modulator Recognition Factor 2	HG142-HT142_at	-126	A	-57	A	-57	A	-86	A	27	A	-93	A	-26	A	-15	A	-86	A	-52	A	17	A	-24	A	22	A	-74	A	100	A	-22	A	-129	A	-70	A	-139	A	-79	A	-75	A	-35	A	-56	A	-102	A
Utrophin	HG1602-HT1602_at	178	A	193	A	84	A	97	P	74	A	108	A	84	A	33	A	152	P	11	A	139	P	85	A	255	A	148	A	340	P	148	A	127	A	192	P	252	A	50	A	134	A	132	A	235	A	48	A
Adrenergic, Beta, Receptor Kinase 2	HG1604-HT1604_at	-72	A	-29	A	-69	A	-103	A	-95	A	-47	A	-94	A	-65	A	-204	A	-10	A	-18	A	15	A	-123	A	-152	A	-87	A	-111	A	-54	A	-181	A	-109	A	-114	A	-92	A	-41	A	-103	A	-92	A
Macmarcks	HG1612-HT1612_at	198	A	118	A	1046	P	196	P	505	P	712	P	86	A	117	P	577	P	22	A	458	P	164	A	2155	P	2028	P	4084	P	1800	P	359	A	138	A	128	A	175	P	532	P	165	A	302	A	468	P
Protein Phosphatase 1, Alpha Catalytic Subunit	HG1614-HT1614_at	-158	A	-89	A	1096	P	436	P	477	P	256	P	93	M	40	A	609	P	-24	A	62	A	139	A	1934	P	1543	P	1993	P	2127	P	1017	P	551	P	-102	A	679	P	704	P	32	A	-144	A	673	P
Elastase 1	HG1649-HT1652_at	174	A	258	A	717	A	416	A	442	A	555	A	170	A	114	A	521	A	68	A	37	A	288	A	810	A	759	A	798	A	2218	A	1213	A	662	A	1085	A	376	A	268	A	110	A	1008	P	720	A
Spermidine/Spermine N1-Acetyltransferase, Alt. Splice 2	HG172-HT3924_at	-17	A	61	A	37	A	67	A	7	A	-9	A	25	A	5	A	48	A	21	A	41	A	32	A	-122	A	-228	A	-85	A	-235	A	88	A	56	A	53	A	38	A	-6	A	12	A	92	A	-15	A
Macrophage Scavenger Receptor, Alt. Splice 2	HG1723-HT1729_at	240	A	498	P	92	A	123	A	81	A	35	A	95	P	1	A	129	A	19	A	132	A	45	A	248	A	142	A	191	A	143	A	196	A	158	A	202	A	125	A	207	A	185	P	312	P	125	A
Moloney Murine Sarcoma Viral Oncogene Homolog	HG1733-HT1748_at	-37	A	73	A	62	A	78	A	-10	A	-27	A	20	A	-4	A	95	A	10	A	38	A	12	A	168	A	87	A	-1	A	-110	A	-36	A	14	A	48	A	27	A	85	A	-7	A	69	A	87	A
Desmoplakin I	HG174-HT174_at	1	A	-34	A	40	A	-31	A	73	P	36	A	29	A	8	A	31	A	-2	A	61	A	49	A	168	A	172	A	285	P	-20	A	-22	A	-62	A	-34	A	-66	A	46	A	10	A	-89	A	-51	A
Ahnak-A Nucleoprotein Ahnak-A	HG180-HT180_at	-75	A	-27	A	55	A	-25	A	26	A	-38	A	-37	A	23	A	-40	A	25	A	-26	A	-24	A	-35	A	22	A	-8	A	-22	A	5	A	-4	A	-13	A	-22	A	-30	A	38	A	7	A	15	A
Ribosomal Protein S20	HG1800-HT1823_at	1526	P	224	P	3630	P	744	P	4970	P	3918	P	4147	P	448	P	6084	P	527	P	1245	P	709	P	16367	P	16145	P	18622	P	20138	P	9227	P	824	P	1902	P	3389	P	6043	P	585	P	-31	A	7551	P
Ornithine Aminotransferase-Like 3	HG1804-HT1829_at	22	A	-17	A	66	A	-23	A	70	A	30	A	146	A	38	A	11	A	46	A	49	A	-31	A	148	A	139	A	184	A	134	A	279	A	56	A	-123	A	64	A	31	A	126	A	6	A	192	A
Nexin, Glia-Derived	HG1828-HT1857_at	33	A	28	A	24	P	46	A	67	A	40	A	108	A	23	A	32	M	5	A	28	A	76	A	88	A	107	A	85	A	128	A	92	A	56	A	36	A	58	A	43	A	26	A	-20	A	73	A
Calmodulin Type I	HG1862-HT1897_at	-42	A	-61	A	154	P	58	A	268	P	223	P	144	P	34	A	915	P	49	P	115	P	30	A	2070	P	1776	P	1538	P	1948	P	727	P	20	A	-24	A	329	A	414	P	56	A	-24	A	563	P
Male Enhanced Antigen	HG1869-HT1904_at	71	A	110	A	201	P	74	A	469	P	176	P	220	P	48	P	443	P	50	P	85	P	35	A	736	P	825	P	847	P	1093	P	763	P	63	A	119	A	150	P	456	P	97	A	131	A	384	P
Major Histocompatibility Complex, Dg	HG1872-HT1907_at	321	A	294	A	421	P	270	A	466	P	302	A	842	P	229	P	707	P	34	A	108	A	99	A	431	A	985	A	604	P	752	P	488	A	431	A	414	A	302	A	255	A	229	A	471	A	339	A
Ras-Like Protein Tc10	HG1879-HT1919_at	40	A	25	A	64	A	34	A	77	P	51	A	157	P	-10	A	34	A	-13	A	26	A	-4	A	550	P	304	P	329	P	447	P	190	P	111	P	47	A	25	A	54	A	24	A	75	M	144	P
Laminin, A Polypeptide	HG2028-HT2082_at	54	A	181	P	89	A	101	A	49	A	44	A	101	A	31	A	58	A	47	A	74	A	8	A	187	M	225	A	189	A	150	A	79	A	122	A	161	A	45	A	107	A	109	A	166	A	27	A
Stimulatory Gdp/Gtp Exchange Protein For C-Ki-Ras P21 And Smg P21	HG2036-HT2090_at	-28	A	-4	A	-20	A	4	A	91	P	7	A	16	A	4	A	21	A	-4	A	8	A	-13	A	-195	A	-76	A	-93	A	-120	A	46	A	6	A	12	A	24	M	52	P	35	M	-31	A	14	A
Arrestin, Beta 2	HG2059-HT2114_at	218	A	99	A	178	P	93	A	106	A	54	A	124	P	66	P	80	A	36	P	7	A	13	A	374	P	295	A	317	A	298	A	114	A	164	P	177	P	60	A	122	A	77	A	183	A	247	A
Zinc Finger Protein 92	HG2152-HT2222_at	-338	A	-274	A	-297	A	-24	A	-58	A	-168	A	-156	A	-38	A	-217	A	-90	A	-227	A	-45	A	-408	A	-446	A	-356	A	-653	A	-215	A	-103	A	-291	A	-162	A	-351	A	-54	A	-254	A	-413	A
Translocation-Associated Notch (Drosophila) Homolog 1	HG2161-HT2231_at	-1294	A	-520	A	-470	A	-495	A	-491	A	-289	A	-336	A	-236	A	-407	A	-303	A	-355	A	-316	A	-1120	A	-556	A	-617	A	-511	A	-339	A	-644	A	-697	A	-327	A	-820	A	-214	A	-564	A	-441	A
Protein Kinase Ht31, Camp-Dependent	HG2167-HT2237_at	-100	A	-102	A	183	P	-6	A	167	P	150	P	254	P	49	P	423	P	47	P	6	A	36	A	718	P	488	P	735	P	468	P	498	P	39	A	114	A	236	P	-17	A	1	A	-90	A	169	P
Paired Box Hup1 (Gb:X15042)	HG2188-HT2258_at	-60	A	-44	A	-96	A	-40	A	-82	A	-40	A	-45	A	-59	A	-34	A	-6	A	-50	A	-39	A	-133	A	-155	A	-102	A	-50	A	-96	A	-14	A	-43	A	-21	A	-39	A	-21	A	-35	A	-31	A
Crystallin, Beta B3 (Gb:X15144)	HG2190-HT2260_at	-378	A	-319	A	-87	A	-127	A	20	A	-60	A	-79	A	-46	A	-65	A	-9	A	-159	A	-50	A	-65	A	-120	A	-178	A	-54	A	-105	A	-152	A	-277	A	-270	A	-217	A	-121	A	-173	A	-321	A
Crystallin, Beta B3 (Gb:X15145)	HG2191-HT2261_at	-139	A	-62	A	-113	A	-53	A	-63	A	-82	A	-3	A	-39	A	20	A	-28	A	-31	A	8	A	-110	A	-125	A	-225	A	-73	A	-32	A	-108	A	-166	A	-78	A	-137	A	-53	A	-43	A	-101	A
Crystallin, Beta B	HG2228-HT2305_at	-374	A	-425	A	-152	A	-117	A	-293	A	-277	A	-199	A	-48	A	-319	A	6	A	-214	A	-142	A	-579	A	-719	A	-892	A	-509	A	-253	A	-301	A	-402	A	-109	A	-223	A	-71	A	-174	A	-485	A
Paired Box Hup1 (Gb:X15250)	HG2229-HT2306_at	-114	A	-145	A	-75	A	-63	A	-104	A	-83	A	-34	A	-18	A	-77	A	-21	A	-25	A	-21	A	-166	A	-160	A	-193	A	-196	A	-98	A	-110	A	-171	A	-57	A	-112	A	-9	A	-198	A	-110	A
Major Intrinsic Protein	HG2247-HT2332_at	-175	A	113	A	28	A	-68	A	107	A	70	A	69	A	29	A	58	A	-1	A	-48	A	-72	A	177	A	70	A	124	A	175	A	52	A	-3	A	99	A	36	A	76	A	-63	A	-62	A	55	A
Antigen, Prostate Specific, Alt. Splice Form 3	HG2261-HT2352_at	-138	A	-56	A	-131	A	-44	A	-69	A	-130	A	-101	A	-11	A	-185	A	-7	A	240	A	90	A	934	P	764	P	2539	P	1425	P	-39	A	45	A	-175	A	-125	A	-100	A	-56	A	-91	A	-101	A
Atpase, Ca2+ Transporting, Plasma Membrane 1, Alt. Splice 6	HG2264-HT2360_at	83	A	227	P	61	A	68	P	58	A	31	A	19	A	17	A	81	A	14	A	85	M	35	A	204	A	115	A	191	P	108	A	108	A	106	A	81	A	80	A	116	P	78	A	122	A	136	A
Rna Polymerase Ii, 14.5 Kda Subunit	HG2274-HT2370_at	-110	A	-70	A	132	A	35	A	264	P	154	A	151	P	27	A	271	P	23	M	-46	A	-72	A	761	P	520	P	879	P	571	P	72	A	-14	A	-17	A	16	A	61	A	-76	A	-24	A	197	A
Triosephosphate Isomerase	HG2279-HT2375_at	-22	A	1	A	1377	P	669	A	1452	P	952	P	1106	P	219	P	2560	P	175	P	348	P	152	A	2514	P	2479	P	3647	P	2662	P	1032	P	396	A	434	A	1193	P	2302	P	251	P	60	A	2041	P
D-Amino-Acid Oxidase	HG2280-HT2376_at	528	P	377	P	206	A	214	M	68	A	129	A	145	A	28	A	212	A	57	P	130	A	197	P	509	A	689	P	640	P	691	A	328	A	293	P	457	P	220	P	359	A	156	A	424	P	381	P
Calcitonin	HG2290-HT2386_at	220	A	133	A	92	A	153	A	58	A	77	A	59	A	-26	A	100	A	46	A	64	A	37	A	297	M	416	P	402	A	336	A	101	A	150	A	200	A	112	A	130	A	29	A	423	A	194	A
Insulin-Like Growth Factor Ib	HG2309-HT2405_at	-3	A	-1	A	-10	A	-36	A	-3	A	-36	A	-35	A	11	A	-12	A	-9	A	-33	A	5	A	-49	A	-5	A	-17	A	-25	A	-30	A	-27	A	-45	A	-38	A	-39	A	-8	A	-22	A	-23	A
4-Beta-Galactosyltransferase	HG2314-HT2410_at	-102	A	18	A	-15	A	-11	A	28	A	-26	A	56	A	26	A	50	A	-18	A	13	A	66	A	-90	A	97	A	102	A	-107	A	13	A	-99	A	0	A	-34	A	-33	A	-46	A	-9	A	-69	A
Integrin, Beta 3 Subunit	HG2320-HT2416_at	328	A	167	A	145	P	122	A	73	A	-4	A	38	A	9	A	97	A	-34	A	113	A	13	A	206	A	506	P	523	P	653	P	170	A	256	A	326	A	110	A	207	A	162	A	163	A	316	A
Retinoic Acid Receptor, Gamma 2	HG2325-HT2421_at	173	A	188	A	135	P	156	M	140	A	87	A	19	A	7	A	84	M	13	A	18	A	14	A	467	A	438	A	488	A	704	P	125	A	124	A	118	A	85	A	79	A	46	A	233	A	259	P
Nuclear Factor 1, Variant Hepatic	HG2339-HT2435_at	18	A	-19	A	-47	A	-92	A	-75	A	-30	A	-83	A	8	A	0	A	-31	A	-33	A	-40	A	-63	A	-108	A	107	A	-62	A	-61	A	-96	A	-79	A	2	A	21	A	-34	A	-5	A	-43	A
Transcription Factor E2f-2	HG2415-HT2511_at	59	A	74	A	33	A	38	A	82	A	25	A	74	P	22	A	90	A	-9	A	13	A	38	A	208	A	281	A	175	A	277	A	142	A	106	P	103	A	91	A	71	A	13	A	14	A	75	A
Gal Beta 1,3(4)Glcnac Alpha2,3-Sialyltransferase	HG2416-HT2512_at	-96	A	-54	A	-19	A	-12	A	-20	A	57	A	-28	A	-3	A	-7	A	6	A	-32	A	8	A	-41	A	-102	A	-58	A	-96	A	8	A	-4	A	-126	A	-2	A	14	A	-31	A	-55	A	-43	A
Dynein, Heavy Chain, Cytoplasmic	HG2417-HT2513_at	-43	A	8	A	-28	A	-8	A	-62	A	-30	A	-9	A	10	A	-19	A	10	A	8	A	-54	A	-4	A	-43	A	-38	A	35	A	31	A	2	A	-44	A	22	A	43	P	-57	A	29	A	-16	A
Tropomyosin, Alpha, Muscle, Alt. Splice 2, Skeletal Muscle (Fibroblast)	HG2442-HT2538_at	18	A	54	A	62	A	89	A	165	M	31	A	96	P	5	A	40	A	16	A	82	A	-22	A	393	P	253	P	660	P	305	P	161	P	62	A	15	A	56	A	59	A	47	A	136	A	121	A
Integrin Beta 1 (Gb:M34189)	HG2460-HT2556_at	15	A	-18	A	-34	A	23	A	3	A	-29	A	25	A	-16	A	-4	A	10	A	-9	A	-49	A	9	A	27	A	-40	A	-76	A	-38	A	-17	A	-50	A	-13	A	-42	A	4	A	12	A	10	A
Guanine Nucleotide-Binding Protein G25k	HG2463-HT2559_at	-27	A	47	A	73	A	-24	A	119	A	41	A	56	A	30	A	37	A	7	A	205	A	81	A	-7	A	50	A	127	A	173	A	112	A	28	A	92	A	39	A	65	A	28	A	129	A	47	A
Fmlp-Related Receptor I	HG2480-HT2576_at	104	A	131	A	165	M	64	A	110	A	55	A	104	P	25	A	70	A	10	A	27	A	44	A	176	A	257	A	329	A	31	A	200	P	184	P	182	P	86	A	100	A	27	A	241	A	129	A
Glutamate Receptor Subunit	HG2492-HT2588_at	-276	A	-256	A	-213	A	-43	A	-119	A	-184	A	-214	A	-28	A	-105	A	-65	A	-172	A	-156	A	-222	A	-48	A	-115	A	-75	A	-232	A	-81	A	-361	A	-110	A	-211	A	-169	A	-270	A	-244	A
Potassium Channel, Voltage-Gated Kcnc1	HG2507-HT2603_at	-21	A	-48	A	-49	A	-24	A	-62	A	-26	A	18	A	-8	A	-52	A	-2	A	5	A	76	A	54	A	-41	A	-141	A	-27	A	19	A	-42	A	20	A	-38	A	-50	A	-55	A	67	A	-45	A
Helix-Loop-Helix Protein Delta Max, Alt. Splice 1	HG2525-HT2621_at	167	A	101	A	38	A	35	A	45	A	7	A	112	A	16	A	25	A	25	A	107	A	27	A	158	A	243	A	226	A	84	A	34	A	90	A	155	A	116	A	141	A	104	A	199	A	12	A
Adenylyl Cyclase-Associated Protein 2	HG2530-HT2626_at	-58	A	33	A	-24	A	27	A	43	A	-17	A	-29	A	-6	A	-21	A	-11	A	22	A	-5	A	-260	A	-416	A	-272	A	-563	A	-45	A	17	A	-47	A	-14	A	-41	A	-46	A	-33	A	-82	A
Heterogeneous Nuclear Ribonucleoprotein C	HG2538-HT2634_at	40	A	47	A	27	A	23	A	35	A	18	A	8	A	12	A	31	A	-17	A	22	A	-44	A	80	A	97	P	29	M	81	P	25	A	26	A	30	A	-18	A	53	P	-29	A	14	A	32	A
Microtubule-Associated Protein Tau, Alt. Splice 5, Exon 4a	HG2566-HT4867_at	608	A	499	A	352	A	238	M	358	A	258	P	349	P	46	A	392	P	128	P	351	P	275	A	691	P	733	P	774	P	891	P	621	M	440	P	647	P	335	P	450	P	286	P	1002	P	549	P
Zinc Finger Protein Kup (Gb:X16576)	HG2573-HT2669_at	65	A	137	A	-6	A	13	A	-35	A	-12	A	20	A	11	A	25	A	10	A	-20	A	-53	A	-7	A	-13	A	-20	A	73	A	32	A	35	A	85	A	34	A	17	A	1	A	-187	A	34	A
Estradiol 17-beta dehydrogenase 1	HG25930-HT26386_at	20	A	127	A	-129	A	1	A	16	A	-39	A	54	A	-30	A	-139	A	11	A	-80	A	-4	A	-566	A	-759	A	-704	A	-712	A	-82	A	33	A	-26	A	-48	A	-79	A	-132	A	46	A	-118	A
Succinate Dehydrogenase, Flavoprotein Subunit	HG2602-HT2698_at	118	A	78	A	-19	A	-14	A	19	A	31	A	67	A	-17	A	-25	A	-1	A	23	A	-30	A	31	A	-49	A	68	A	-2	A	-80	A	15	A	22	A	82	A	42	A	57	A	178	A	30	A
Pan-2	HG2604-HT2700_at	-69	A	-145	A	-39	A	-41	A	-24	A	-29	A	-66	A	-31	A	-127	A	-31	A	-1	A	-71	A	208	A	110	A	-99	A	209	A	-9	A	-30	A	-32	A	-41	A	-183	A	-51	A	18	A	-18	A
Collagen, Type Viii, Alpha 1	HG2614-HT2710_at	-81	A	47	A	46	A	29	A	823	P	16	A	233	P	80	P	778	P	11	A	20	A	7	A	570	A	-121	A	-2	A	93	A	514	P	83	A	105	A	564	P	606	P	51	A	68	A	1480	P
Homeotic Protein Emx1	HG2662-HT2758_at	-376	A	-277	A	-142	A	-180	A	-155	A	-123	A	-110	A	-60	A	-240	A	-20	A	-45	A	-219	A	-394	A	-370	A	-532	A	-487	A	-137	A	-226	A	-183	A	-95	A	-244	A	-173	A	-372	A	-139	A
Homeotic Protein Emx2	HG2663-HT2759_at	2	A	-130	A	28	A	34	A	-21	A	-4	A	-11	A	6	A	-59	A	8	A	-1	A	-94	A	153	A	140	A	111	A	59	A	-17	A	13	A	-19	A	-29	A	-69	A	-7	A	-32	A	21	A
Bradykinin Receptor	HG2668-HT2764_at	312	P	289	P	184	P	170	A	155	A	105	A	136	A	60	P	165	M	47	P	70	A	106	A	256	P	257	P	483	P	260	A	172	A	186	P	268	A	133	A	240	P	220	P	334	P	203	P
Ryanodine Receptor 3	HG2686-HT2782_at	-126	A	-50	A	-54	A	-23	A	9	A	-34	A	-22	A	15	A	-77	A	-9	A	-13	A	-99	A	-187	A	-239	A	-212	A	-243	A	-34	A	-36	A	-63	A	-28	A	-43	A	-9	A	-29	A	-13	A
Mucin 5b, Tracheobronchial (Gb:X74955)	HG2689-HT2785_at	-51	A	-3	A	-43	A	-67	A	-34	A	-12	A	-67	A	-13	A	-40	A	-13	A	-50	A	-56	A	-411	A	-512	A	-703	A	-594	A	-39	A	28	A	-91	A	8	A	-42	A	-63	A	33	A	-142	A
Lymphocyte Chemoattractant Factor	HG270-HT270_at	-85	A	-11	A	-32	A	-31	A	-24	A	-2	A	-10	A	13	P	-36	A	-4	A	-18	A	-14	A	-45	A	-32	A	-36	A	-66	A	-38	A	-44	A	-121	A	-56	A	-62	A	25	A	-10	A	-64	A
Serine/Threonine Kinase (Gb:Z25428)	HG2706-HT2802_at	-15	A	-35	A	-10	A	-14	A	-46	A	-25	A	13	A	8	A	-7	A	-5	A	-20	A	-5	A	-72	A	-1	A	-74	A	-60	A	12	A	-4	A	24	A	-45	A	-5	A	89	P	-12	A	-50	A
Serine/Threonine Kinase (Gb:Z25429)	HG2707-HT2803_at	-183	A	-211	A	-80	A	-149	A	-49	A	-86	A	-90	A	-45	A	-113	A	-46	A	-70	A	-46	A	-155	A	-222	A	-127	A	-144	A	-153	A	-134	A	-187	A	-108	A	-182	A	-97	A	-232	A	-49	A
Serine/Threonine Kinase (Gb:Z25431)	HG2709-HT2805_at	28	A	31	A	17	A	-4	A	118	A	-10	A	76	A	6	A	55	A	22	A	55	P	27	A	119	A	107	A	112	A	131	A	73	A	60	A	68	A	3	A	56	A	10	A	92	A	37	A
Tyrosine Kinase (Gb:Z25436)	HG2714-HT2810_at	-32	A	12	A	-16	A	3	A	-15	A	12	A	11	A	8	A	-14	A	-2	A	-8	A	5	A	-25	A	-58	A	-10	A	37	A	36	A	-23	A	-28	A	33	A	10	A	-27	A	-100	A	29	A
Tyrosine Kinase (Gb:Z25437)	HG2715-HT2811_at	160	A	264	A	114	A	62	A	7	A	40	A	50	A	1	A	16	A	19	A	-10	A	48	A	115	A	270	A	245	A	368	A	172	A	131	A	124	A	39	A	102	A	72	A	165	A	151	A
Proto-Oncogene N-Cym	HG2723-HT2819_at	3	A	-55	A	-32	A	0	A	-38	A	-21	A	-14	A	-10	A	0	A	-43	A	-44	A	-57	A	-83	A	-55	A	-85	A	-81	A	0	A	14	A	10	A	18	A	7	A	18	A	8	A	1	A
Oncogene Tls/Chop, Fusion Activated	HG2724-HT2820_at	-192	A	-320	A	-168	A	-262	A	-52	A	-82	A	-13	A	-40	A	-12	A	-22	A	-207	A	-187	A	-669	A	-897	A	-867	A	-537	A	19	A	-521	A	-229	A	-41	A	448	P	-169	A	-412	A	-169	A
T-Plastin	HG2755-HT2862_at	-91	A	-48	A	-244	A	-28	A	185	P	20	A	145	P	25	A	375	P	-11	A	-14	A	-9	A	-823	A	-1081	A	-1347	A	-1068	A	532	P	26	A	-71	A	29	A	1241	P	-21	A	-17	A	397	P
Calcyclin	HG2788-HT2896_at	246	P	159	A	604	P	297	P	1112	P	455	P	3531	P	102	A	9148	P	270	P	90	P	130	A	1536	P	1866	P	1349	P	2861	P	3002	P	948	P	949	P	1558	P	5287	P	852	P	169	A	8424	P
Neural Cell Adhesion Molecule	HG2796-HT2904_at	112	A	127	A	38	A	92	P	-8	A	19	A	53	A	2	A	13	P	17	A	1	A	68	A	-18	A	-18	A	-39	A	-15	A	137	P	50	A	33	A	43	A	64	A	33	A	121	A	-19	A
Homeotic Protein Pl2	HG2810-HT2921_at	72	A	75	P	95	P	39	A	97	P	28	A	31	A	13	A	-153	A	16	A	88	P	36	A	552	P	532	P	697	P	676	P	120	P	29	A	31	A	43	A	131	P	48	P	79	A	96	P
Ret Transforming Gene	HG2825-HT2949_at	155	A	38	P	80	A	-23	A	41	P	19	A	90	A	42	A	42	A	12	A	93	P	-7	A	69	A	147	P	192	P	121	A	110	M	76	A	40	A	-19	A	112	A	114	A	132	A	147	A
Heat Shock Protein, 70 Kda (Gb:Y00371)	HG2855-HT2995_at	52	A	25	A	231	P	7	A	370	P	315	P	141	P	117	P	839	P	60	P	77	A	-17	A	1211	P	1242	P	1320	P	1957	P	555	P	11	A	157	P	129	P	525	P	23	A	11	A	471	P
Ribosomal Protein L30 Homolog	HG2873-HT3017_at	1252	P	144	A	5765	P	431	P	6816	P	5262	P	4079	P	832	P	11937	P	897	P	1737	P	767	P	14519	P	14031	P	17409	P	17265	P	7341	P	233	P	1559	P	3490	P	9937	P	882	P	-82	A	7631	P
Ribosomal Protein L39 Homolog	HG2874-HT3018_at	116	A	102	A	129	P	93	A	286	P	212	P	113	P	3	A	111	P	-26	A	12	A	-1	A	144	A	140	A	-9	A	248	P	626	P	84	A	72	A	48	A	394	P	80	P	78	A	191	A
Immunoglobulin Heavy Chain, Enhancer Element	HG2936-HT3080_at	25	A	40	A	9	A	32	A	5	A	-11	A	18	A	24	A	13	A	-9	A	34	P	25	A	59	A	-11	A	-24	A	-29	A	14	A	31	A	-17	A	-3	A	29	P	8	A	15	A	2	A
Beta-Hexosaminidase, Alpha Polypeptide, Abnormal Splice Mutation	HG2992-HT5186_at	-243	A	-37	A	170	A	-32	A	42	A	13	A	34	A	8	A	6	A	12	A	-81	A	-64	A	249	M	83	A	-77	A	300	A	72	A	60	A	-112	A	20	A	63	A	-29	A	-2	A	0	A
Adp-Ribosylation-Like Factor	HG3039-HT3200_at	433	A	213	A	418	A	333	A	506	P	441	A	463	A	133	A	575	A	40	A	214	A	117	A	499	A	840	A	904	A	1007	A	851	P	248	A	147	A	420	A	787	A	92	A	326	A	756	A
Major Histocompatibility Complex, Class I (Gb:L19693)	HG3063-HT3224_at	-85	A	4	A	-107	A	-42	A	-28	A	-82	A	-21	A	-13	A	-71	A	-18	A	-11	A	-43	A	-118	A	-158	A	-68	A	-66	A	-18	A	-52	A	-107	A	-81	A	-75	A	-29	A	-89	A	-87	A
Splicing Factor Sc35, Alt Splice Form 3	HG3088-HT3263_at	-42	A	-16	A	-17	A	-37	A	4	A	-65	A	-29	A	-12	A	-25	A	6	A	-5	A	41	A	106	P	121	P	150	P	68	P	16	A	-1	A	-42	A	-5	A	-16	A	-65	A	-84	A	-19	A
Serine Protease Met1	HG3104-HT3280_at	-450	A	-512	A	-277	A	-246	A	-162	A	-318	A	-299	A	-75	A	-259	A	-87	A	-385	A	-159	A	-352	A	-157	A	-142	A	-136	A	-94	A	-302	A	-668	A	-105	A	-380	A	-287	A	-111	A	-361	A
Ribosomal Protein L30	HG311-HT311_at	171	P	15	A	1043	P	89	A	1834	P	777	P	1238	P	258	P	3636	P	243	P	418	P	232	P	6615	P	6762	P	12277	P	8101	P	2638	P	109	A	224	P	496	P	1602	P	60	P	-16	A	1960	P
Autoantigen (Gb:S67069)	HG3111-HT3287_at	-112	A	-45	A	-97	A	-13	A	50	A	2	A	-9	A	2	A	-34	A	-13	A	14	A	15	A	73	A	-92	A	-107	A	130	A	-22	A	25	A	-52	A	-24	A	-4	A	-4	A	-3	A	27	A
Mps1 (Gb:L20314)	HG3117-HT3293_at	-181	A	-87	A	-171	A	-37	A	-15	A	-31	A	-37	A	-6	A	-12	A	-18	A	-5	A	23	A	-1079	A	-1034	A	-1388	A	-1562	A	-63	A	-25	A	-21	A	-40	A	-80	A	-63	A	10	A	-74	A
Homeotic Protein Gbx2	HG3123-HT3299_at	46	A	103	A	-7	A	43	A	0	A	5	A	19	A	-50	A	43	A	-6	A	7	A	42	A	-48	A	-140	A	10	A	-292	A	-139	A	9	A	39	A	30	A	37	A	6	A	139	A	43	A
Cea Family, Bi-Like Domain	HG3132-HT3308_at	-18	A	-52	A	9	A	20	A	15	A	11	A	12	A	-11	A	8	A	-27	A	18	A	-19	A	-16	A	-25	A	-35	A	-43	A	15	A	-10	A	-27	A	-47	A	-59	A	-26	A	-8	A	-46	A
Zinc Finger Protein Znf81 (Gb:X0729)	HG3137-HT3313_at	-10	A	-48	A	28	A	-5	A	20	A	8	A	19	A	17	A	-29	A	4	A	29	A	53	P	1	A	21	A	-5	A	11	A	14	A	-16	A	10	A	-27	A	7	A	-12	A	9	A	-19	A
Beta-1-Glycoprotein 11, Pregnancy-Specific	HG315-HT315_at	131	A	165	A	75	A	67	A	-3	A	65	A	80	A	2	A	89	P	20	A	25	A	36	A	-20	A	38	A	86	A	44	A	93	A	93	A	82	A	37	A	30	A	30	A	96	A	-23	A
Transcription Factor Iia	HG3162-HT3339_at	342	A	394	A	206	P	161	A	156	P	164	P	186	A	57	P	155	P	117	P	148	A	242	P	233	A	161	A	454	P	431	A	139	A	129	P	232	A	78	M	104	A	304	P	227	A	198	A
Carcinoembryonic Antigen	HG3175-HT3352_at	37	A	-68	A	85	A	95	A	86	A	26	A	104	A	15	A	77	A	10	A	116	P	32	A	52	A	52	A	94	A	57	M	48	A	-54	A	-79	A	20	A	4	A	37	A	107	A	65	A
Metallopanstimulin 1	HG3214-HT3391_at	1042	P	269	P	5376	P	799	P	8038	P	6405	P	3700	P	696	P	12672	P	1345	P	2595	P	1667	P	16277	P	18130	P	20798	P	20984	P	7438	P	380	P	2078	P	2763	P	7956	P	1777	P	26	A	6710	P
Guanine Nucleotide-Binding Protein Hsr1	HG3227-HT3404_at	104	A	143	A	127	A	101	A	291	A	145	A	180	A	-25	A	197	A	49	A	68	A	68	A	490	A	358	A	84	A	446	A	319	A	141	A	88	A	256	A	132	A	37	A	44	A	149	A
Protease Receptor-1, Effector Cell	HG3231-HT3408_at	-8	A	149	A	-25	A	-17	A	-81	A	-41	A	25	A	-5	A	47	A	19	A	32	A	0	A	-174	A	-499	A	-386	A	-355	A	24	A	58	A	35	A	27	A	72	A	50	A	156	A	107	A
Fibroblast Growth Factor, Antisense Mrna	HG3248-HT3425_at	6	A	51	A	12	A	-14	A	-11	A	38	A	12	A	8	A	-4	A	-30	A	27	A	32	A	-65	A	-57	A	-20	A	-43	A	-13	A	4	A	-33	A	27	A	-17	A	29	A	1	A	12	A
Phosphatidylinositol 3-Kinase P110, Beta Isoform	HG3254-HT3431_at	64	P	4	A	44	A	59	P	35	A	33	A	48	A	25	A	86	A	-10	A	20	A	33	A	19	A	117	A	73	A	32	A	49	A	30	A	64	A	39	A	109	P	67	A	100	A	52	A
Gamma-Aminobutyric Acid (Gaba) A Receptor Beta 2 Subunit	HG3255-HT3432_at	167	P	187	P	73	A	36	P	62	A	114	A	64	A	23	A	124	P	18	A	62	A	116	A	258	A	178	A	271	A	236	A	137	P	185	P	154	A	150	P	105	A	29	A	339	P	71	A
Af-6 (Gb:U02478)	HG3264-HT3441_at	221	A	-406	A	35	A	-11	A	-159	A	-70	A	-133	A	1	A	-90	A	-25	A	-28	A	-129	A	-255	A	-233	A	-221	A	-748	A	-147	A	-274	A	0	A	-117	A	-108	A	2	A	-61	A	-95	A
Crystallin, Alpha A	HG3286-HT3463_at	196	A	208	A	-74	A	190	A	241	A	238	P	-58	A	44	A	184	A	-12	A	-449	A	-193	A	-193	A	-104	A	-167	A	-161	A	-224	A	-59	A	228	A	28	A	112	A	81	A	331	A	56	A
Xanthine Dehydrogenase (Gb:U06117)	HG3288-HT3465_at	41	A	77	M	5	A	19	A	35	A	23	A	28	A	-19	A	18	A	5	A	18	A	2	A	26	A	-6	A	41	A	7	A	44	A	2	A	25	A	61	P	-17	A	22	A	19	A	16	A
Acetyl-Coenzyme A Carboxylase	HG3299-HT3476_at	-136	A	-134	A	-105	A	-135	A	-60	A	-72	A	-38	A	-49	A	-137	A	-36	A	-71	A	-84	A	-183	A	-225	A	-212	A	-141	A	-110	A	-86	A	-133	A	-41	A	-130	A	-94	A	-164	A	-144	A
Ribosomal Protein S4, X-Linked	HG33-HT33_at	475	P	221	P	2037	P	360	P	2720	P	2410	P	1200	P	531	P	3917	P	348	P	572	P	185	P	11242	P	10702	P	13657	P	13018	P	2520	P	401	P	906	P	1350	P	3272	P	406	P	74	A	4337	P
Tenascin	HG331-HT331_at	-76	A	-68	A	-105	A	-20	A	-32	A	-43	A	-27	A	7	A	-87	A	22	A	15	A	44	A	-632	A	-1001	A	-954	A	-821	A	-35	A	-42	A	16	A	-17	A	-70	A	6	A	-76	A	-86	A
Thyroid Hormone Receptor, Beta-2	HG3313-HT3490_at	-115	A	-112	A	-86	A	-40	A	-73	A	-215	A	-31	A	7	A	-33	A	-14	A	-49	A	-13	A	-211	A	-261	A	-210	A	-265	A	-91	A	-96	A	-93	A	-39	A	-46	A	-10	A	-47	A	-70	A
Ubiquitin-Conjugating Enzyme Ubch5	HG3344-HT3521_at	1	A	19	A	79	A	-12	A	84	A	20	A	31	A	-26	A	-42	A	-4	A	21	A	3	A	36	A	-75	A	-53	A	-48	A	42	A	-30	A	-57	A	-44	A	-3	A	32	P	-29	A	67	A
Pou Domain-Containing Protein (Gb:Z21065)	HG3345-HT3522_at	-52	A	0	A	15	A	-32	A	18	A	4	A	-48	A	-10	A	-6	A	-1	A	-28	A	8	A	-17	A	-23	A	-71	A	-11	A	2	A	-9	A	-52	A	-34	A	-11	A	-3	A	-26	A	-38	A
Peroxisome Proliferator Activated Receptor (Gb:Z30972)	HG3355-HT3532_at	881	A	1067	P	319	A	383	A	182	A	93	A	331	A	21	A	293	A	72	A	421	A	592	A	637	A	1135	A	1323	A	1700	A	477	A	922	A	705	A	530	M	630	P	389	A	1626	P	371	A
Ribosomal Protein L37	HG3364-HT3541_at	796	P	386	P	3632	P	662	P	5441	P	6553	P	5934	P	957	P	7602	P	690	P	1868	P	1283	P	14668	P	13988	P	19678	P	18461	P	8198	P	610	P	1611	P	2631	P	7386	P	574	P	-27	A	5502	P
Potassium Channel, Voltage-Gated, Isk-Related Family, Member 1	HG3369-HT3546_at	-32	A	29	A	14	A	-15	A	-42	A	10	A	42	A	-4	A	7	A	13	A	-28	A	76	A	-77	A	-205	A	-72	A	-100	A	-26	A	-31	A	-59	A	18	A	-32	A	-42	A	-14	A	-3	A
Nestin	HG3400-HT3579_at	-331	A	-293	A	-187	A	-212	A	-170	A	-232	A	-160	A	-70	A	-252	A	-56	A	-172	A	-118	A	-260	A	-265	A	-270	A	-337	A	384	A	-221	A	-394	A	-174	A	-262	A	-147	A	-349	A	-248	A
Zinc Finger Protein Hzf3 (Gb:X60153)	HG3405-HT3586_at	-24	A	65	A	1	A	-14	A	-45	A	-18	A	46	A	13	A	-15	A	-9	A	-9	A	65	A	-5	A	-87	A	-14	A	-10	A	8	A	26	A	18	A	-5	A	1	A	-24	A	86	A	13	A
Poliovirus Receptor	HG3415-HT3598_at	-6	A	60	A	57	A	-25	A	10	A	57	P	26	A	44	P	50	P	4	A	46	A	80	A	302	P	146	A	149	P	166	P	163	P	0	A	-17	A	46	P	19	A	-37	A	77	P	25	A
Fibroblast Growth Factor Receptor K-Sam, Alt. Splice 1	HG3432-HT3618_at	-83	A	-13	A	72	A	-13	A	0	A	78	A	-9	A	10	A	7	A	12	A	7	A	-30	A	122	A	157	A	31	A	102	A	67	A	-7	A	8	A	16	A	-19	A	57	A	-8	A	20	A
Fibroblast Growth Factor Receptor K-Sam, Alt. Splice 4, K-Sam Iv	HG3432-HT3621_at	54	A	42	A	-29	A	23	A	18	A	30	A	11	A	12	A	67	P	6	A	9	A	44	A	-20	A	50	A	-11	A	-33	A	58	A	96	A	46	A	9	A	3	A	0	A	142	A	47	A
Zinc Finger Protein 20	HG3454-HT3647_at	235	P	196	P	55	A	153	A	113	A	85	P	79	M	20	A	72	P	29	A	121	P	13	A	-78	A	-7	A	-3	A	-221	A	129	A	158	P	171	A	72	P	169	P	162	P	233	P	130	P
Cd4 Antigen	HG3477-HT3670_at	-391	A	-96	A	-167	A	-119	A	-125	A	-134	A	-86	A	-31	A	-135	A	-19	A	-42	A	-67	A	-167	A	-263	A	-289	A	-128	A	-171	A	-133	A	-262	A	-140	A	-201	A	-90	A	-146	A	-213	A
Uncoupling Protein Ucp	HG3492-HT3686_at	1422	A	1058	A	935	A	645	A	964	P	601	P	616	A	131	P	895	A	199	A	303	M	251	A	2462	P	2340	P	2536	P	2992	P	1890	P	1755	A	1634	P	934	A	1175	A	670	P	2067	P	1498	A
Nuclear Factor Nf-Il6	HG3494-HT3688_at	-14	A	-25	A	343	P	32	A	382	P	175	P	1082	P	27	A	1790	P	65	A	134	M	74	A	2082	P	1435	P	1376	P	1857	P	1907	P	48	A	237	P	592	P	361	P	110	P	-22	A	1125	P
Collagen, Type Ix, Alpha 1	HG3495-HT3689_at	-35	A	119	A	-22	A	75	A	20	A	-27	A	-44	A	-33	A	62	A	-35	A	6	A	-8	A	112	A	148	A	-68	A	305	P	-40	A	76	A	-83	A	67	A	-98	A	-79	A	14	A	2	A
Homeotic Protein Hox5.4	HG3502-HT3696_at	47	A	113	P	-9	A	18	A	8	A	25	A	48	A	26	A	-16	A	3	A	6	A	16	A	-42	A	-62	A	-27	A	-40	A	62	P	-4	A	45	A	14	A	13	A	23	A	70	A	-15	A
V-Erba Related Ear-3 Protein	HG3510-HT3704_at	11	A	-13	A	57	A	21	A	54	M	46	P	104	P	11	A	143	P	35	P	11	A	131	P	670	P	615	A	704	P	1624	P	470	P	24	A	55	A	45	A	22	A	-2	A	-34	A	132	P
Tropomyosin Tm30nm, Cytoskeletal	HG3514-HT3708_at	154	P	167	P	1027	P	110	P	1358	P	1018	P	514	P	179	P	1350	P	48	P	187	P	76	A	1362	P	1301	P	1641	P	1345	P	1102	P	180	P	228	P	408	P	806	P	138	P	103	P	1010	P
Alpha-1-Antitrypsin, 5' End	HG3517-HT3711_at	222	A	134	A	101	A	76	A	70	A	194	A	31	A	1	A	103	A	-5	A	1	A	63	A	-42	A	49	A	-12	A	-8	A	135	A	73	A	319	A	77	A	7	A	141	A	334	A	167	A
Ras-Related Protein Rap1b	HG3521-HT3715_at	37	A	-9	A	18	A	37	A	16	A	24	A	36	A	30	P	85	P	-2	A	69	P	-15	A	152	A	195	P	252	P	36	A	0	A	-3	A	19	A	37	A	35	A	49	A	28	A	45	A
Ccaat Displacement Protein, Cut Homolog, Alt. Splice 1	HG3548-HT3749_at	-115	A	8	A	41	A	-60	A	-1	A	-9	A	46	P	-16	A	91	A	-27	A	-18	A	22	A	391	P	282	A	253	M	288	P	115	M	22	A	-119	A	25	A	-7	A	-29	A	63	A	47	A
Wilm'S Tumor-Related Protein	HG3549-HT3751_at	313	P	206	P	3389	P	304	P	3541	P	2773	P	2846	P	1897	P	7841	P	812	P	1479	P	1070	P	9647	P	12441	P	13300	P	12688	P	1833	P	280	P	928	P	2345	P	4789	P	949	P	9	A	4088	P
Zinc Finger Protein (Gb:M88359)	HG3566-HT3769_at	606	A	976	P	150	A	255	A	360	A	480	P	423	A	49	A	409	A	17	A	206	A	803	M	1455	P	1476	P	1379	P	1790	P	961	P	1135	A	1013	A	389	A	418	A	573	A	1227	A	774	A
Protein Phosphatase Inhibitor Homolog	HG3570-HT3773_at	96	A	350	A	16	A	20	A	-47	A	99	A	13	A	-7	A	12	A	44	A	68	A	134	A	50	A	580	P	-129	A	414	P	323	A	-163	A	186	A	42	A	202	A	65	A	425	A	25	A
Autoimmune Antigen, Thyroid Disease-Related Antigen	HG3578-HT3781_at	-40	A	203	P	44	A	71	A	79	A	38	A	77	A	19	A	142	A	14	A	100	P	48	A	146	A	154	A	176	A	232	A	101	A	121	A	107	P	121	P	55	A	119	A	255	A	33	A
Homeotic Protein 7, Notch Group	HG358-HT358_at	300	P	252	A	109	A	86	A	164	P	141	A	86	A	-6	A	113	A	65	A	139	P	126	A	81	A	-56	A	136	A	281	P	64	A	205	A	229	A	117	P	105	A	119	A	262	A	100	A
Calcium Channel, Voltage-Gated, Beta 1 Subunit, L Type, Alt. Splice 2, Skeletal Muscle Isoform	HG3627-HT3836_at	148	A	248	A	33	A	-17	A	22	A	106	A	83	A	-14	A	101	A	-43	A	8	A	17	A	161	A	167	A	215	A	200	A	93	A	111	A	197	A	115	A	86	A	72	A	213	A	31	A
Epidermal Growth Factor Receptor-Related Protein	HG363-HT363_at	220	A	85	A	55	A	55	A	99	A	91	A	246	P	15	A	219	A	-33	A	22	A	79	A	165	A	441	A	395	A	362	A	142	A	189	A	262	A	-31	A	103	A	72	A	285	M	73	A
Iron-Responsive Element-Binding Protein	HG37-HT37_at	-30	A	3	A	15	A	9	A	8	A	39	A	26	A	29	A	8	A	3	A	7	A	45	A	7	A	26	A	5	A	-20	A	19	A	-5	A	3	A	16	A	-9	A	-25	A	-1	A	55	A
Epiligrin, Alpha 3	HG3733-HT4003_at	-104	A	-96	A	-107	A	-65	A	-48	A	-71	A	-14	A	-67	A	-7	A	-47	A	-74	A	-13	A	-196	A	-437	A	-627	A	-495	A	-96	A	-33	A	-147	A	-42	A	-96	A	-14	A	-138	A	-26	A
Basic Transcription Factor 2, 34 Kda Subunit	HG3740-HT4010_at	293	A	137	A	29	A	107	A	-30	A	58	A	103	A	39	A	51	A	9	A	-6	A	87	A	143	A	559	A	148	A	118	A	141	A	231	A	208	A	54	A	93	A	0	A	362	A	46	A
Basic Transcription Factor, 44 Kda Subunit	HG3748-HT4018_at	-62	A	-17	A	-49	A	-33	A	96	A	-26	A	45	A	-28	A	5	P	-2	A	-35	A	-28	A	126	P	186	P	94	P	34	A	-68	A	-12	A	-43	A	-42	A	-21	A	-41	A	-60	A	11	A
Immunoglobulin Heavy Chain, Fd Fragment	HG3790-HT4060_at	7	A	-42	A	-19	A	-45	A	-53	A	-8	A	-24	A	-19	A	-43	A	49	A	-44	A	20	A	-59	A	-63	A	-142	A	-113	A	-4	A	-59	A	-76	A	19	A	-40	A	-21	A	-67	A	-4	A
Ribosomal Protein L26	HG384-HT384_at	372	P	281	A	872	P	184	P	3253	P	881	P	1205	P	235	P	2030	P	219	P	460	P	374	P	6682	P	5703	P	10378	P	8764	P	1669	P	105	P	451	P	485	P	2120	P	382	P	70	A	1262	P
Immunoglobulin Gamma Heavy Chain, V(6)Djc Regions (Gb:U13200)	HG3872-HT4142_at	-88	A	39	A	-25	A	-58	A	-50	A	10	A	13	A	16	A	-4	A	-12	A	-58	A	10	A	-58	A	-60	A	-143	A	-166	A	22	A	-39	A	87	A	-47	A	-62	A	42	A	-105	A	-59	A
Homeotic Protein Hpx-42	HG3884-HT4154_at	15	A	-110	A	31	A	-37	A	-56	A	8	A	10	A	-13	A	-2	A	19	A	-52	A	-95	A	86	A	87	A	240	A	158	A	306	A	94	A	-175	A	-77	A	-60	A	2	A	-100	A	116	A
Phosphoglucomutase 1, Alt. Splice	HG3893-HT4163_at	98	A	23	A	29	A	51	A	66	M	-34	A	5	A	3	A	4	A	-14	A	19	A	-8	A	22	A	-81	A	11	A	60	A	1	A	-42	A	-24	A	12	A	21	A	45	A	6	A	-4	A
Sodium Channel, Type Iii, Alpha Subunit, Brain	HG3897-HT4167_at	-54	A	20	A	-22	A	-1	A	24	A	-15	A	-15	A	-26	A	2	A	-13	A	-8	A	-39	A	-40	A	-101	A	-4	A	-42	A	-13	A	-11	A	-30	A	12	A	-6	A	26	A	-58	A	-9	A
Stearoyl-Coenzymea Desaturase	HG3930-HT4200_at	-31	A	16	A	12	A	21	A	-11	A	7	A	21	A	17	A	-34	A	-10	A	-9	A	-19	A	-113	A	-52	A	-79	A	-152	A	17	A	75	A	-17	A	-25	A	18	A	-21	A	-65	A	-13	A
G1 Phase-Specific Gene	HG3934-HT4204_at	301	A	259	A	42	A	64	A	1	A	99	A	59	A	-13	A	145	A	-20	A	248	A	318	A	90	A	333	A	280	A	318	A	332	A	259	A	195	A	111	A	-33	A	219	A	414	A	97	A
Interleukin 9 Receptor (Gb:S71404)	HG3936-HT4206_at	57	A	3	A	60	A	44	A	34	A	-21	A	3	A	-14	A	38	A	-24	A	-45	A	-15	A	198	A	172	A	253	A	141	A	39	A	125	A	-2	A	38	A	-28	A	-45	A	-66	A	-6	A
Interferon	HG3942-HT4212_at	-144	A	-91	A	-59	A	-83	A	-92	A	-118	A	-70	A	-26	A	-200	A	-54	A	-111	A	-8	A	-204	A	-178	A	-43	A	-230	A	-72	A	-14	A	-234	A	-85	A	-117	A	-136	A	-81	A	-306	A
Phospholipid Transfer Protein	HG3945-HT4215_at	-82	A	-94	A	-31	A	-108	A	5	A	-2	A	300	A	11	A	219	P	-13	A	-110	A	-24	A	-40	A	-64	A	-32	A	0	A	21	A	-77	A	-151	A	310	P	259	A	-93	A	-201	A	86	A
Sialyltransferase, Stx	HG3962-HT4232_at	-153	A	-55	A	-74	A	-126	A	-3	A	-64	A	-168	A	-5	A	-199	A	-59	A	-87	A	-14	A	-143	A	-140	A	-167	A	-166	A	-83	A	-103	A	-184	A	-118	A	64	A	-78	A	-143	A	119	A
Transcription Factor (Gb:L32162)	HG3971-HT4241_at	169	P	203	P	81	A	61	A	35	A	52	A	56	A	9	A	73	A	7	A	8	A	102	A	102	P	159	P	133	A	112	A	64	A	66	A	27	A	64	A	119	M	98	P	154	A	75	A
Pou-Domain Dna Binding Factor Pit1, Pituitary-Specific	HG3976-HT4246_at	52	A	13	A	31	A	31	A	3	A	20	A	30	A	-10	A	-9	A	7	A	48	A	20	A	63	A	43	A	63	A	74	A	33	A	1	A	76	P	11	A	24	A	20	A	71	A	40	A
Cpg-Enriched Dna, Clone E04	HG3985-HT4255_at	-34	A	7	A	-13	A	-28	A	-7	A	3	A	17	A	7	A	-21	A	-1	A	22	A	43	A	-5	A	-4	A	-3	A	-92	A	-6	A	23	A	-103	A	-17	A	-34	A	-4	A	70	A	-18	A
Cpg-Enriched Dna, Clone E06	HG3987-HT4257_at	6	A	491	A	-217	A	83	A	-9	A	1	A	55	A	-22	A	-68	A	-10	A	-127	A	119	A	-60	A	-33	A	419	A	20	A	289	A	272	A	95	A	-151	A	253	A	150	A	225	A	51	A
Cpg-Enriched Dna, Clone E14	HG3989-HT4259_at	10	A	23	A	5	A	21	A	-5	A	19	A	-2	A	-12	A	29	A	-33	A	-21	A	-36	A	15	A	0	A	41	A	-18	A	-9	A	34	A	74	A	-21	A	37	A	-30	A	-16	A	-17	A
Cpg-Enriched Dna, Clone E35	HG3992-HT4262_at	-157	A	-22	A	-62	A	-71	A	14	A	9	A	-23	A	-12	A	-67	A	-2	A	-9	A	82	A	-140	A	-188	A	-164	A	-150	A	-106	A	-12	A	-58	A	-96	A	-81	A	-35	A	-78	A	-131	A
Cpg-Enriched Dna, Clone S12	HG3993-HT4263_at	-137	A	-56	A	-149	A	-68	A	-189	A	-109	A	-106	A	-25	A	-96	A	-57	A	-98	A	-100	A	-251	A	-321	A	-326	A	-338	A	-158	A	-157	A	-185	A	-24	A	-140	A	-97	A	-133	A	-127	A
Cpg-Enriched Dna, Clone S16	HG3994-HT4264_at	132	A	227	A	38	A	85	M	67	A	84	A	20	A	-10	A	152	A	-27	A	26	A	83	A	186	A	250	A	306	A	355	P	106	P	235	P	136	A	44	A	102	A	38	A	296	A	96	A
Cpg-Enriched Dna, Clone S19	HG3995-HT4265_at	232	A	162	A	179	A	214	A	342	A	209	A	324	A	62	A	212	A	-67	A	-135	A	-465	A	567	A	474	A	772	A	851	P	205	A	210	A	-68	A	85	A	290	A	221	A	193	A	197	A
L-Glycerol-3-Phosphate:Nad+ Oxidoreductase	HG3998-HT4268_at	31	A	36	A	11	A	7	A	-48	A	19	A	-11	A	1	A	13	A	-10	A	-30	A	0	A	-74	A	-55	A	21	A	55	A	66	A	57	A	65	A	8	A	37	A	19	A	-43	A	55	A
Retinoic Acid Receptor, Beta, Isoform 1	HG3999-HT4269_at	-424	A	-274	A	-193	A	-204	A	-54	A	-206	A	-158	A	-19	A	-198	A	-61	A	-145	A	-105	A	-168	A	-330	A	-181	A	-158	A	-472	A	-323	A	-471	A	-118	A	-192	A	-153	A	-627	A	-284	A
Opioid-Binding Cell Adhesion Molecule	HG4018-HT4288_at	62	A	87	A	23	A	29	A	158	P	24	A	75	A	5	A	96	A	9	A	37	A	61	A	197	A	166	A	154	A	125	A	22	A	70	A	110	A	40	A	61	A	49	A	64	A	60	A
Retinoblastoma 1	HG4036-HT4306_at	344	P	577	P	204	P	371	P	361	P	308	P	275	P	11	A	240	P	36	A	215	P	292	P	788	P	647	P	1184	P	560	P	540	P	1561	P	2027	P	370	P	383	P	165	P	2820	P	581	P
Choline Acetyltransferase	HG4051-HT4321_at	-80	A	31	A	-22	A	38	A	-21	A	-29	A	-28	A	-14	A	10	A	-5	A	-24	A	-63	A	48	A	15	A	-85	A	-39	A	-47	A	11	A	-3	A	16	A	-22	A	-15	A	44	A	-7	A
Glutamate Ionotropic Receptor 1	HG4052-HT4322_at	-21	A	-90	A	-15	A	-56	A	-27	A	-62	A	-3	A	-24	A	-26	A	-17	A	-63	A	-4	A	-23	A	-85	A	-93	A	44	A	-29	A	29	A	-74	A	-36	A	-128	A	-75	A	-87	A	-41	A
Oncogene Aml1-Evi-1, Fusion Activated	HG4058-HT4328_at	-29	A	-6	A	10	A	48	P	28	A	-8	A	-4	A	-27	A	359	P	25	A	51	A	41	A	25	A	87	A	65	A	284	A	387	P	75	A	29	A	91	A	76	A	163	P	16	A	189	P
P97 Antigen, Melanoma-Specific	HG406-HT406_at	128	A	105	A	90	A	21	A	121	A	110	A	91	A	27	A	147	A	82	P	105	A	74	A	235	A	264	P	298	A	397	P	154	P	90	A	129	A	58	A	103	A	41	A	97	A	198	A
Phosphoprotein Tal2	HG4068-HT4338_at	45	A	129	A	-14	A	90	A	42	A	222	A	86	A	43	A	123	A	51	A	179	A	118	A	199	A	-134	A	27	A	12	A	135	A	132	A	348	A	144	A	216	A	-14	A	194	A	101	A
Cytosolic Acetoacetyl-Coenzyme A Thiolase	HG4073-HT4343_at	93	A	102	P	90	P	62	P	171	P	149	P	62	A	18	A	161	P	8	A	65	P	124	P	1133	P	784	P	978	P	1094	P	217	P	79	A	114	A	68	A	99	P	44	A	71	P	117	P
Rad2	HG4074-HT4344_at	-29	A	40	A	28	A	31	A	67	P	36	P	24	A	24	A	9	A	-10	A	-34	A	12	A	156	A	153	P	203	P	187	P	-37	P	-39	A	-38	A	-167	A	-34	A	16	A	-14	A	26	A
N-Ethylmaleimide-Sensitive Factor	HG4102-HT4372_at	37	A	19	A	63	P	24	A	38	P	26	A	3	A	16	A	28	A	13	A	60	A	42	A	108	A	70	P	68	P	79	A	12	A	16	A	100	P	28	P	69	A	61	M	58	A	30	A
Olfactory Receptor Or17-209	HG4114-HT4384_at	355	P	195	A	190	P	126	P	218	A	181	A	121	A	7	A	270	P	48	A	91	A	95	A	257	M	291	P	326	A	228	A	204	A	120	A	278	A	176	P	235	P	138	P	377	A	192	P
Zinc Finger Protein Hzf4	HG4126-HT4396_at	4	A	-69	A	45	P	-20	A	111	P	45	A	42	A	37	P	133	P	11	A	32	A	-36	A	224	P	195	P	434	P	523	P	58	A	8	A	9	A	-1	A	-8	A	-42	A	15	A	34	A
Anion Exchanger 3, Cardiac Isoform	HG4128-HT4398_at	20	A	3	A	28	A	21	A	-55	A	-28	A	-10	A	-34	A	-38	A	-43	A	-10	A	-33	A	-21	A	15	A	13	A	29	A	5	A	-13	A	-18	A	-26	A	-25	A	-30	A	-57	A	-8	A
Zinc Finger Protein Hzf6	HG4144-HT4414_at	26	A	-41	A	-35	A	5	A	-40	A	-11	A	-42	A	-23	A	6	A	8	A	-43	A	4	A	-46	A	12	A	-12	A	-58	A	2	A	-78	A	-29	A	-14	A	-68	A	-35	A	-63	A	27	A
Lectin, Galactoside-Binding, Soluble, 2	HG415-HT415_at	-111	A	-130	A	-33	A	232	A	1680	A	-126	A	-86	A	-20	A	-89	A	-10	A	-94	A	-47	A	-146	A	-299	A	-230	A	-181	A	-29	A	-51	A	-116	A	-45	A	33	A	5	A	-148	A	-25	A
Glycinamide Ribonucleotide Synthetase	HG4157-HT4427_at	52	P	27	A	35	P	7	A	-9	A	14	A	6	A	6	A	38	P	-6	A	9	A	0	A	139	P	156	P	80	P	169	P	96	A	43	P	35	A	63	P	17	A	51	P	-8	A	49	A
Hpc-1	HG4165-HT4435_at	-21	A	-40	A	-1	A	-25	A	42	A	-36	A	-13	A	-8	A	-20	A	-16	A	-45	A	-29	A	41	A	7	A	30	A	2	A	-7	A	-31	A	-14	A	-10	A	-75	A	-39	A	0	A	32	A
Nuclear Factor 1, A Type	HG4167-HT4437_at	146	P	54	A	132	P	41	P	-37	A	71	A	55	A	5	A	79	A	2	A	37	A	-17	A	264	A	397	P	266	P	381	A	117	P	87	A	151	A	90	A	74	P	113	P	226	A	208	P
Af-17	HG4178-HT4448_at	176	A	170	A	26	A	82	A	140	P	67	A	8	A	45	A	43	A	34	A	81	A	151	A	-141	A	-184	A	-299	A	-199	A	-23	A	-77	A	158	A	28	A	108	A	110	P	68	A	12	A
Estrogen Sulfotransferase, Ste	HG4185-HT4455_at	89	A	88	P	22	A	30	A	8	A	9	A	0	A	1	A	-20	A	8	A	5	A	-19	A	46	A	76	A	-1	A	42	A	-18	A	56	A	22	A	19	A	43	A	72	P	25	A	40	M
N-Methyl-D-Aspartate Receptor Subunit, Splice Variant Hnr1n	HG4188-HT4458_at	-80	A	-81	A	-47	A	-84	A	-121	A	-48	A	-100	A	-33	A	-70	A	-50	A	-94	A	-174	A	-7	A	-71	A	-153	A	-15	A	-44	A	-71	A	-94	A	-75	A	-129	A	-60	A	-61	A	-38	A
Sodium/Hydrogen Exchanger 5	HG4194-HT4464_at	10	A	-34	A	-51	A	-62	A	-43	A	-27	A	-132	A	-21	A	2	A	-39	A	-188	A	-173	A	-147	A	-412	A	-204	A	-193	A	-148	A	-35	A	-106	A	-52	A	12	A	-66	A	-13	A	-38	A
Methylenetetrahydrofolate Reductase	HG4234-HT4504_at	91	A	203	A	3	A	106	A	0	A	9	A	105	A	15	A	-24	A	15	A	44	A	8	A	19	A	-48	A	-48	A	-107	A	-10	A	-30	A	95	A	17	A	59	A	80	A	146	A	134	A
Zinc Finger Protein Znf155	HG4243-HT4513_at	103	A	-40	A	52	A	127	A	86	A	22	A	109	A	3	A	53	A	-26	A	76	A	97	A	89	A	101	A	19	A	319	A	78	A	257	A	15	A	44	A	92	A	-9	A	46	A	48	A
Forkhead Family Afx1	HG4245-HT4515_at	-24	A	7	A	-28	A	-40	A	-130	A	-11	A	-20	A	9	A	-26	A	-21	A	-17	A	-79	A	-102	A	-106	A	-121	A	-103	A	-37	A	8	A	-10	A	1	A	-31	A	7	A	25	A	-17	A
Kinase Inhibitor P27kip1, Cyclin-Dependent	HG4258-HT4528_at	-83	A	23	A	-35	A	-47	A	114	A	-19	A	-69	A	0	A	-11	A	-40	A	-26	A	12	A	-8	A	-17	A	-32	A	-118	A	-20	A	-47	A	-235	A	-36	A	0	A	-49	A	-88	A	1	A
Nkr-P1a Protein	HG4263-HT4533_at	-72	A	-65	A	-42	A	-16	A	-71	A	-33	A	-64	A	-3	A	39	A	-18	A	-38	A	-20	A	-31	A	-141	A	-159	A	-114	A	-56	A	-4	A	-65	A	-34	A	-27	A	-13	A	-98	A	37	A
Hepatocyte Growth Factor Receptor	HG4272-HT4542_at	503	P	383	P	182	A	168	P	187	P	123	P	105	P	13	A	172	A	48	P	104	A	117	A	454	P	514	P	530	P	402	M	137	A	276	P	339	A	155	A	271	A	176	A	345	P	308	P
B-Cell Growth Factor 1	HG429-HT429_at	8	A	-26	A	-8	A	-27	A	30	A	2	A	-5	A	-5	A	12	A	8	A	-4	A	25	A	19	A	-13	A	24	A	18	A	55	A	28	A	18	A	4	A	8	A	36	A	39	A	47	A
Transcriptional Coactivator Pc4	HG4297-HT4567_at	-15	A	3	A	145	P	-7	A	206	P	216	P	98	P	22	A	179	P	23	A	56	P	42	A	722	P	597	P	1028	P	754	P	348	P	5	A	-51	A	6	M	89	P	-1	A	-41	A	161	P
Cellular Retinol Binding Protein Ii	HG4310-HT4580_at	-159	A	-109	A	-141	A	-20	A	-68	A	-62	A	-66	A	-13	A	-38	A	6	A	-34	A	-62	A	-312	A	-289	A	-293	A	-280	A	-133	A	-99	A	-105	A	-44	A	-51	A	-11	A	-116	A	-77	A
Transketolase-Like Protein	HG4316-HT4586_at	-188	A	-44	A	-138	A	-61	A	-78	A	-80	A	-71	A	-29	A	-81	A	-29	A	-29	A	-60	A	-141	A	-180	A	-209	A	-151	A	-81	A	-70	A	-136	A	-77	A	-154	A	-51	A	-121	A	-127	A
Ribosomal Protein L5	HG4319-HT4589_at	507	P	92	M	2575	P	375	A	5416	P	2925	P	2082	P	1197	P	6546	P	1224	P	1862	P	639	P	12000	P	9826	P	13657	P	12412	P	3628	P	417	P	1459	P	2027	P	2866	P	427	P	113	A	4760	P
Ahnak-Related Sequence	HG4321-HT4591_at	-54	A	-18	A	-98	A	-55	A	-56	A	-21	A	4	A	5	A	-74	A	1	A	-4	A	-8	A	-202	A	-500	A	-346	A	-370	A	6	A	19	A	-27	A	-13	A	-49	A	-32	A	72	P	-38	A
Zinc Finger Protein Znfpt1	HG4332-HT4602_at	475	P	317	P	188	A	186	A	180	M	109	A	168	P	13	A	314	P	27	A	199	A	142	P	192	A	194	A	237	A	142	A	232	P	264	A	496	P	245	A	273	A	197	A	522	P	283	P
Zinc Finger Protein Znfpt7	HG4333-HT4603_at	74	A	-5	A	38	A	62	A	-48	A	25	A	6	A	-41	A	22	A	34	A	2	A	-58	A	3	A	35	A	-64	A	22	A	19	A	-5	A	86	A	25	A	-14	A	-41	A	45	A	77	A
Bactericidal Bpi'Gene	HG4336-HT4606_at	66	A	127	P	27	A	88	P	87	A	86	A	69	P	56	P	103	P	39	P	49	A	72	A	260	P	298	A	270	P	144	A	95	M	101	A	171	A	105	A	138	A	86	A	73	A	112	P
Ribosomal Protein L18a Homolog	HG4390-HT4660_at	-22	A	49	A	-14	A	-35	A	94	P	-14	A	16	A	3	A	-40	A	10	A	26	A	13	A	134	A	12	A	47	A	144	A	111	P	34	A	-9	A	-45	A	-22	A	-22	A	2	A	27	A
Mucin, Gastric	HG4411-HT4681_at	-133	A	-54	A	-55	A	-49	A	-59	A	-60	A	-44	A	-12	A	-51	A	-7	A	-91	A	-202	A	-199	A	-224	A	-205	A	-294	A	-70	A	-79	A	-145	A	-50	A	-139	A	-39	A	-77	A	-56	A
Cyclin D1 Promoter	HG4433-HT4703_at	-22	A	-40	A	-54	A	6	A	-74	A	-67	A	-63	A	-34	A	-101	A	-11	A	-79	A	-25	A	-55	A	-32	A	3	A	37	A	-86	A	-73	A	-129	A	-68	A	13	A	-25	A	-36	A	-94	A
Immunoglobulin Heavy Chain, Vdjc Regions (Gb:L23563)	HG4458-HT4727_at	-26	A	44	A	4	A	0	A	-8	A	9	A	-2	A	-6	A	-46	A	2	A	23	A	-29	A	-81	A	-92	A	1	A	-82	A	-69	A	-48	A	28	A	-29	A	-28	A	-36	A	13	A	15	A
Immunoglobulin Heavy Chain, Vdjc Regions (Gb:L23564)	HG4460-HT4729_at	-72	A	37	A	-15	A	4	A	-13	A	7	A	6	A	4	A	-3	A	-16	A	40	A	-88	A	-231	A	-230	A	-331	A	-291	A	-22	A	-19	A	-1	A	-30	A	1	A	-2	A	14	A	-14	A
Immunoglobulin Heavy Chain, Vdjc Regions (Gb:L23565)	HG4462-HT4731_at	-12	A	34	A	-44	A	-13	A	-20	A	9	A	13	A	-10	A	-44	A	3	A	-4	A	-13	A	-353	A	-343	A	-301	A	-489	A	-18	A	-58	A	2	A	-14	A	-25	A	4	A	-33	A	-67	A
Collagen, Type Vi, Alpha 2, N-Terminal Domain	HG4480-HT4833_at	-128	A	-152	A	-93	A	-62	A	21	A	-89	A	29	A	-39	A	-49	A	-21	A	65	A	6	A	29	A	-57	A	-9	A	-134	A	5	A	-36	A	-79	A	7	A	-62	A	-75	A	-59	A	-44	A
Kallistatin, Protease Inhibitor 4	HG4533-HT4938_at	212	P	147	A	89	A	133	P	131	M	17	A	54	A	10	A	88	P	5	A	50	A	70	A	215	P	156	P	138	P	150	P	83	A	163	A	231	P	79	P	185	P	97	P	304	P	173	A
Ribosomal Protein L10	HG4542-HT4947_at	188	P	55	A	662	P	116	P	1616	P	553	P	676	P	313	P	1900	P	173	P	548	P	282	P	6243	P	6544	P	10081	P	7422	P	958	P	81	P	379	P	531	P	1049	P	248	P	-22	A	1144	P
Glucocorticoid Receptor, Beta	HG4582-HT4987_at	4	A	-37	A	13	A	23	A	22	A	37	A	22	A	-24	A	37	P	4	A	3	A	27	A	241	P	287	P	164	P	280	P	90	P	11	A	4	A	17	A	79	A	47	P	-28	A	67	P
Centractin, Alpha	HG4606-HT5011_at	67	A	54	A	77	P	37	A	25	A	17	A	60	A	29	A	12	A	2	A	55	A	147	P	72	A	79	A	158	A	104	A	40	A	55	A	-25	A	44	A	58	A	27	A	95	A	23	A
Spliceosomal Protein Sap 49	HG4638-HT5050_at	-220	A	28	A	-120	A	-220	A	-28	A	-216	A	119	A	-35	A	-229	A	36	A	-472	A	27	A	-318	A	-220	A	-215	A	-201	A	5	A	-248	A	-217	A	-52	A	-300	A	-64	A	-94	A	-367	A
Microtubule-Associated Protein 1b	HG4660-HT5073_at	228	P	170	A	128	A	-1	A	31	A	109	A	194	P	31	A	132	A	23	A	38	A	105	A	142	A	131	A	92	A	161	A	207	P	76	A	221	A	106	A	93	A	35	A	236	A	124	A
Omega Light Chain, Immunoglobulin Lambda Light Chain Related	HG4662-HT5075_at	-152	A	-75	A	-107	A	-52	A	-41	A	-58	A	66	A	-36	A	-108	A	4	A	-148	A	-107	A	-158	A	-123	A	27	A	-37	A	-91	A	-107	A	11	A	-36	A	-57	A	-137	A	-167	A	-240	A
Glial Growth Factor 2	HG4704-HT5146_at	36	A	57	A	-31	A	80	A	140	A	37	A	6	A	28	A	-29	A	39	A	11	A	-4	A	16	A	-92	A	-39	A	-128	A	46	A	49	A	132	M	15	A	47	A	-20	A	48	A	20	A
Guanosine 5'-Monophosphate Synthase	HG4716-HT5158_at	21	A	-75	A	82	A	12	A	129	P	52	A	85	M	13	A	74	A	20	A	29	A	7	A	141	A	28	A	251	P	107	A	115	A	-2	A	47	A	4	A	196	P	11	A	-16	A	78	A
Atp-Binding Cassette Protein	HG4724-HT5166_at	-112	A	-23	A	-35	A	2	A	83	A	-18	A	-51	A	-25	A	-1	A	-35	A	-21	A	-61	A	-89	A	-144	A	-97	A	-83	A	-7	A	-39	A	-11	A	68	P	6	A	32	A	18	A	-26	A
Transcription Factor Eb	HG4740-HT5187_at	-48	A	-74	A	-64	A	4	A	-84	A	-40	A	-38	A	-21	A	-36	A	-11	A	-28	A	8	A	-97	A	-151	A	-103	A	-113	A	-69	A	-43	A	-72	A	-59	A	-42	A	-109	A	-64	A	-14	A
Nadh-Ubiquinone Oxidoreductase, 51 Kda Subunit	HG4747-HT5195_at	-48	A	-27	A	-62	A	-90	A	-59	A	-55	A	-46	A	0	A	-37	A	-14	A	-7	A	23	A	-246	A	-346	A	-333	A	-517	A	-159	A	-100	A	-86	A	-67	A	-63	A	-18	A	-79	A	-131	A
Calmitine Calcium-Binding Protein, Mitochondrial	HG4749-HT5197_at	132	A	254	A	-57	A	38	A	-26	A	-50	A	-74	A	7	A	30	A	-11	A	55	A	70	A	-23	A	-166	A	-303	A	-285	A	149	A	133	A	179	A	111	A	146	A	221	A	268	A	175	A
Ras Inhibitor Inf	HG511-HT511_at	25	A	-23	A	16	A	0	A	44	A	-7	A	4	A	-13	A	23	A	-6	A	3	A	35	A	1	A	4	A	40	A	-42	A	0	A	14	A	17	A	34	A	-3	A	13	A	16	A	4	A
Collagen, Type Viii, Alpha 2	HG537-HT537_at	6	A	-36	A	-43	A	-6	A	9	A	36	A	43	A	-39	A	-24	A	-28	A	15	A	178	A	-101	A	-174	A	-85	A	-76	A	218	A	74	A	88	A	-25	A	58	A	1	A	107	A	-67	A
Endothelial Cell Growth Factor 1	HG544-HT544_at	-505	A	-661	A	-396	A	-137	A	-89	A	-208	A	-255	A	-153	A	-153	A	-106	A	-186	A	-189	A	-728	A	-828	A	-881	A	-588	A	-54	A	-336	A	-745	A	439	A	-379	A	-294	A	-800	A	-545	A
Ribosomal Protein S12	HG613-HT613_at	311	P	46	A	1675	P	329	P	2738	P	2719	P	1095	P	467	P	4537	P	329	P	364	P	359	P	8093	P	7891	P	9703	P	11779	P	4064	P	256	P	561	P	2890	P	1748	P	212	P	41	A	3221	P
Tyrosine Phosphatase, Epsilon	HG620-HT620_at	23	A	-12	A	-47	A	-6	A	0	A	-21	A	7	A	-27	A	39	A	6	A	-24	A	-24	A	-41	A	-135	A	-63	A	-62	A	3	A	35	A	-15	A	59	A	18	A	35	A	50	A	46	A
Nf-Kappa B-Binding Protein Kbp-1	HG64-HT64_at	3	A	15	A	13	A	26	A	2	A	-2	A	20	A	1	A	3	A	6	A	6	A	-11	A	54	A	2	A	74	A	5	A	11	A	55	A	20	A	1	A	25	A	41	A	19	A	8	A
Histone H1.1	HG644-HT644_at	-39	A	-88	A	-42	A	-24	A	-23	A	-122	A	-109	A	-10	A	-62	A	2	A	29	A	-52	A	-78	A	-63	A	-89	A	-88	A	-55	A	2	A	-144	A	-2	A	-6	A	30	A	61	A	-23	A
Epstein-Barr Virus Small Rna-Associated Protein	HG662-HT662_at	142	A	26	A	744	P	54	A	1068	P	673	P	396	P	149	P	1108	P	89	P	393	P	141	P	5193	P	4509	P	7191	P	5034	P	1424	P	277	P	305	P	636	P	725	P	198	A	-78	A	684	P
T-Cell Factor 1, A/B/C, Alt. Splice 1, A	HG668-HT4793_at	-32	A	-11	A	-31	A	32	A	-46	A	-12	A	-38	A	6	A	-50	A	-23	A	12	A	-34	A	-53	A	-151	A	-131	A	-103	A	-41	A	-43	A	-111	A	-12	A	-45	A	-50	A	-22	A	-10	A
Serum Amyloid A1	HG732-HT732_at	25	A	83	A	0	A	-33	A	52	A	49	A	-2	A	8	A	21	A	-8	A	5	A	-95	A	-200	A	-215	A	-46	A	-506	A	-36	A	35	A	-1	A	51	A	37	A	-27	A	68	A	85	A
Latent Membrane Protein Lmp1	HG742-HT742_at	21	A	152	A	-89	A	73	A	111	A	-47	A	-69	A	-52	A	-104	A	16	A	-21	A	-124	A	43	A	218	A	106	A	82	A	-46	A	9	A	59	A	7	A	95	A	-6	A	33	A	128	A
Ribosomal Protein S13	HG821-HT821_at	615	P	172	P	1002	P	480	P	2432	P	1512	P	1579	P	496	P	4173	P	342	P	1463	P	592	P	9948	P	9686	P	12721	P	11191	P	3679	P	370	P	978	P	1318	P	2224	P	359	P	135	A	3790	P
Guanine Nucleotide-Binding Protein, Alpha 12	HG825-HT825_at	-102	A	-95	A	-86	A	-113	A	-120	A	-60	A	-22	A	-13	A	-80	A	-2	A	-23	A	-67	A	-176	A	-204	A	-208	A	-196	A	-127	A	-161	A	-185	A	-149	A	-91	A	-115	A	-216	A	-199	A
Potassium Channel (Gb:L02750)	HG830-HT830_at	116	A	65	A	166	P	150	P	102	P	161	A	75	A	27	A	153	P	51	A	146	A	55	A	246	A	255	A	244	A	176	A	195	P	202	A	205	A	112	P	157	A	155	A	156	A	130	P
Potassium Channel (Gb:L02752)	HG831-HT831_at	43	A	67	A	59	A	56	A	18	A	8	A	-3	A	-16	A	18	A	7	A	11	A	28	A	20	A	38	A	-11	A	30	A	58	A	91	A	114	A	49	A	-48	A	32	A	264	P	43	A
Cyclophilin-Related Protein	HG846-HT846_at	168	A	61	A	99	A	102	A	95	A	39	A	96	A	36	A	136	A	32	P	40	A	26	A	26	A	50	A	-3	A	92	A	136	A	138	A	188	A	83	A	170	A	119	A	226	A	94	A
Golgin, 165 Kda Polypeptide	HG870-HT870_at	36	A	14	A	-10	A	8	A	46	A	54	A	14	A	24	A	-19	A	36	A	-16	A	-15	A	-47	A	-52	A	-9	A	13	A	-70	A	-9	A	-31	A	-4	A	2	A	9	A	-48	A	-59	A
Thrombospondin 2 (Gb:L07803)	HG896-HT896_at	-54	A	-65	A	-11	A	-22	A	-69	A	-44	A	-41	A	17	A	-43	A	15	A	-2	A	-25	A	-184	A	-44	A	-41	A	-124	A	16	A	-20	A	-64	A	-45	A	17	A	10	A	-5	A	21	A
Mg44	HG907-HT907_at	-178	A	-128	A	-78	A	-81	A	10	A	-229	A	-290	A	-51	A	-374	A	-82	A	-355	A	-60	A	-643	A	-520	A	-876	A	-236	A	-318	A	-444	A	-240	A	-106	A	-356	A	-400	A	-160	A	-260	A
Mg61 Protein (Gb:L08239)	HG908-HT908_at	213	A	14	A	90	A	107	A	95	A	80	A	27	A	8	A	28	A	68	A	38	P	45	A	279	M	309	M	425	P	401	A	162	A	142	M	101	A	15	A	120	A	123	M	147	A	78	A
Mg81	HG909-HT909_at	-139	A	-7	A	-12	A	-58	A	-257	A	31	A	47	A	-12	A	-29	A	28	A	8	A	37	A	161	A	80	A	3	A	260	A	-63	A	32	A	-163	A	-61	A	62	A	-4	A	14	A	-112	A
Dna Polymerase, Epsilon, Catalytic Subunit	HG919-HT919_at	90	A	72	A	83	A	87	A	42	A	64	A	77	A	-12	A	47	A	34	A	46	A	51	A	96	A	168	A	175	A	166	A	85	A	100	A	185	A	54	A	109	A	-9	A	166	A	-104	A
Serine/Threonine Kinase, Receptor 2-2, Alt. Splice 3	HG921-HT3995_at	-107	A	-88	A	-9	A	-14	A	0	A	-56	A	-14	A	8	A	-94	A	22	A	1	A	-31	A	-216	A	-172	A	-170	A	-215	A	-52	A	-87	A	-51	A	-40	A	-47	A	4	A	-7	A	-19	A
Guanine Nucleotide Exchange Factor 1	HG960-HT960_at	81	A	166	A	122	A	55	A	-1	A	55	A	115	A	23	A	190	P	44	A	67	A	-19	A	-82	A	-85	A	236	A	-147	A	35	A	101	A	236	A	157	A	147	A	80	A	256	P	158	P
Guanine Nucleotide Exchange Factor 2	HG961-HT961_at	24	A	133	A	-42	P	-36	A	-199	A	-74	A	-12	A	38	P	-90	A	-57	A	-3	A	-5	A	-75	A	-291	A	-177	A	-382	A	-259	A	-77	A	-153	A	-110	A	-87	A	-60	A	-148	M	-73	A
Mac25	HG987-HT987_at	80	P	-38	A	781	P	31	A	1312	P	942	P	948	P	317	P	2405	P	893	P	1154	P	403	P	3779	P	3868	P	5081	P	8443	P	1717	P	195	P	505	P	820	P	1370	P	354	P	31	A	2237	P
Alpha-cardiac actin gene, 5' flank and	J00073_at	373	P	373	P	174	A	235	P	218	A	127	A	179	A	34	A	106	M	271	P	210	P	469	A	1156	P	1129	P	1062	P	2042	P	233	P	300	P	381	P	122	M	197	M	205	A	472	P	259	P
PROENKEPHALIN A PRECURSOR	J00123_at	55	A	16	A	20	A	6	A	19	A	27	A	31	A	-8	A	15	A	19	A	34	A	18	A	158	A	325	P	55	A	169	A	76	A	-15	A	70	A	-5	A	-20	A	4	A	19	A	54	A
KERATIN, TYPE I CYTOSKELETAL 14	J00124_at	172	A	66	A	259	P	18	A	60	P	504	P	415	P	46	A	244	A	29	A	149	P	57	A	638	P	906	P	547	P	784	P	68	A	10	A	28	A	60	A	138	P	94	A	140	P	-12	A
FIBRINOGEN BETA CHAIN PRECURSOR	J00129_at	96	A	6	A	70	P	36	A	128	P	33	A	6	A	18	A	43	A	2	A	51	A	-14	A	148	P	120	A	29	A	113	A	51	A	44	A	124	A	69	A	41	A	43	A	61	A	79	P
PEPSINOGEN A PRECURSOR	J00287_at	-260	A	-98	A	-161	A	-145	A	-134	A	-95	A	-176	A	-13	A	-158	A	30	A	-97	A	-217	A	-51	A	-148	A	-283	A	-85	A	-30	A	-50	A	-195	A	-121	A	26	A	-94	A	-210	A	-43	A
PTH Parathyroid hormone	J00301_at	-90	A	-37	A	0	A	-37	A	-46	A	-51	A	32	A	-8	A	-57	A	-21	A	-7	A	-43	A	-76	A	-116	A	-48	A	-96	A	-1	A	-54	A	-71	A	-10	A	-65	A	-91	A	-44	A	-65	A
Somatostatin I gene and flanks	J00306_at	70	A	-30	A	56	A	25	A	122	A	109	A	92	A	25	A	34	A	39	A	35	A	20	A	104	A	134	A	210	A	180	A	237	A	69	A	99	A	110	A	94	A	32	A	27	A	162	A
APOD Apolipoprotein D	J02611_at	312	A	159	A	1000	P	109	A	369	P	326	A	210	P	45	A	1501	P	133	P	1290	P	110	A	449	A	666	P	1504	P	976	P	118	A	156	A	225	A	172	A	235	A	173	A	319	A	-39	A
EIF2A Eukaryotic translation initiation factor 2A	J02645_at	-17	A	49	A	88	A	-66	A	108	P	179	P	11	A	6	A	334	P	5	A	-6	A	6	A	259	A	130	A	7	A	57	A	128	A	-45	A	-14	A	63	A	72	A	55	A	-34	A	125	A
CYP2E Cytochrome P450, subfamily IIE	J02843_at	16	A	-26	A	-25	A	-9	A	38	A	-27	A	-2	A	0	A	12	A	1	A	14	A	-10	A	-124	A	-120	A	-241	A	-170	A	-11	A	-6	A	-21	A	-9	A	51	A	3	A	-74	A	-8	A
20-kDa myosin light chain (MLC-2) mRNA	J02854_at	-56	A	-7	A	28	A	34	A	420	P	207	P	171	M	43	A	520	P	1175	P	372	P	312	P	2796	P	1797	P	1797	P	5613	P	293	P	28	P	70	A	314	P	131	P	1	A	57	A	443	P
FABP4 Fatty acid binding protein 4, adipocyte	J02874_at	-23	A	20	A	9	A	27	P	28	A	32	P	50	P	23	A	24	A	10	A	2	A	-10	A	3	A	-79	A	-53	A	43	A	385	P	15	A	89	P	15	A	3	A	-34	A	-111	A	-7	A
FOLATE RECEPTOR BETA PRECURSOR	J02876_at	17	A	96	A	-121	A	-10	A	-227	A	-46	A	4	A	-21	A	179	A	-16	A	138	A	-4	A	-691	A	-640	A	-593	A	-492	A	-257	A	-69	A	-79	A	148	P	76	A	-44	A	31	A	-307	A
CLPS Colipase, pancreatic	J02883_at	45	A	51	A	33	A	39	A	64	A	5	A	15	A	-1	A	103	P	1	A	35	A	33	A	16	A	35	A	105	A	88	A	22	A	43	A	43	A	65	M	14	A	71	A	73	A	40	A
NMOR2 Quinone oxidoreductase (NQO2)	J02888_at	98	A	145	A	137	P	75	M	117	M	58	A	134	P	-19	A	211	P	10	A	85	P	66	A	310	P	342	P	405	P	475	P	100	A	76	A	174	P	96	P	138	P	90	A	206	P	176	P
PROTEIN PHOSPHATASE PP2A, 65 KD REGULATORY SUBUNIT, ALPHA ISOFORM	J02902_at	104	A	116	A	344	P	67	A	336	P	188	A	385	P	208	P	126	A	38	A	240	P	121	A	730	P	1147	P	1418	P	880	P	104	A	72	A	112	A	118	A	172	A	115	A	125	A	107	A
CYTOCHROME P450 IIF1	J02906_at	230	A	-9	A	176	A	92	A	218	A	206	A	217	A	12	A	73	A	60	A	131	A	150	A	359	A	358	A	273	A	247	A	231	A	300	A	353	A	181	A	168	A	128	A	270	A	224	A
LCP1 Lymphocyte cytosolic protein 1 (L-plastin)	J02923_at	-22	A	-41	A	-19	A	-13	A	-2	A	25	A	-8	A	14	A	12	A	7	A	122	P	12	A	444	P	831	P	1374	P	419	P	27	A	-50	A	-42	A	-6	A	1	A	35	A	-9	A	3	A
CBG Corticosteroid binding globulin	J02943_at	71	A	60	A	26	A	56	A	114	P	52	A	74	A	31	A	24	A	19	A	49	A	41	A	174	A	178	A	138	A	211	A	123	A	57	A	53	A	19	A	64	A	7	A	337	A	40	A
ITGA2B Integrin, alpha 2b (platelet glycoprotein IIb of IIb/IIIa complex, antigen CD41B)	J02963_at	78	A	54	A	24	A	16	A	61	A	26	A	20	A	30	A	22	A	8	A	3	A	-16	A	165	A	91	A	86	A	76	A	27	A	49	A	111	A	2	A	91	A	60	A	83	A	20	A
THBD gene extracted from Human thrombomodulin gene	J02973_rna1_at	-83	A	-125	A	10	A	-42	A	-151	A	-6	A	4	A	14	A	67	A	3	A	-17	A	12	A	15	A	-130	A	11	A	40	A	26	A	-61	A	-70	A	-25	A	1	A	-45	A	-83	A	-23	A
SPARC SPARC/osteonectin	J03040_at	104	A	20	A	718	P	-1	A	2991	P	595	P	1896	P	304	P	2295	P	192	P	82	P	61	A	531	P	542	P	624	P	919	P	1103	P	-64	A	150	A	547	P	1401	P	162	P	-18	A	2715	P
APEH N-acylaminoacyl-peptide hydrolase	J03068_at	32	A	74	A	14	A	80	A	163	A	50	A	142	A	-1	A	58	A	10	A	77	A	72	A	163	A	176	A	71	A	20	A	66	A	52	A	6	A	-12	A	90	A	34	A	72	A	19	A
MYCL2 gene	J03069_rna1_at	-257	P	457	P	392	P	139	A	303	A	348	P	228	A	158	A	577	A	87	A	402	P	1132	A	1039	P	1015	P	997	P	1204	P	644	P	862	P	688	P	670	P	384	M	169	A	1146	P	697	A
SP1 Sp1 transcription factor	J03133_at	176	A	152	A	110	A	90	A	16	A	46	A	47	A	21	A	64	A	12	A	100	P	36	A	74	A	91	A	112	A	70	A	55	A	81	A	153	A	77	A	123	P	95	A	188	A	70	A
SRF Serum response factor (c-fos serum response element-binding transcription factor)	J03161_at	280	A	270	A	192	P	116	A	261	P	172	A	94	A	39	A	263	P	37	A	128	P	39	A	1063	P	1022	P	1302	P	1432	P	467	P	165	A	57	A	237	P	92	A	42	A	358	A	373	P
INTERFERON-ALPHA/BETA RECEPTOR ALPHA CHAIN PRECURSOR	J03171_at	90	M	25	A	17	A	-17	A	48	A	-11	A	-39	A	-8	A	108	A	27	A	30	A	-18	A	183	M	262	A	215	A	212	A	90	A	29	A	-49	A	-16	A	71	P	38	A	23	A	69	A
Profilin mRNA	J03191_at	-5	A	-27	A	1012	P	104	P	2083	P	1019	P	1421	P	276	P	2101	P	226	P	233	P	172	P	2632	P	1738	P	2636	P	3137	P	1222	P	21	A	441	P	888	P	1772	P	233	P	-65	A	1415	P
VDR Vitamin D (1,25- dihydroxyvitamin D3) receptor	J03258_at	-33	A	-10	A	19	A	-35	A	43	P	40	A	-16	A	27	A	86	P	0	A	-8	A	22	A	-49	A	-75	A	-60	A	-106	A	49	A	6	A	-39	A	44	A	13	A	-43	A	-44	A	133	P
PDGFRB Platelet-derived growth factor receptor, beta polypeptide	J03278_at	252	A	440	P	198	P	82	A	232	P	196	P	198	P	23	A	376	P	38	A	56	A	22	A	346	P	404	P	362	P	496	P	399	P	179	P	230	A	265	P	255	P	146	A	387	A	463	P
LTA4H Leukotriene A4 hydrolase	J03459_at	55	P	69	P	253	P	17	A	317	P	150	P	229	P	53	A	1261	P	42	P	92	P	62	M	495	P	644	P	649	P	733	P	611	P	77	A	280	P	463	P	847	P	121	A	21	A	287	P
ADPRT ADP-ribosyltransferase (NAD+; poly (ADP-ribose) polymerase)	J03473_at	50	P	44	A	205	P	28	A	451	P	151	P	112	P	26	A	345	P	18	A	59	P	9	A	766	P	698	P	941	P	712	P	303	P	21	A	90	P	101	P	175	P	38	A	18	A	306	P
SERUM AMYLOID A PROTEIN PRECURSOR	J03474_at	-158	A	-96	A	-80	A	-49	A	-74	A	-49	A	41	A	-38	A	-23	A	-21	A	-59	A	-69	A	-184	A	-255	A	-378	A	-1	A	-39	A	-65	A	-126	A	-54	A	73	M	-54	A	-207	A	-133	A
C7 Complement component 7	J03507_at	-38	A	-11	A	-7	A	-26	A	-8	A	-12	A	-9	A	26	A	63	P	42	P	-8	A	22	A	272	P	195	P	361	P	377	P	149	P	5	A	21	A	93	P	14	A	-15	A	10	A	-89	A
UBIQUITIN-LIKE PROTEIN GDX	J03589_at	0	A	-49	A	33	P	-19	A	200	P	117	P	42	P	-11	A	154	P	29	A	4	A	-5	A	393	P	348	P	434	P	563	P	250	P	-12	A	-59	A	21	A	44	P	-13	A	-29	M	273	P
ANT3 Adenine nucleotide translocator 3 (liver)	J03592_at	156	A	135	P	1548	P	280	P	1187	P	1018	P	1460	P	459	P	2503	P	354	P	709	P	407	P	6682	P	4302	P	11269	P	7142	P	3712	P	228	P	559	P	1747	P	2395	P	293	P	126	P	2364	P
ALOX5 Arachidonate 5-lipoxygenase	J03600_at	-39	A	50	A	42	A	141	A	-42	A	77	A	167	A	15	A	197	P	7	A	31	A	54	A	170	A	74	A	180	A	23	A	239	P	87	A	298	A	242	P	205	A	-5	A	224	A	243	A
SOMATOTROPIN PRECURSOR	J03756_at	311	A	331	A	110	A	151	A	132	A	141	A	145	A	23	A	183	A	53	A	187	A	84	A	432	P	438	P	497	M	576	P	272	A	437	P	190	A	138	A	302	A	141	A	364	P	296	P
PAI1 Plasminogen activator inhibitor, type I	J03764_at	59	A	70	A	-1	A	43	A	130	P	106	P	491	P	26	A	151	P	21	A	99	P	17	A	376	P	184	A	425	P	99	A	133	P	64	A	95	A	109	P	134	P	23	A	198	P	115	P
MME Membrane metallo-endopeptidase (neutral endopeptidase, enkephalinase, CALLA, CD10)	J03779_at	490	M	188	A	245	A	294	A	385	P	174	A	234	P	50	A	346	A	129	P	269	P	209	M	2366	P	1089	A	1192	A	1150	P	487	P	434	A	477	A	251	A	576	A	211	A	376	A	553	A
SMALL NUCLEAR RIBONUCLEOPROTEIN SM D1	J03798_at	-5	A	20	A	-75	A	21	P	37	P	-35	A	42	A	17	A	193	P	-2	A	456	A	484	P	111	P	128	M	57	A	104	P	45	A	43	A	-82	A	30	A	-4	A	-21	A	15	A	75	P
SLC2A2 Solute carrier family 2 (facilitated glucose transporter), member 2	J03810_at	6	A	3	A	-20	A	42	M	15	A	34	A	20	A	-13	A	-12	A	-18	A	-1	A	-20	A	-36	A	-99	A	-523	A	-38	A	54	A	20	A	28	A	19	A	3	A	31	A	63	A	22	A
UROS Uroporphyrinogen III synthase	J03824_at	-46	A	-99	A	85	A	-75	A	175	P	32	A	42	A	34	A	73	A	-2	A	-41	A	-1	A	145	A	147	A	128	A	133	A	59	A	-64	A	-67	A	-113	A	37	A	21	A	-170	A	57	A
DbpB-like protein mRNA	J03827_at	37	A	62	A	380	P	34	A	464	P	682	P	1151	P	236	P	910	P	154	P	253	P	230	P	1940	P	1458	P	2531	P	2534	P	582	P	132	A	236	P	388	P	1070	P	56	P	74	A	569	P
SP-C1 gene (pulmonary surfactant protein SP-C) extracted from Human pulmonary surfactant protein C (SP-C) and pulmonary surfactant protein C1 (SP-C1) genes	J03890_rna1_at	94	A	12	A	-9	A	26	A	21	A	-18	A	-14	A	-5	A	1497	P	-10	A	63	A	33	A	91	A	99	A	116	A	90	A	4215	P	4	A	2902	P	2655	P	661	P	129	A	171	A	100	A
GAMMA-INTERFERON-INDUCIBLE PROTEIN IP-30 PRECURSOR	J03909_at	-61	A	-183	A	1419	P	-53	A	171	P	354	P	366	A	39	A	1782	P	10	A	46	A	39	A	63	A	26	A	260	A	132	A	1845	P	89	A	289	P	1076	P	1750	P	42	A	-70	A	907	P
ITGAM Integrin, alpha M (complement component receptor 3, alpha; also known as CD11b (p170), macrophage antigen alpha polypeptide)	J03925_at	-6	A	-14	A	-14	A	21	A	73	P	-6	A	33	A	20	A	97	P	6	A	-11	A	1	A	-152	A	-296	A	-246	A	-431	A	84	A	10	A	33	A	42	A	27	A	45	A	36	A	47	A
ALKALINE PHOSPHATASE, INTESTINAL PRECURSOR	J03930_at	187	A	295	A	129	A	120	A	340	P	95	A	160	A	43	A	98	A	46	P	173	P	78	A	135	A	161	A	77	A	86	A	92	A	136	A	87	A	133	A	170	A	124	A	269	A	121	A
Adenosine triphosphatase mRNA	J04027_at	-33	A	-1	A	-19	A	-33	A	39	P	1	A	51	A	-17	A	-38	A	-19	A	-5	A	-9	A	146	P	73	A	182	M	141	P	54	A	3	A	-31	A	-25	A	-35	A	25	A	-51	A	17	A
MTHFD Methylenetetrahydrofolate dehydrogenase- methenyltetrahydrofolate cyclohydrolase-formyltetrahydrofolate synthetase	J04031_at	53	A	242	P	73	A	7	A	138	P	38	A	-12	A	21	A	127	P	15	A	-4	A	25	A	266	P	138	P	207	A	375	P	216	P	8	A	115	A	38	A	131	P	67	A	88	A	122	P
GCG Glucagon	J04040_at	64	A	32	A	63	A	54	P	29	A	20	A	11	A	0	A	19	A	36	A	19	A	29	A	-69	A	24	A	-45	A	90	A	40	A	31	A	43	A	39	A	100	P	72	P	46	A	26	A
CBR Carbonyl reductase	J04056_at	-258	A	-70	A	-85	A	-48	A	42	A	-24	A	46	A	-31	A	49	P	-1	A	13	A	-67	A	283	A	74	A	67	A	-8	A	33	A	-65	A	-217	A	18	A	-21	A	47	A	-84	A	17	A
ETFA Electron-transfer-flavoprotein, alpha polypeptide (glutaric aciduria II)	J04058_at	-7	A	-20	A	32	A	9	A	55	A	19	A	28	A	-9	A	70	P	0	A	1	A	11	A	166	P	126	P	226	A	143	P	84	P	15	A	-19	A	47	P	53	P	-30	A	-11	A	19	A
EGR2 Early growth response 2 (Krox-20 (Drosophila) homolog)	J04076_at	-37	A	-1	A	-29	A	-8	A	70	A	3	A	-12	A	5	A	14	A	-2	A	36	A	-84	A	126	A	-134	A	286	P	-110	A	93	P	16	A	2	A	6	A	-26	A	-37	A	-31	A	46	A
C1S Complement component 1, s subcomponent	J04080_at	36	A	82	P	606	P	-23	A	1073	P	858	P	2590	P	61	A	2848	P	60	P	111	P	46	P	1173	P	769	P	1440	P	1810	P	2248	P	102	A	407	P	1742	P	790	P	266	P	114	A	2738	P
TOP2A Topoisomerase (DNA) II alpha (170kD)	J04088_at	49	A	62	A	18	A	4	A	51	A	56	A	35	A	11	A	-12	A	-2	A	4	A	78	P	35	A	89	A	80	A	29	A	23	A	1	A	57	A	47	A	59	A	46	A	37	A	45	A
Erythroblastosis virus oncogene homolog 1 (ets-1) mRNA	J04101_at	-307	A	-189	A	-93	A	-55	A	-71	A	-56	A	-24	A	-17	A	63	A	-89	A	-41	A	-187	A	-81	A	-62	A	-130	A	-127	A	-154	A	-196	A	-199	A	-95	A	-127	A	-121	A	-136	A	-225	A
ETS2 V-ets avian erythroblastosis virus E26 oncogene homolog 2	J04102_at	-80	A	-78	A	-53	A	-78	A	-108	A	-115	A	-58	A	25	A	-120	A	-18	A	1	A	-73	A	100	A	20	A	40	A	-50	A	-14	A	-71	A	-246	A	-49	A	-192	A	-70	A	-210	A	-53	A
C-jun proto oncogene (JUN), clone hCJ-1	J04111_at	12	A	6	A	18	A	26	A	102	A	70	P	51	A	29	A	76	A	4	A	49	P	68	A	274	A	272	A	85	A	117	A	58	A	1	A	50	A	44	A	29	A	-2	A	-28	A	63	A
CD3Z CD3Z antigen, zeta polypeptide (TiT3 complex)	J04132_at	-138	A	-35	A	-90	A	-46	A	-1	A	-109	A	86	A	-17	A	-216	A	-8	A	-40	A	3	A	-330	A	-283	A	-295	A	-299	A	-4	A	-65	A	-219	A	27	A	-52	A	-54	A	112	A	63	A
IL7 Interleukin 7	J04156_at	-25	A	-45	A	-14	A	-6	A	5	A	24	A	-5	A	-7	A	25	P	-2	A	23	A	-3	A	-3	A	63	P	30	A	35	A	17	A	-1	A	8	A	-7	A	6	A	-1	A	-11	A	-4	A
FCGR3 Fc fragment of IgG, low affinity IIIa, receptor for (CD16)	J04162_at	75	A	63	A	122	P	46	A	42	A	82	P	92	P	36	P	284	P	1	A	18	A	50	A	104	P	134	A	66	A	163	P	249	P	55	A	84	A	148	P	111	A	45	A	87	A	290	P
RPS3 Ribosomal protein S3	J04164_at	-63	A	65	A	9003	P	-1	A	4457	P	2936	P	1527	P	539	P	4142	P	325	P	-69	P	110	P	1346	P	2687	P	791	P	2191	P	2031	P	261	M	253	P	1193	P	925	P	323	P	115	A	3779	P
PGAM1 Phosphoglycerate mutase 1 (brain)	J04173_at	10	A	218	A	428	P	221	A	882	P	404	P	470	P	87	P	881	P	112	P	11	P	44	M	2213	P	1913	P	1751	P	3046	P	1552	P	164	A	415	P	532	P	915	P	164	A	239	A	1394	P
COL11A1 Collagen, type XI, alpha 1	J04177_at	125	P	182	P	160	P	152	P	1705	P	130	P	266	P	67	P	617	P	8	A	58	A	73	P	96	A	94	A	72	M	122	A	590	P	270	P	153	P	154	P	299	P	43	A	171	P	2431	P
CYC1 Cytochrome c-1	J04444_at	-645	A	-489	A	39	P	-25	A	537	P	101	A	-15	P	32	A	-19	P	-53	A	-275	A	-729	A	809	P	166	P	470	P	586	P	328	A	8	A	-422	A	222	A	394	A	-85	A	-503	A	167	A
LGALS1 Ubiquinol-cytochrome c reductase core protein II	J04456_at	47	A	5	A	1169	P	153	A	1380	P	1103	P	749	P	146	P	1834	P	237	P	161	P	175	P	1563	P	1470	P	1644	P	1936	P	491	P	95	P	191	P	1781	P	1520	P	65	A	-27	A	2476	P
Mitochondrial creatine kinase (CKMT) gene	J04469_at	-126	A	-50	A	8	A	-20	A	10	A	13	A	307	P	-14	A	190	P	0	A	45	A	49	A	377	P	331	P	768	P	177	M	27	A	-15	A	9	A	-27	A	-26	P	-5	P	-9	A	105	A
GYS1 Glycogen synthase 1 (muscle)	J04501_at	60	A	-366	A	65	A	57	A	56	A	3	A	61	A	45	A	149	A	20	A	24	A	44	A	242	A	400	A	282	A	451	A	84	A	-85	A	95	A	78	A	118	A	75	A	115	A	-43	A
ANX7 Annexin VII (synexin)	J04543_at	-12	A	32	A	-21	A	-9	A	204	P	4	A	89	P	21	A	127	P	1	A	37	A	7	A	764	P	674	P	719	P	755	P	91	A	-8	A	-19	A	11	A	66	P	-37	A	51	A	104	P
BGN Biglycan	J04599_at	231	A	268	A	-33	A	59	A	274	A	169	A	791	P	84	A	25	A	84	A	177	A	209	A	234	A	255	A	369	A	51	A	-33	A	7	A	262	A	-23	A	106	A	103	A	352	A	146	A
PEPD Peptidase D	J04605_at	-28	A	44	A	12	A	33	A	121	P	91	A	99	A	31	A	95	A	63	A	41	A	-2	A	139	A	16	A	140	A	-8	A	82	A	61	A	50	A	57	A	111	A	20	A	15	A	119	A
G22P1 Thyroid autoantigen 70kD (Ku antigen)	J04611_at	-161	A	-302	A	52	A	-77	A	391	P	108	P	-27	A	55	M	294	P	69	A	32	A	-42	A	1203	P	1170	P	1954	P	1565	P	303	P	-139	A	-69	A	82	P	70	P	-100	A	-165	A	235	P
SNRPN Small nuclear ribonucleoprotein polypeptide N	J04615_at	-45	A	128	A	411	P	272	P	1289	P	401	P	355	P	42	A	1216	P	143	P	457	P	147	A	3744	P	4095	P	3822	P	6007	P	848	P	89	A	69	A	311	P	116	A	185	A	82	A	460	P
SDC2 Syndecan 2 (heparan sulfate proteoglycan 1, cell surface-associated, fibroglycan)	J04621_at	-54	A	-84	A	-7	A	-12	A	165	A	4	A	5	A	-7	A	11	A	-2	A	-22	A	-75	A	202	P	50	A	24	A	90	M	2	A	-21	A	-75	A	-20	A	-38	A	-40	A	-30	A	31	A
BPI Bactericidal/permeability-increasing protein	J04739_at	-37	A	-30	A	24	A	-32	A	-30	A	-5	A	-10	A	3	A	8	A	8	A	-36	A	-36	A	-22	A	38	A	12	A	141	A	31	A	-66	A	-62	A	27	A	-26	A	-66	A	-18	A	-50	A
Autonomous replicating sequence H1 (ARSH1)	J04742_at	-38	A	-6	A	16	A	16	A	-2	A	10	A	9	A	22	A	-21	A	-5	A	10	A	-31	A	9	A	4	A	-10	A	-48	A	4	A	-26	A	-1	A	12	A	5	A	34	A	-3	A	6	A
TNNI1 Troponin I, skeletal, slow	J04760_at	51	A	-209	A	-42	A	85	A	3	A	-151	A	-87	A	-21	A	-23	A	-64	A	-80	A	-80	A	-12	A	143	A	166	A	140	A	55	A	40	A	-101	A	18	A	-164	A	-36	A	-77	A	3	A
ALCOHOL DEHYDROGENASE	J04794_at	-40	A	113	A	728	P	92	A	625	P	270	A	444	A	85	A	1162	P	33	A	233	A	366	A	2071	P	1795	P	2335	P	1941	P	724	P	48	A	140	A	562	A	442	A	43	A	8	A	815	P
Cytosolic adenylate kinase (AK1) gene	J04809_rna1_at	136	A	174	P	178	A	75	P	74	A	91	A	119	A	-36	A	233	P	13	A	-31	A	-20	A	277	A	216	A	188	A	227	A	136	P	62	A	174	A	139	M	108	A	60	P	385	P	108	A
Cytochrome c oxidase subunit VIII (COX8) mRNA	J04823_rna1_at	-226	A	-137	A	1373	P	68	A	1923	P	844	P	992	P	132	P	1651	P	117	P	347	P	232	P	3890	P	3077	P	4217	P	4917	P	1296	P	-46	A	86	A	626	P	1434	P	-72	A	-169	A	863	P
Alkaline phosphatase	J04948_at	-41	A	168	A	11	A	112	A	145	A	-70	A	86	A	-13	A	103	A	61	A	-95	A	42	A	211	A	229	A	314	A	311	A	9	A	-27	A	103	A	95	A	323	A	66	A	210	A	-93	A
CPM Carboxypeptidase M	J04970_at	-19	A	28	A	-7	A	17	A	5	A	28	A	2	A	19	A	37	A	-5	A	14	A	-20	A	47	A	48	A	21	A	113	A	202	P	4	A	21	A	4	A	21	A	28	A	34	A	26	A
LGALS1 Ubiquinol-cytochrome c reductase core protein II	J04973_at	36	A	-83	A	78	P	5	A	446	P	110	P	13	P	51	P	185	P	2	A	-19	A	3	A	426	P	410	P	590	P	581	P	115	P	-32	A	54	A	79	P	34	A	-16	A	30	A	81	P
ANT1 Adenine nucleotide translocator 1 (skeletal muscle)	J04982_at	-31	A	5	A	22	A	-26	A	56	P	-20	A	-1	A	-4	A	47	A	12	A	-5	A	13	A	308	P	352	P	219	P	315	P	3	A	1	A	-29	A	16	A	10	A	-41	A	-51	A	52	A
90-kDa heat-shock protein gene, cDNA	J04988_at	307	P	154	A	1361	P	293	P	1709	P	1004	P	948	P	476	P	2392	P	253	P	718	P	445	P	7188	P	8384	P	8940	P	9180	P	3445	P	244	P	560	P	805	P	1969	P	574	P	328	P	2273	P
CATHEPSIN G PRECURSOR	J04990_at	213	A	240	A	187	M	130	A	145	A	206	A	83	A	35	P	194	P	26	P	39	A	19	A	220	A	305	A	214	A	330	P	177	M	135	A	296	A	264	P	187	A	6	A	326	A	67	A
EDN1 Endothelin 1 {alternative products}	J05008_at	-48	A	7	A	1	A	16	A	19	A	2	A	13	A	-4	A	3	A	-6	A	16	A	-19	A	37	A	-36	A	25	A	55	A	56	A	-1	A	27	A	-2	A	31	A	14	A	-21	A	69	A
ASPARTYL-TRNA SYNTHETASE	J05032_at	-20	A	-21	A	13	A	-3	A	27	A	-13	A	42	A	13	A	104	A	-1	A	-20	A	38	P	242	P	79	P	201	P	136	P	20	A	47	A	-43	A	12	A	-27	A	-17	A	-57	A	27	A
L-SERINE DEHYDRATASE	J05037_at	-43	A	-12	A	172	A	-151	A	-168	A	-241	A	-217	A	26	A	39	A	-30	A	-92	A	61	A	-294	A	-345	A	-206	A	-318	A	-170	A	31	A	-22	A	142	A	-469	A	-154	A	116	A	-363	A
TCN1 Transcobalamin I	J05068_at	26	A	-19	A	26	A	-2	A	-21	A	-11	A	-32	A	450	P	84	P	-22	A	-1	A	-13	A	-11	A	-14	A	-51	A	6	A	4	A	49	A	-31	A	13	A	-27	A	16	A	-57	A	68	A
MMP2 Matrix metalloproteinase 2 (gelatinase A; collagenase type IV)	J05070_at	-49	A	-27	A	134	P	97	P	24	A	321	P	13	A	193	P	97	P	2	A	20	A	58	P	45	A	55	A	111	A	97	P	410	P	-43	A	50	A	592	P	636	P	-18	A	31	M	261	P
PGAM2 Phosphoglycerate mutase 2 (muscle)	J05073_at	27	A	-19	A	-9	A	-30	A	-25	A	25	A	4	A	-36	A	-12	A	-19	A	16	A	54	A	-56	A	-129	A	-150	A	-130	A	-32	A	-15	A	-12	A	21	A	-24	A	-51	A	7	A	5	A
Na,K-ATPase subunit alpha 2 (ATP1A2) gene	J05096_rna1_at	26	A	25	A	-11	A	8	A	32	A	8	A	-14	A	8	A	6	A	-2	A	-29	A	20	A	97	A	91	P	60	A	176	A	19	A	12	A	34	A	4	A	60	P	29	A	-8	A	5	A
PNLIP Pancreatic lipase	J05125_at	-14	A	-22	A	-57	A	11	A	-21	A	1	A	-25	A	-18	A	-94	A	-2	A	-11	A	-5	A	-84	A	-90	A	-60	A	-109	A	-5	A	-19	A	-9	A	22	A	-13	A	-30	A	16	A	-16	A
CARBOXYPEPTIDASE N 83 KD CHAIN	J05158_at	-113	A	-7	A	-42	A	34	A	0	A	-60	A	-42	A	-8	A	-120	A	-2	A	-80	A	52	A	-10	A	9	A	-60	A	45	A	-47	A	40	A	35	A	81	A	-50	A	-86	A	45	A	-71	A
Sialoprotein precursor (IBSP) mRNA	J05213_at	-28	A	55	A	-11	A	0	A	-43	A	-40	A	49	A	-16	A	17	A	-8	A	3	A	3	A	14	A	28	A	-144	A	-119	A	-24	A	38	A	-48	A	5	A	-42	A	-111	A	60	A	-21	A
SPTAN1 Spectrin, alpha, non-erythrocytic 1 (alpha-fodrin)	J05243_at	-105	A	-69	A	302	P	122	A	369	P	118	A	135	P	43	P	219	P	34	P	75	A	62	M	443	P	429	P	315	P	630	P	254	P	-14	A	-17	A	147	P	132	A	-2	A	-101	A	221	A
RPA2 Replication protein A2 (32kD)	J05249_at	184	P	215	A	233	P	266	A	554	P	269	P	293	P	50	A	326	P	14	A	46	A	107	P	938	P	1016	P	940	P	1149	P	474	P	296	P	363	M	159	P	322	P	237	P	395	M	372	P
DPEP1 Dipeptidase 1 (renal)	J05257_at	-20	A	100	A	42	A	26	A	52	A	10	A	24	A	8	A	48	A	12	A	91	A	28	A	103	A	-56	A	27	A	106	A	-12	A	-3	A	16	A	8	A	43	A	87	A	120	A	-12	A
IMPDH1 IMP (inosine monophosphate) dehydrogenase 1	J05272_at	46	A	287	P	198	A	131	A	277	P	126	A	323	P	48	A	325	P	18	A	157	P	105	A	583	P	448	A	471	A	411	A	421	A	181	A	316	P	146	M	257	P	109	A	389	A	205	A
CKMT2 Creatine kinase, mitochondrial 2 (sarcomeric)	J05401_at	-15	A	-9	A	-7	A	-16	A	-21	A	39	A	5	A	-22	A	-11	A	-18	A	-28	A	12	A	74	A	-43	A	-88	A	28	A	-11	A	-8	A	31	A	-23	A	12	A	3	A	19	A	-20	A
UDP-GLUCURONOSYLTRANSFERASE 2B7 PRECURSOR, MICROSOMAL	J05428_at	45	A	38	A	-43	A	72	P	52	A	10	A	25	A	4	A	42	A	-5	A	8	A	19	A	-42	A	-100	A	-134	A	-64	A	45	A	-1	A	68	A	22	A	45	A	4	A	26	A	82	A
POLR2C RNA polymerase II, polypeptide C (33kD)	J05448_at	-105	A	-143	A	-61	A	-63	A	-77	A	-37	A	-77	A	14	A	0	A	-1	A	-34	A	0	A	-133	A	-131	A	-175	A	-251	A	-69	A	-139	A	-13	A	-39	A	-76	A	-101	A	-208	A	-11	A
GSTM3 Glutathione S-transferase M3 (brain)	J05459_at	-109	A	6	A	-49	A	-28	A	64	M	-4	A	-3	A	-2	A	-78	A	9	A	16	A	50	A	-14	A	-20	A	25	A	-32	A	95	M	-21	A	-7	A	-34	A	-18	A	15	A	17	A	-45	A
SPTB Spectrin, beta, erythrocytic (includes sperocytosis, clinical type I)	J05500_at	214	A	146	A	75	A	101	P	118	P	15	A	113	A	-2	A	184	P	5	A	55	A	90	A	74	A	64	A	126	A	207	A	50	A	113	A	172	P	91	M	125	A	41	A	178	A	34	A
MMP8 Matrix metalloproteinase 8 (neutrophil collagenase)	J05556_at	52	A	123	M	30	A	18	A	32	A	26	A	32	M	-6	A	36	A	14	A	3	A	34	A	54	A	8	A	33	A	-24	A	63	A	118	A	3	A	35	A	75	P	34	A	4	A	77	P
Proliferating cell nuclear antigen (PCNA) gene, promoter region	J05614_at	-8	A	-15	A	31	A	55	A	-6	A	0	A	35	A	34	A	-6	A	-12	A	35	A	6	A	168	A	293	M	209	M	138	M	-16	A	47	A	-2	A	-2	A	106	A	50	A	-3	A	-15	A
ATP6D ATPase, H+ transporting, lysosomal (vacuolar proton pump) 42kD	J05682_at	83	A	34	A	39	A	18	A	76	P	-5	A	0	A	17	A	62	P	11	A	-5	A	-22	A	160	P	195	P	230	P	179	P	88	P	-11	A	35	A	28	A	92	A	64	A	33	A	78	P
Metallothionein-I-A gene, complete coding sequence	K01383_at	93	A	60	A	180	A	26	A	128	P	99	P	66	A	11	A	44	A	4	A	29	A	-4	A	259	P	231	A	310	P	250	P	128	A	95	A	43	A	119	A	80	A	70	A	144	A	85	A
PI Protease inhibitor 1 (anti-elastase), alpha-1-antitrypsin	K01396_at	84	A	52	A	128	P	58	A	220	P	110	A	89	A	42	P	6256	P	15	A	15	A	89	A	116	A	182	A	285	P	247	A	872	P	52	A	740	P	2107	P	1012	P	214	P	94	A	126	P
Blym-1 transforming gene, complete coding region	K01884_at	-29	A	-22	A	-10	A	47	A	-8	A	-11	A	-16	A	26	A	11	A	-21	A	-46	A	78	A	32	A	-5	A	-60	A	25	A	-6	A	12	A	-48	A	12	A	0	A	-50	A	18	A	-2	A
NPY Neuropeptide Y	K01911_at	40	A	99	A	16	A	2	A	-36	A	17	A	114	P	-2	A	-14	A	36	P	913	P	644	P	10440	P	1386	P	8401	P	2503	P	4	A	-13	A	45	A	0	A	2	A	4	A	123	A	-18	A
GRP Gastrin-releasing peptide	K02054_at	-62	A	84	A	16	A	41	A	121	P	33	A	24	A	27	A	56	A	5	A	-15	A	4	A	6	A	834	P	5	A	16	A	16	A	76	M	6	A	19	A	16	A	30	M	29	A	37	A
OTC Ornithine carbamoyltransferase	K02100_at	80	A	36	A	34	A	32	A	33	A	29	A	2	A	-9	A	48	A	10	A	-7	A	32	A	-25	A	10	A	-2	A	-54	A	27	A	28	A	74	A	56	A	29	A	-10	A	77	A	33	A
ANGIOTENSINOGEN PRECURSOR	K02215_at	12	A	4	A	-3	A	19	A	-61	A	-51	A	16	A	0	A	27	A	0	A	20	A	7	A	-11	A	-40	A	210	A	-149	A	37	A	0	A	40	A	-2	A	-17	A	-2	A	-18	A	-16	A
BETA-NEOENDORPHIN-DYNORPHIN PRECURSOR	K02268_at	42	A	104	A	21	A	-4	A	37	A	52	A	98	A	39	A	22	A	44	A	56	A	102	A	21	A	-21	A	-87	A	-244	A	-97	A	-72	A	-64	A	-31	A	38	A	-38	A	31	A	-124	A
F9 Coagulation factor IX (plasma thromboplastic component, Christmas disease, hemophilia B)	K02402_at	0	A	2	A	-14	A	11	A	10	A	-21	A	2	A	-8	A	-6	A	-1	A	7	A	16	A	-26	A	-45	A	-33	A	-24	A	2	A	-9	A	-11	A	-17	A	-9	A	6	A	8	A	-8	A
TCRB gene extracted from Human T-cell receptor germline beta-chain J-beta-1 gene cluster: J-beta-1-1 and J-beta-1-2 genes; and D-beta-1-1 gene	K02545_cds2_at	33	A	17	A	11	A	17	A	18	A	28	A	13	A	6	A	8	A	-5	A	-41	A	-8	A	65	A	84	A	22	A	25	A	27	A	25	A	-35	A	12	A	-9	A	-33	A	7	A	-1	A
NP Nucleoside phosphorylase	K02574_at	127	A	162	A	138	P	152	P	149	A	197	A	107	A	89	P	430	P	20	A	17	A	30	A	560	P	529	P	521	P	457	P	301	P	192	A	247	A	188	P	289	P	104	P	325	A	562	P
COMPLEMENT C3 PRECURSOR	K02765_at	-78	A	-76	A	495	P	87	A	547	P	1163	P	7159	P	97	P	3799	P	137	A	36	A	93	A	159	A	225	A	320	A	786	P	865	P	42	A	407	P	3603	P	154	A	74	A	18	A	281	P
Gamma-G2-psi gene extracted from Human gamma-C-crystallin (gamma-3) gene	K03008_cds1_at	-1	A	-20	A	-18	A	12	A	6	A	-18	A	10	A	-8	A	56	A	-8	A	-11	A	-20	A	-70	A	-84	A	-44	A	-88	A	-11	A	-24	A	-62	A	11	A	-36	A	-27	A	-33	A	28	A
Gamma-G2-psi gene extracted from Human gamma-C-crystallin (gamma-3) gene	K03008_cds2_at	127	A	38	A	76	A	121	P	40	A	33	A	88	A	-22	A	70	A	3	A	45	A	39	A	147	A	76	A	230	A	105	A	100	A	69	A	72	P	70	A	34	A	65	M	77	A	99	P
PLAT Plasminogen activator, tissue type (t-PA)	K03021_at	156	A	89	A	38	A	150	A	15	A	57	A	69	A	56	P	33	A	3	A	-47	A	-51	A	105	A	138	A	223	A	188	A	132	A	36	A	37	A	28	A	164	A	160	P	218	A	98	A
(HepG2) glucose transporter gene mRNA	K03195_at	74	P	67	A	79	P	48	A	227	P	71	A	108	A	15	A	188	P	7	A	24	A	5	A	353	P	411	P	419	P	393	A	65	P	81	A	81	P	78	A	133	P	119	M	139	P	127	P
PROTO-ONCOGENE TYROSINE-PROTEIN KINASE SRC	K03218_at	0	A	-60	A	-63	A	-24	A	-14	A	52	A	-21	A	-27	A	37	A	-26	A	-48	A	-111	A	-171	A	-68	A	-280	A	-211	A	-4	A	-47	A	5	A	34	A	-5	A	-42	A	13	A	-19	A
C1QB Complement component 1, q subcomponent, beta polypeptide	K03430_at	111	A	150	P	582	P	148	A	68	P	499	P	494	P	66	A	1048	P	11	A	16	A	67	A	218	A	150	A	298	M	256	A	1364	P	174	P	363	P	1122	P	575	P	61	A	128	A	601	P
Alpha-tubulin isotype H2-alpha gene, last exon	K03460_at	-65	A	99	A	288	P	55	P	48	A	170	P	235	P	84	M	346	M	26	A	51	A	-54	A	753	P	1077	P	1770	P	1320	P	451	A	-1	P	184	A	51	P	128	A	126	A	136	A	161	P
MUELLERIAN INHIBITING FACTOR PRECURSOR	K03474_at	-19	A	73	A	82	A	-12	A	32	A	83	A	4	A	-21	A	-128	A	-18	A	-13	A	-17	A	100	A	-67	A	-55	A	-59	A	-14	A	-27	A	-106	A	-16	A	-30	A	-14	A	-112	A	6	A
GPI Glucose phosphate isomerase	K03515_at	179	A	17	A	650	P	184	A	578	P	262	P	828	P	218	P	1269	P	87	P	225	P	-8	A	1341	P	1337	P	2109	P	1828	P	528	M	234	A	236	A	392	P	273	P	260	P	103	A	519	P
GHRF gene (growth hormone releasing factor) extracted from Human growth hormone-releasing factor (GRF) gene, exon 1 (	L00137_cds1_at	156	A	172	A	82	A	53	A	68	A	27	A	62	A	-18	A	103	A	21	A	-29	A	27	A	260	A	309	A	94	A	91	A	74	A	20	A	91	A	94	A	4	A	-58	A	0	A	101	A
LOW-DENSITY LIPOPROTEIN RECEPTOR PRECURSOR	L00352_at	14	A	46	A	69	A	9	A	130	P	73	A	96	P	1	A	364	P	10	A	117	P	-3	A	2362	P	1212	P	2556	P	829	P	281	P	-8	A	70	A	84	P	134	P	0	A	11	A	232	P
PROCHOLECYSTOKININ PRECURSOR	L00354_at	3	A	-119	A	-10	A	8	A	-54	A	11	A	8	A	-15	A	16	A	15	A	10	A	-16	A	192	M	511	P	128	A	106	A	11	A	9	A	-19	A	-35	A	8	A	-47	A	-8	A	-22	A
FNTB Farnesyltransferase, CAAX box, beta	L00635_at	-32	A	70	A	9	A	41	A	102	A	29	A	12	A	33	A	30	A	22	A	15	A	35	A	141	A	98	A	213	A	146	A	119	A	72	A	98	A	38	A	16	A	20	A	216	A	97	A
CBS Cystathionine-beta-synthase	L00972_at	71	A	68	A	53	A	107	P	54	M	87	A	35	A	8	A	31	A	0	A	82	A	53	A	217	P	66	P	84	P	74	A	32	A	78	A	124	A	-7	A	110	A	76	A	93	A	32	P
TATA element modulatory factor mRNA	L01042_at	0	A	-55	A	-10	A	-35	A	10	A	-21	A	-6	A	6	A	91	P	-21	A	53	A	84	A	-71	A	-48	A	-69	A	-67	A	-73	A	-65	A	15	A	-6	A	4	A	-15	A	-3	A	-24	A
PRKCQ Protein kinase C-theta	L01087_at	34	A	79	A	-41	A	169	A	41	A	31	A	62	A	29	A	112	A	29	A	900	A	843	A	-465	A	-443	A	-234	A	-427	A	-281	A	-336	A	234	A	-53	A	306	A	119	A	214	A	-538	A
GHRHR Growth hormone-releasing hormone receptor	L01406_at	9	A	-14	A	-28	A	16	A	82	A	7	A	-22	A	-68	A	21	A	30	A	-23	A	35	A	-10	A	58	A	129	A	72	A	-36	A	-2	A	-39	A	58	A	-144	A	-65	A	-44	A	202	A
CLC Charot-Leyden crystal protein	L01664_at	28	A	-8	A	-6	A	0	A	-20	A	-5	A	-7	A	-8	A	1	A	-5	A	-58	A	-7	A	35	A	-29	A	38	A	-7	A	-24	A	26	A	-53	A	-9	A	39	A	30	A	39	A	-15	A
RDX Radixin	L02320_at	1	A	-9	A	-11	A	27	A	-44	A	-8	A	18	A	11	A	1	A	12	A	10	A	-10	A	-1	A	-83	A	-10	A	-82	A	-41	A	-17	A	16	A	19	A	-43	A	8	A	45	A	27	A
GSTM5 Glutathione S-transferase M5	L02321_at	205	A	23	A	-40	A	30	A	-81	A	7	A	19	A	-41	A	-64	A	0	A	97	A	95	A	51	A	114	A	94	A	126	A	-159	A	24	A	-55	A	68	A	135	A	27	A	203	A	82	A
26S PROTEASE REGULATORY SUBUNIT 4	L02426_at	99	A	72	A	198	P	39	A	612	P	238	P	137	P	45	A	922	P	60	P	114	P	51	A	1280	P	1029	P	1436	P	1284	P	361	P	111	A	95	A	339	P	399	P	157	P	126	A	377	P
CSTF1 Cleavage stimulation factor, 3' pre-RNA, subunit 1, 50kD	L02547_at	7	A	44	A	25	A	-18	A	42	A	-4	A	30	A	37	A	116	P	-9	A	240	P	101	A	-40	A	-47	A	147	A	22	A	14	A	-58	A	49	A	1	A	0	A	-59	A	-40	A	-80	A
TCN2 Transcobalamin II	L02648_at	77	A	35	A	83	A	80	A	-18	A	63	A	-58	A	-19	A	24	A	28	A	-20	A	-98	A	-128	A	-108	A	-45	A	175	A	180	A	27	A	119	A	154	A	190	A	-91	A	166	A	157	A
DRA Down-regulated in adenoma	L02785_at	12	A	11	A	-6	A	22	A	-16	A	-19	A	2	A	-5	A	22	A	-5	A	3	A	-21	A	-49	A	-49	A	-38	A	-118	A	-40	A	19	A	-22	A	-24	A	-53	A	-16	A	-41	A	-2	A
Potassium channel Kv2.1 mRNA	L02840_at	89	A	285	A	28	A	8	A	66	A	19	A	-21	A	14	A	1	A	18	A	34	A	17	A	50	A	100	A	-19	A	79	A	-7	A	6	A	38	A	12	A	-2	A	19	A	62	A	31	A
62 kDa paraneoplastic antigen mRNA, 3' end	L02867_at	-8	A	231	A	176	A	66	A	-193	A	69	A	105	A	17	A	126	A	3	A	70	P	51	A	-307	A	-147	A	-209	A	-175	A	23	A	-13	A	-111	A	71	A	200	M	62	A	69	A	127	A
PPARA Peroxisome proliferative activated receptor, alpha	L02932_at	-2	A	8	A	-39	A	25	A	-13	A	-2	A	19	A	-12	A	10	A	-5	A	-25	A	-58	A	-10	A	-75	A	-59	A	-180	A	21	A	31	A	-6	A	-15	A	28	A	45	A	29	A	5	A
CRYM Crystallin Mu	L02950_at	-12	A	37	A	-253	A	22	A	-64	A	-21	A	-53	A	23	A	-14	A	-36	A	11	A	-15	A	-484	A	-555	A	-1494	A	-1649	A	-1	A	38	A	12	A	-15	A	35	A	-25	A	137	P	23	A
BASONUCLIN	L03427_at	-48	A	11	A	-202	A	0	A	-57	A	-35	A	46	A	18	A	-68	A	-21	A	-12	A	2	A	-780	A	-944	A	-1241	A	-1429	A	-33	A	5	A	1	A	-12	A	3	A	-62	A	-3	A	1	A
M4 protein mRNA	L03532_at	-47	A	-28	A	136	P	79	A	435	P	142	P	50	P	23	A	253	P	28	A	30	A	-38	A	806	P	919	P	791	P	1040	P	136	P	28	A	-28	A	66	P	98	P	0	A	-17	A	190	P
MYL5 Myosin, light polypeptide 5, regulatory	L03785_at	142	A	297	A	90	A	214	P	151	P	81	A	117	A	52	A	139	A	23	A	130	P	316	M	161	P	127	P	54	A	143	P	120	A	158	A	127	A	105	M	124	A	172	P	197	A	163	P
LYMPHOTOXIN-BETA RECEPTOR PRECURSOR	L04270_at	-274	A	-490	A	-40	A	-67	A	221	A	42	A	45	A	32	A	188	A	-116	A	140	A	36	A	405	A	305	A	365	A	539	P	-112	A	-250	A	-246	A	-60	A	62	A	41	A	-77	A	-267	A
(clone CC6) NADH-ubiquinone oxidoreductase subunit mRNA, 3' end cds	L04490_at	-127	A	-61	A	251	A	-25	A	180	A	93	A	82	A	0	A	144	A	50	A	128	A	-58	A	334	A	203	A	65	A	365	A	235	P	5	A	-149	A	25	A	249	A	15	A	13	A	91	A
Nucleotide binding protein mRNA	L04510_at	-4	A	-15	A	-16	A	3	A	71	A	4	A	14	A	-8	A	5	A	-4	A	23	A	6	A	134	P	277	P	73	A	285	P	43	A	3	A	19	A	-28	A	30	A	-61	A	-7	A	42	A
Carbonic anhydrase-related protein VIII (CA8) mRNA, partial cds	L04656_at	64	A	19	A	16	A	19	A	60	A	23	A	28	A	-8	A	24	A	-8	A	16	A	29	A	104	P	91	A	130	P	136	P	53	A	-36	A	-36	A	18	A	55	A	17	A	45	A	29	A
KINESIN LIGHT CHAIN	L04733_at	-21	A	43	A	59	A	7	A	185	A	64	A	38	A	3	A	72	A	19	A	40	P	-18	A	465	P	340	P	454	P	635	P	231	A	34	A	64	A	33	A	76	A	42	A	6	A	110	A
KDR Kinase insert domain receptor (a type III receptor tyrosine kinase)	L04947_at	-120	A	-176	A	-214	A	-104	A	-143	A	-55	A	-115	A	-32	A	-145	A	-33	A	-76	A	-188	A	-142	A	-165	A	-133	A	-126	A	-163	A	-146	A	-217	A	-149	A	-64	A	-150	A	-238	A	-216	A
NEURON-SPECIFIC X11 PROTEIN	L04953_at	203	A	259	P	167	A	20	A	61	A	-54	A	54	A	14	A	156	P	6	A	-27	A	63	P	90	A	94	A	114	P	92	P	112	P	42	A	267	P	113	P	27	A	34	A	273	P	74	A
Dual specificity phosphatase tyrosine/serine mRNA	L05147_at	-170	A	-240	A	-130	A	-33	A	-89	A	-113	A	-80	A	-11	A	-85	A	-63	A	-81	A	-27	A	-168	A	-108	A	-191	A	-124	A	-107	A	-132	A	-165	A	-71	A	-112	A	-58	A	-153	A	-152	A
Protein tyrosine kinase related mRNA sequence	L05148_at	-10	A	-36	A	153	A	28	A	21	A	6	A	39	A	-2	A	135	A	42	A	-99	A	-87	A	903	A	75	A	24	A	526	M	-45	A	-191	A	132	A	120	A	-73	A	-62	A	24	A	241	A
CD44 gene (cell surface glycoprotein CD44) extracted from Human hyaluronate receptor (CD44) gene	L05424_cds2_at	-201	A	-86	A	-6	A	-53	A	35	A	-5	A	36	A	-42	A	-18	A	-36	A	-89	A	-66	A	8	A	-82	A	-133	A	-203	A	-94	A	-217	A	-202	A	-91	A	-153	A	-72	A	-281	A	-131	A
Autoantigen mRNA	L05425_at	-37	A	6	A	35	A	-39	A	106	P	-1	A	-23	A	-12	A	75	A	-9	A	-14	A	21	A	101	A	147	A	176	A	14	A	100	P	-17	A	11	A	31	A	57	A	43	A	-8	A	0	A
ADCY1 Adenylate cyclase 1 (brain)	L05500_at	-25	A	11	A	-12	A	-29	A	1	A	-92	A	6	A	34	A	-74	A	-20	A	-4	A	12	A	-173	A	-183	A	-164	A	-142	A	-113	A	-104	A	-145	A	-140	A	-65	A	-32	A	-28	A	-88	A
HTN1 Histatin 1	L05512_at	144	A	217	A	76	A	59	A	35	A	10	A	59	A	22	M	48	A	2	A	78	P	34	A	141	A	88	A	99	A	131	A	74	A	57	A	69	A	26	A	51	P	38	A	233	A	118	A
CAMP responsive element binding protein beta subunit (CREBPA) mRNA	L05515_at	-96	A	-25	A	-72	A	-34	A	-56	A	12	A	-32	A	-20	A	3	A	-23	A	-27	A	-30	A	-176	A	-388	A	-240	A	-182	A	-5	A	-18	A	-23	A	-24	A	-76	A	-45	A	-43	A	-35	A
SLC6A4 Solute carrier family 6 (neurotransmitter transporter, serotonin), member 4	L05568_at	-45	A	-4	A	-26	A	37	A	27	A	2	A	5	A	-19	A	22	A	-5	A	-10	A	-38	A	-123	A	-213	A	-250	A	-220	A	7	A	10	A	20	A	19	A	59	A	41	A	55	A	38	A
Serotonin receptor gene	L05597_at	4	A	-29	A	-9	A	2	A	31	A	-11	A	3	A	-15	A	-26	A	-12	A	8	A	-36	A	-3	A	-61	A	-66	A	-76	A	10	A	-19	A	-33	A	3	A	-25	A	-29	A	0	A	-11	A
Myosin binding protein H mRNA	L05606_at	-140	A	-54	A	-108	A	-51	A	-80	A	-82	A	-154	A	-48	A	-56	A	-39	A	-67	A	-11	A	-161	A	-63	A	-132	A	-112	A	-156	A	-143	A	-96	A	-118	A	-154	A	-56	A	-166	A	-257	A
EPHX2 Epoxide hydrolase 2, cytoplasmic	L05779_at	152	A	39	A	91	A	147	A	336	P	88	A	92	A	6	A	74	A	49	A	91	A	54	A	1285	P	1026	P	824	P	945	P	60	A	92	A	176	A	101	A	107	A	67	A	120	A	100	A
VDAC1 Voltage-dependent anion channel 1	L06132_at	18	A	34	A	196	P	21	A	340	P	138	P	288	P	15	A	381	P	31	A	51	P	-6	A	875	P	965	P	1659	P	1522	P	186	P	56	A	102	A	116	P	233	P	57	A	35	A	208	P
TYROSINE-PROTEIN KINASE RECEPTOR TIE-2 PRECURSOR	L06139_at	32	A	-15	A	-2	A	28	A	33	A	20	A	60	A	47	A	86	A	29	A	-206	A	50	A	-45	A	-220	A	2	A	-183	A	102	A	248	A	26	A	-11	A	-39	A	81	A	18	A	183	A
(clone SY11) golgin-95 mRNA	L06147_at	-507	A	-383	A	-71	A	-246	A	11	A	-234	A	-52	A	-52	A	-343	A	-73	A	-175	A	-130	A	-72	M	-246	A	38	P	-150	A	-295	A	-239	A	-439	A	-129	A	-163	A	-197	A	-388	A	-422	A
P5-1 mRNA	L06175_at	-20	A	52	A	8	A	0	A	25	A	-60	A	17	A	13	A	42	A	0	A	0	A	-71	A	26	A	99	P	73	P	66	A	-20	A	1	A	0	A	-2	A	-53	A	-17	A	52	A	31	A
PLOD Lysyl hydroxylase	L06419_at	98	A	170	A	25	A	-31	A	146	P	-34	A	-59	A	39	P	283	P	-21	A	-15	A	-4	A	182	A	27	M	198	P	88	A	440	A	-308	A	-236	A	211	P	178	A	-95	A	-395	A	135	A
RPL37A Ribosomal protein L37a	L06499_at	3462	P	903	P	10569	P	2998	P	13031	P	10927	P	9283	P	1997	P	17700	P	2256	P	5399	P	3013	P	17483	P	18684	P	20839	P	17609	P	17222	P	1870	P	5153	P	9473	P	13118	P	3072	P	-80	A	14686	P
RPL12 Ribosomal protein L12	L06505_at	481	P	308	P	5065	P	1506	P	3937	P	2637	P	2662	P	1793	P	9476	P	861	P	2320	P	1345	P	9686	P	8266	P	13882	P	11969	P	4237	P	696	P	1314	P	3410	P	4938	P	824	P	114	A	4069	P
Transcription factor mRNA	L06633_at	-16	A	8	A	-35	A	0	A	-11	A	14	A	7	A	-49	A	39	P	3	A	32	A	-13	A	-2	A	-18	A	27	A	39	A	72	P	-56	A	16	A	-9	A	38	P	27	A	-19	A	11	A
CARS Cysteinyl-tRNA synthetase	L06845_at	-48	A	-559	A	-28	A	-191	A	222	A	-83	A	-74	A	0	A	-59	A	-70	A	-192	A	-115	A	133	A	349	P	133	P	363	P	-89	A	-123	A	-410	A	-98	A	-353	A	-216	A	-201	A	90	A
MAD MAD protein (MAX-binding protein)	L06895_at	-267	A	-272	A	-196	A	-189	A	-125	A	-159	A	-84	A	-53	A	-167	A	-53	A	-172	A	-147	A	-404	A	-401	A	-420	A	-415	A	-146	A	-230	A	-360	A	-127	A	-206	A	-193	A	-360	A	-249	A
HMGCL 3-hydroxymethyl-3-methylglutaryl-Coenzyme A lyase (hydroxymethylglutaricaciduria)	L07033_at	76	A	165	P	75	P	73	A	248	P	63	A	83	A	1	A	140	P	35	P	52	P	18	A	425	P	479	P	361	P	604	P	143	P	69	A	116	P	96	P	153	P	94	P	132	A	73	A
Calcium/calmodulin-dependent protein kinase (CAMK) isoform B mRNA sequence	L07044_at	-79	A	-99	A	19	A	-21	A	81	A	-34	A	4	A	10	A	21	A	-21	A	19	A	25	A	259	A	261	A	315	A	522	P	134	A	97	A	-97	A	-14	A	72	A	30	A	-63	A	-70	A
EHHADH Enyol-coA: hydratase 3-hydroxyacyl-coA dehydrogenase	L07077_at	-2	A	-3	A	21	A	-21	A	41	A	-2	A	17	A	1	A	40	A	1	A	32	A	27	A	68	P	55	P	62	P	57	P	-32	A	-12	A	-19	A	18	A	25	A	31	A	7	A	5	A
RECA Replication protein A (E coli RecA homolog, RAD51 homolog)	L07493_at	27	M	2	A	60	A	34	A	125	P	43	A	54	A	0	A	4	A	30	A	15	A	14	A	220	P	217	P	137	P	283	P	190	P	44	A	96	A	30	A	130	P	-2	A	64	A	122	P
HETEROCHROMATIN PROTEIN 1 HOMOLOG	L07515_at	-59	A	-62	A	-16	A	-15	A	63	P	18	A	13	A	14	A	88	A	-5	A	-134	A	-63	A	200	P	67	A	79	A	85	A	56	A	-33	A	3	A	-42	A	-30	A	-33	A	63	A	15	A
ACTIVATOR 1 36 KD SUBUNIT	L07540_at	-337	A	-339	A	-107	A	-112	A	-136	A	-132	A	-118	A	-22	A	-175	A	-96	A	-67	A	-117	A	-241	A	-272	A	-291	A	-244	A	-114	A	-110	A	-362	A	-159	A	-242	A	-117	A	-344	A	-146	A
RFC3 Replication factor C (activator 1) 3 (38kD)	L07541_at	42	A	26	A	5	A	36	A	16	A	8	A	45	A	27	P	16	A	-7	A	2	A	-17	A	-3	A	26	A	12	A	-57	A	41	A	11	A	55	A	0	A	65	A	85	A	81	A	7	A
ACY1 Aminoacylase 1	L07548_at	64	A	100	A	246	P	90	A	294	P	133	P	133	A	91	A	269	A	46	P	175	P	85	A	386	P	407	P	730	P	822	P	85	A	36	A	190	A	102	A	177	P	35	A	15	A	25	A
PPP2R3 Protein phosphatase 2 (formerly 2A), regulatory subunit B'' (PR 72), alpha isoform and (PR 130), beta isoform	L07590_at	-8	A	55	A	22	A	5	A	50	A	21	A	11	A	-3	A	103	P	-11	A	20	A	4	A	26	A	48	A	42	A	-7	A	29	A	8	A	13	A	-11	A	51	M	39	A	38	A	11	A
Peroxisome proliferator activated receptor mRNA	L07592_at	-215	A	-34	A	-53	A	-90	A	-87	A	-30	A	-1	A	-36	A	-277	A	-102	A	-5	A	-570	A	878	A	537	A	375	A	343	A	241	A	353	A	-266	A	-171	A	21	A	-93	A	116	P	552	A
TGFBR3 Transforming growth factor, beta receptor III (betaglycan, 300kD))	L07594_at	28	A	32	A	3	A	21	A	73	P	99	P	15	A	29	A	42	P	8	A	23	A	-20	A	171	P	102	P	93	A	307	P	44	A	-19	A	-40	A	14	M	0	A	54	P	-18	A	-3	A
RPS6KA2 Ribosomal protein S6 kinase, 90kD, polypeptide 2	L07597_at	-228	A	-87	A	-2	A	33	A	-51	A	56	P	-3	A	-1	A	89	A	-19	A	-36	A	-14	A	164	P	102	A	143	P	183	P	19	A	26	A	-140	A	64	P	-116	A	-91	A	-44	A	45	A
INTERFERON GAMMA UP-REGULATED I-5111 PROTEIN PRECURSOR	L07633_at	65	A	-9	A	576	P	26	A	919	P	361	P	219	P	153	P	640	P	58	P	206	P	35	A	1115	P	1235	P	1513	P	1461	P	512	P	31	A	88	A	287	P	470	P	111	A	38	A	259	P
DIHYDROPRYRIDINE-SENSITIVE L-TYPE, SKELETAL MUSCLE CALCIUM CHANNEL GAMMA SUBUNIT	L07738_at	-93	A	108	A	-108	A	-229	A	12	A	-90	A	90	A	-37	A	-42	A	26	A	396	A	237	A	-338	A	-79	A	-269	A	80	A	-198	A	5	A	-80	A	-6	A	-88	A	102	A	-104	A	-296	A
IEF SSP 9502 mRNA	L07758_at	-66	A	4	A	63	A	15	A	199	P	50	A	8	A	6	A	106	P	15	A	-9	A	-24	A	112	A	52	A	188	A	208	P	94	P	19	A	52	A	31	A	91	A	17	A	-11	A	92	A
CES2 Carboxylestease 2 (liver)	L07765_at	111	A	133	P	77	M	84	P	57	A	40	A	60	A	0	A	115	P	49	A	33	A	14	A	327	P	117	A	190	P	274	A	258	P	49	A	144	A	198	P	80	P	13	A	94	A	221	P
ERBB4 V-erb-a avian erythroblastic leukemia viral oncogene homolog-like 4	L07868_at	5	A	-106	A	-6	A	20	A	-77	A	38	A	1	A	-20	A	-6	A	-1	A	-4	A	7	A	20	A	-28	A	-41	A	-65	A	30	A	6	A	-26	A	-12	A	41	A	-58	A	25	A	-16	A
GNRHR Gonadotropin-releasing hormone receptor	L07949_at	18	A	45	A	20	A	4	A	-5	A	-2	A	18	A	15	A	6	A	-9	A	4	A	-2	A	-13	A	22	A	5	A	14	A	34	A	1	A	-24	A	27	A	29	A	-33	A	39	A	-28	A
GBE1 Glucan (1,4-alpha-), branching enzyme 1 (glycogen branching enzyme, Andersen disease, glycogen storage disease type IV)	L07956_at	-52	A	-69	A	3	A	0	A	81	A	19	A	-9	A	-6	A	64	A	-20	A	20	A	-6	A	230	A	130	A	184	P	188	A	137	A	-48	A	-15	A	1	A	64	P	-74	A	-60	A	126	A
DNAJ PROTEIN HOMOLOG 2	L08069_at	-45	A	-3	A	228	P	-34	A	48	P	40	A	-6	A	22	A	141	P	3	A	89	P	12	A	471	P	469	P	595	P	433	P	100	P	37	A	14	A	-21	A	38	P	15	A	9	A	83	P
CMKBR7 Chemokine (C-C) receptor 7	L08177_at	-26	A	-42	A	-2	A	-2	A	-16	A	17	A	4	A	0	A	7	A	-6	A	12	A	-4	A	56	A	7	A	61	P	32	A	15	A	-1	A	-2	A	-19	A	-12	A	-21	A	-14	A	11	A
Cytokine receptor (EBI3) mRNA	L08187_at	198	A	232	M	139	A	129	A	155	A	134	A	115	A	34	A	180	A	27	A	104	A	-39	A	400	P	399	P	455	P	441	P	304	P	278	A	231	A	147	A	174	A	54	A	308	A	202	P
INDUCED MYELOID LEUKEMIA CELL DIFFERENTIATION PROTEIN MCL1	L08246_at	-13	A	-10	A	310	P	48	P	1335	P	305	P	131	P	36	A	676	P	68	P	289	P	125	P	3186	P	1875	P	2438	P	2520	P	1773	P	19	A	67	A	556	P	237	P	68	P	-18	A	1016	P
Achaete scute homologous protein (ASH1) mRNA	L08424_at	-8	A	-16	A	34	A	-1	A	1	A	-12	A	25	A	17	A	8	A	2	A	36	A	-13	A	26	A	-29	A	12	A	21	A	10	A	10	A	-2	A	-9	A	-34	A	-45	A	-15	A	3	A
GABRA5 Gamma-aminobutyric acid (GABA) A receptor, alpha 5)	L08485_at	19	A	-13	A	10	A	18	A	29	A	1	A	-16	A	8	A	-1	A	-8	A	-15	A	20	A	12	A	-22	A	-25	A	-24	A	23	A	6	A	38	A	22	A	3	A	36	A	10	A	4	A
INPP1 Inositol polyphosphate-1-phosphatase	L08488_at	-39	A	-39	A	-24	A	37	A	71	A	-56	A	-7	A	-21	A	-17	A	13	A	0	A	-3	A	105	A	130	A	28	A	26	A	-11	A	-5	A	-60	A	2	A	22	A	-16	A	-74	A	-45	A
VDAC2 Voltage-dependent anion channel 2	L08666_at	69	A	68	A	243	P	116	P	431	P	240	P	236	P	89	P	341	P	14	A	132	P	189	P	1244	P	1040	P	1501	P	1634	P	284	P	194	A	247	P	60	A	181	P	107	A	245	A	294	P
Trichohyalin (TRHY) gene	L09190_rna1_at	68	P	34	A	41	A	46	A	26	A	52	A	2	A	4	A	35	P	28	P	14	A	51	A	77	A	118	A	81	A	36	A	70	A	-6	A	66	A	7	A	40	A	43	A	104	P	67	P
ATP6A2 ATPase, H+ transporting, lysosomal (vacuolar proton pump), alpha polypeptide, 70kD, isoform 2	L09234_at	-2	A	-7	A	-9	A	41	P	14	A	20	A	-16	A	9	A	-3	A	2	A	11	A	31	A	-81	A	-89	A	-73	A	-102	A	3	A	-22	A	-16	A	-23	A	-4	A	-46	A	-39	A	1	A
ATP6A1 ATPase, H+ transporting, lysosomal (vacuolar proton pump), alpha polypeptide, 70kD, isoform 1	L09235_at	8	A	19	A	1	A	19	A	28	A	-38	A	14	A	-12	A	37	A	5	A	-13	A	62	A	-74	A	59	A	-14	A	-203	A	26	A	5	A	64	A	12	A	10	A	27	A	4	A	30	A
(chromosome 3p25) membrane protein mRNA	L09260_at	28	A	18	A	353	P	-17	A	361	P	76	M	195	P	74	P	410	P	51	A	73	P	68	A	702	P	647	P	971	P	723	P	248	P	-16	A	61	A	203	P	240	P	22	A	-8	A	291	P
INTESTINAL MEMBRANE A4 PROTEIN	L09604_at	34	A	261	A	530	P	131	A	673	P	282	P	1120	P	128	P	1479	P	124	M	217	A	95	A	514	P	964	P	714	P	910	P	419	P	184	A	183	A	378	P	585	P	193	A	456	P	575	P
C2 Complement component C2	L09708_at	30	A	111	M	142	P	138	P	167	A	71	A	569	P	17	A	730	P	59	P	91	P	-3	A	205	A	13	A	345	A	153	A	637	P	75	A	186	P	615	P	423	P	60	A	71	A	224	P
LAMP2 Lysosome-associated membrane protein 2 {alternative products}	L09717_at	33	A	9	A	86	P	16	A	190	P	37	A	52	A	27	A	192	P	7	A	36	A	17	A	731	P	793	P	657	P	770	P	197	P	15	A	26	A	61	A	144	A	24	A	0	A	101	P
(clone F4) transmembrane protein mRNA sequence	L09749_at	-21	A	-12	A	-29	A	-18	A	-25	A	-1	A	-26	A	-13	A	5	A	-32	A	10	A	16	A	-82	A	-83	A	-84	A	-97	A	-14	A	-6	A	-31	A	-39	A	-14	A	-23	A	-52	A	-47	A
CD30LG CD30 antigen ligand	L09753_at	-3	A	-37	A	-61	A	-34	A	-48	A	-29	A	-79	A	7	A	-33	A	-20	A	-25	A	-21	A	-310	A	-333	A	-404	A	-647	A	-22	A	-27	A	-74	A	-41	A	-48	A	-33	A	-65	A	-38	A
CRYBB2 Crystallin beta-B2	L10035_at	-51	A	-91	A	-55	A	-2	A	-33	A	-20	A	-14	A	-18	A	-42	A	-24	A	25	A	15	A	-211	A	-317	A	-323	A	-525	A	-65	A	38	A	-132	A	10	A	35	A	12	A	-218	A	-28	A
Sex-determining region Y (SRY) gene	L10102_rna1_at	-38	A	-2	A	17	A	-8	A	3	A	1	A	13	A	-2	A	39	A	-10	A	47	P	-26	A	-35	A	-60	A	-64	A	-56	A	47	A	-18	A	-13	A	19	A	-5	A	35	A	10	A	11	A
Surfactant protein A mRNA	L10123_at	54	P	-70	A	26	A	21	A	20	A	23	A	17	A	22	A	43	A	-9	A	37	A	16	A	74	P	63	P	11	A	-12	A	12	A	35	A	-8	A	13	A	-28	A	64	P	22	A	-4	A
CANX Calnexin	L10284_at	227	P	155	P	701	P	287	P	1335	P	491	P	1246	P	187	P	1137	P	183	P	590	P	312	P	2979	P	2554	P	5137	P	3061	P	812	P	148	P	266	P	413	P	819	P	380	P	247	A	754	P
PI3 Protease inhibitor 3, skin-derived (SKALP)	L10343_at	22	A	117	A	10	A	6	A	60	A	24	A	-5	A	23	A	53	A	-14	A	-17	A	53	A	62	A	131	A	114	A	70	A	70	A	-28	A	62	A	45	A	98	A	26	A	79	A	75	A
MXS1 Membrane component, X chromosome, surface marker 1	L10373_at	-18	A	76	A	10	A	39	A	4	A	58	A	54	A	-20	A	104	A	-1	A	-57	A	5	A	-62	A	113	A	-67	A	-1	A	76	A	83	A	47	A	73	A	53	A	127	A	132	A	16	A
(clone CTG-A4) mRNA sequence	L10374_at	35	A	32	A	-33	A	14	A	19	A	13	A	-46	A	0	A	-81	A	-15	A	-177	A	5	A	194	A	163	P	135	A	1	A	47	A	35	A	-31	A	10	A	-21	A	-39	A	-11	A	68	A
(clone CTG-B43a) mRNA sequence	L10378_at	83	A	198	A	69	A	69	P	374	P	67	A	117	P	67	A	130	P	47	A	16	A	77	A	358	P	220	P	326	P	408	P	221	P	108	A	125	A	163	P	58	A	32	A	194	A	212	P
2-5A-dependent RNase gene	L10381_at	-31	A	-29	A	-26	A	-36	A	-17	A	-42	A	-15	A	-3	A	-1	A	-16	A	-22	A	-2	A	-100	A	-97	A	-83	A	-75	A	-22	A	-18	A	-8	A	-13	A	-14	A	13	A	-62	A	-27	A
TGM3 Transglutaminase 3 (E polypeptide, protein-glutamine-gamma-glutamyltransferase)	L10386_at	-126	A	-68	A	72	A	-96	A	49	A	-22	A	-19	A	-13	A	-14	A	-18	A	-281	A	85	A	192	A	170	A	198	A	88	A	60	A	14	A	37	A	-5	A	-40	A	-125	A	72	A	10	A
DNA binding protein for surfactant protein B mRNA	L10403_at	-124	A	-62	A	-63	A	-108	A	16	A	-104	A	-68	A	-15	A	-75	A	-37	A	-63	A	41	A	-91	A	-182	A	-54	A	-21	A	-46	A	-37	A	-58	A	-23	A	-36	A	28	A	-45	A	-76	A
DNA binding protein for surfactant protein B mRNA	L10405_at	51	A	41	A	17	A	56	M	76	A	24	A	37	A	18	A	244	P	24	A	37	A	55	A	7	A	45	A	27	A	58	M	9	A	14	A	45	A	32	A	72	P	23	A	116	A	56	A
GNAL Guanine nucleotide binding protein (G protein), alpha activating activity polypeptide, olfactory type	L10665_at	-57	A	0	A	-8	A	-9	A	-3	A	10	A	-40	A	9	A	64	A	-20	A	-145	A	-41	P	129	A	72	A	-133	A	-71	A	-7	A	-39	A	-49	A	43	A	-12	A	-54	A	-12	A	129	A
PFN2 Profilin 2	L10678_at	-85	A	-33	A	11	A	-49	A	214	P	178	P	75	P	35	P	31	A	15	A	80	A	40	A	992	P	1031	P	797	P	935	P	215	P	-40	A	-34	A	9	A	130	P	-3	A	-47	A	267	P
PRE-MRNA SPLICING FACTOR SRP20	L10838_at	2	A	49	A	24	A	19	A	92	P	36	A	142	P	24	A	173	P	6	A	145	P	92	A	202	P	196	M	493	P	49	A	79	A	56	A	5	A	21	A	40	A	55	P	39	A	50	A
CDC42 Cell division cycle 42 (GTP-binding protein, 25kD)	L10844_at	-24	A	0	A	-41	A	-11	A	-30	A	61	A	46	A	8	A	-19	A	-59	A	16	A	21	A	-94	A	-145	A	-129	A	-217	A	23	A	11	A	95	A	-13	A	-53	A	16	A	99	A	21	A
Splicing factor (CC1.3) mRNA	L10910_at	-9	A	6	A	14	A	9	A	258	P	129	P	16	A	27	P	26	A	-10	A	19	A	33	A	1055	P	835	P	1316	P	1562	P	446	P	36	A	-5	A	11	A	28	A	-41	A	30	A	106	P
ALDEHYDE OXIDASE	L11005_at	12	A	-7	A	-9	A	32	A	35	A	4	A	126	P	11	A	27	A	-4	A	6	A	174	A	185	P	545	P	46	P	262	P	43	A	42	A	-2	A	6	A	-8	A	-54	A	1	A	0	A
Homeobox protein (HOX) gene, 3' end	L11239_at	-83	A	3	A	-14	A	19	A	51	A	65	A	65	A	-10	A	57	A	2	A	1	A	-15	A	-24	A	2	A	37	A	80	A	15	A	-13	A	-25	A	-4	A	90	A	16	A	-6	A	-1	A
DUAL SPECIFICITY MITOGEN-ACTIVATED PROTEIN KINASE KINASE 2	L11285_at	141	A	24	A	445	P	163	A	395	P	246	P	308	P	100	P	414	P	49	A	112	P	83	A	824	P	747	P	989	P	975	P	99	P	62	A	12	A	160	P	359	P	107	A	315	A	234	A
DUAL SPECIFICITY PROTEIN PHOSPHATASE PAC-1	L11329_at	-279	A	-192	A	-293	A	-80	A	-346	A	-241	A	-20	A	-37	A	-131	A	36	A	-80	A	-64	A	-294	A	-66	A	-578	A	-23	A	-32	A	-94	A	-310	A	5	A	-9	A	-25	A	-272	A	-83	A
NF2 Neurofibromin 2 (bilateral acoustic neuroma)	L11353_at	22	A	22	A	-30	A	25	A	18	A	-20	A	27	A	-1	A	-97	A	-28	A	19	A	11	A	49	A	-15	A	-108	A	84	A	-55	A	-37	A	-28	A	51	A	62	A	23	A	77	A	-12	A
Protocadherin 42 mRNA, 3' end of cds for alternative splicing PC42-8	L11369_at	-123	A	209	A	99	A	11	A	141	A	71	A	-40	A	13	A	111	A	29	A	-57	A	12	A	226	A	301	A	352	A	286	A	38	A	22	A	93	A	-6	A	53	A	7	A	60	A	143	A
Protocadherin 42 mRNA for abbreviated PC42	L11370_at	439	A	285	A	254	P	247	P	596	P	182	P	253	P	106	P	365	P	130	P	262	A	229	P	1128	P	1128	P	1471	P	1409	P	476	P	503	P	517	P	216	P	389	P	264	A	498	P	516	P
Protocadherin 43 mRNA, 3' end of cds for alternative splicing PC43-12	L11372_at	-30	A	91	A	36	A	-34	A	-3	A	-13	A	48	A	-12	A	6	A	-4	A	44	A	3	A	-126	A	-48	A	-146	A	-154	A	70	A	12	A	96	A	66	A	28	A	19	A	-30	A	21	A
Protocadherin 43 mRNA for abbreviated PC43	L11373_at	324	A	159	A	339	P	191	M	442	P	250	P	569	P	107	P	341	P	64	P	62	P	-36	A	1004	P	1015	P	1291	P	1506	P	475	P	239	P	283	P	265	P	251	P	64	A	240	A	514	P
RPL18 Ribosomal protein L18	L11566_at	161	A	-117	A	1846	P	37	A	2047	P	2038	P	1448	P	1159	P	4678	P	392	P	1523	P	571	P	7969	P	8277	P	11995	P	10815	P	951	P	133	A	394	P	1616	P	1951	P	590	P	-69	A	1654	P
Surfactant protein B mRNA	L11573_at	39	P	24	A	25	A	12	A	-5	A	3	A	-14	A	29	M	16	A	-19	A	-2	A	5	A	-40	A	8	A	-14	A	-4	A	-9	A	27	A	42	A	32	A	20	A	-26	A	55	A	11	A
Tetracycline transporter-like protein mRNA	L11669_at	-169	A	-24	A	145	P	-20	A	476	P	39	A	62	P	106	P	274	P	-3	A	86	A	-29	A	465	P	510	P	504	P	641	P	290	P	-124	A	-152	A	85	P	8	A	-19	A	-146	A	33	A
SERINE/THREONINE-PROTEIN KINASE RECEPTOR R4 PRECURSOR	L11695_at	-39	A	-96	A	-15	A	-41	A	-25	A	-15	A	-2	A	4	A	16	A	-9	A	-12	A	-17	A	-152	A	-186	A	-114	A	-170	A	-14	A	-27	A	-30	A	-2	A	17	A	20	A	-57	A	-33	A
HSD17B2 17 beta hydroxysteroid dehydrogenase, type 2	L11708_at	65	A	67	A	47	A	3	A	-22	A	-8	A	39	A	32	A	35	A	3	A	17	A	32	A	5	A	128	A	17	A	85	A	13	A	157	A	71	A	21	A	71	A	65	A	119	A	76	A
ADENYLYL CYCLASE-ASSOCIATED PROTEIN 1	L12168_at	341	A	220	A	703	P	203	P	777	P	634	P	571	P	98	P	1221	P	81	P	134	A	341	P	1649	P	1167	P	1743	P	1827	P	773	P	297	P	469	P	660	P	906	P	228	P	156	A	1504	P
THBS2 Thrombospondin 2	L12350_at	-3	A	49	A	112	P	28	A	639	P	131	P	603	P	18	A	573	P	-24	A	13	A	19	A	17	A	-7	A	23	A	55	A	423	P	61	A	73	A	325	P	90	P	9	A	-2	A	1663	P
HD Huntingtin (Huntington disease)	L12392_at	285	A	262	A	271	A	168	P	353	P	137	A	174	P	74	A	328	A	19	A	43	A	208	P	408	M	546	P	558	P	667	P	317	P	230	A	313	A	284	A	341	P	182	P	407	P	290	P
ENPEP Glutamyl aminopeptidase (aminopeptidase A)	L12468_at	40	A	4	A	27	A	30	A	22	A	9	A	22	A	-4	A	19	A	-16	A	-9	A	54	P	18	A	32	A	-9	A	-4	A	5	A	26	A	44	M	20	A	39	A	32	A	17	A	-12	A
RSU-1/RSP-1 mRNA	L12535_at	39	P	14	A	18	A	3	A	32	A	86	P	59	P	2	A	48	A	-7	A	-11	A	86	P	231	P	158	P	157	P	284	P	70	A	25	A	32	A	34	P	71	P	48	A	13	A	99	P
Engrailed protein (EN2) gene, 5' end	L12701_cds2_at	49	A	56	A	36	A	14	A	1	A	14	A	42	A	-9	A	36	A	-13	A	23	A	25	A	-3	A	15	A	-25	A	-65	A	-33	A	-21	A	5	A	59	A	19	A	73	A	57	A	51	A
HSPA4 Heat shock 70kD protein 4	L12723_at	-29	A	-12	A	81	A	68	A	126	P	14	A	62	A	47	A	69	A	12	A	-3	A	30	A	-5	A	42	A	55	A	51	A	55	A	16	A	7	A	31	A	-17	A	34	A	61	A	58	A
VITAMIN D-DEPENDENT CALCIUM-BINDING PROTEIN	L13042_at	60	A	75	A	22	A	42	A	24	A	76	A	82	A	-4	A	55	A	-20	A	31	A	58	A	-124	A	-58	A	-54	A	-42	A	-19	A	14	A	2	A	27	A	81	A	7	A	48	A	30	A
PAPPA Pregnancy-associated plasma protein A	L13197_at	112	A	-200	A	63	A	21	A	44	A	29	A	30	A	32	A	24	A	-6	A	-17	A	-1	A	-27	A	-101	A	-107	A	16	A	-8	A	49	A	67	A	102	M	17	A	-31	A	52	A	-15	A
HNF-3/fork-head homolog-3 HFH-3 mRNA	L13203_at	56	A	-2	A	62	A	32	A	62	A	47	A	13	A	23	A	200	A	42	A	572	A	458	P	10	A	-157	A	204	A	274	A	285	A	-1	A	305	A	95	A	79	A	153	A	154	A	554	A
Mac-2 binding protein mRNA	L13210_at	-105	A	-54	A	1782	P	62	A	1816	P	316	A	2179	P	276	P	1733	P	47	A	226	A	172	A	1182	A	2130	P	710	A	1991	P	1917	P	48	A	23	A	425	A	829	A	244	A	170	A	952	A
SLC17A2 Solute carrier family 17 (sodium phosphate), member 2	L13258_at	-38	A	23	A	-69	A	-18	A	-1	A	-20	A	-19	A	-13	A	10	A	26	A	-1	A	-15	A	-166	A	-307	A	-449	A	-281	A	-64	A	-24	A	56	A	38	A	28	A	-38	A	61	A	12	A
CRYZ Crystallin zeta (quinone reductase)	L13278_at	1	A	-21	A	6	A	-4	A	78	A	14	A	53	A	3	A	29	A	2	A	-19	A	-3	A	150	P	45	A	170	A	279	P	-29	A	2	A	20	A	-25	A	27	A	23	A	-25	A	57	A
Mitochondrial 1,25-dihydroxyvitamin D3 24-hydroxylase mRNA	L13286_at	16	A	10	A	-10	A	-9	A	24	A	-1	A	2	A	-12	A	61	A	7	A	5	A	59	A	-56	A	-179	A	-153	A	-161	A	-33	A	-40	A	-17	A	-17	A	59	A	26	A	30	A	227	P
IDS Iduronate 2-sulfatase (Hunter syndrome)	L13329_at	-11	A	10	A	6	A	-7	A	37	A	12	A	19	A	12	A	26	A	-7	A	-32	A	12	A	42	A	36	A	-11	A	33	A	-16	A	4	A	-65	A	10	A	-24	A	-4	A	-5	A	6	A
REGULATOR OF G-PROTEIN SIGNALLING 2	L13391_at	-33	A	19	A	32	A	-38	A	-60	A	29	M	87	P	14	A	195	P	22	A	8	A	39	A	782	P	932	P	477	P	987	P	413	P	-19	A	33	A	117	P	38	A	-19	A	-79	A	248	P
Chromosome 3p21.1 gene sequence	L13434_at	104	A	82	A	150	A	56	A	-32	A	20	A	39	A	12	A	160	P	28	A	16	A	18	A	191	A	374	P	173	P	203	A	79	A	26	A	6	A	50	P	58	A	46	A	133	A	73	A
Guanylate cyclase mRNA, complete mature peptide	L13436_at	143	A	239	A	18	A	155	A	2	A	-19	A	31	A	-35	A	200	A	-9	A	79	A	13	A	245	A	461	A	567	A	201	A	54	A	83	A	-17	A	56	A	22	A	-2	A	-105	A	40	A
BMI1 Murine leukemia viral (bmi-1) oncogene homolog	L13689_at	-1	A	21	A	90	P	42	M	450	P	52	A	69	A	45	P	239	P	3	A	21	A	66	A	651	P	583	P	565	P	801	P	104	A	26	A	71	P	81	P	163	P	16	A	-13	A	188	P
GAS1 Growth arrest-specific 1	L13698_at	-40	A	-3	A	22	A	14	A	158	P	37	A	310	P	20	A	52	P	-20	A	22	M	59	P	154	P	853	P	107	P	724	P	79	P	-33	A	7	A	26	A	24	A	21	A	-1	A	102	P
Growth-arrest-specific protein (gas) mRNA	L13720_at	-230	A	-226	A	39	A	-155	A	-146	A	92	A	524	P	38	A	148	A	24	A	-65	A	-97	A	104	A	-63	A	-124	A	662	P	165	P	-204	A	-152	A	583	P	-173	A	-41	A	-320	A	243	P
Activated p21cdc42Hs kinase (ack) mRNA	L13738_at	-39	A	-34	A	197	P	39	A	679	P	212	A	78	A	64	A	773	A	110	P	1874	A	1219	A	1582	P	895	A	1471	A	1451	P	961	P	44	A	76	A	49	A	2	A	31	A	-16	A	1045	A
Dihydrolipoamide dehydrogenase gene, exon 14	L13761_rna1_at	45	A	57	A	42	P	49	A	156	P	66	A	65	P	7	A	77	A	-13	A	61	P	56	P	394	P	427	P	446	P	567	P	150	P	24	A	43	A	35	P	101	M	-10	A	17	A	103	P
Liver expressed protein gene, 3' end	L13800_at	15	A	10	A	-54	A	3	A	79	P	27	A	-3	A	17	A	50	A	2	A	-11	A	30	A	41	P	40	A	53	A	93	P	48	A	2	A	12	A	0	A	25	A	10	A	-18	A	44	A
LKP DEAD/H (Asp-Glu-Ala-Asp/His) box polypeptide 9 (RNA helicase A)	L13848_at	2	A	61	A	91	P	20	A	157	A	3	A	23	A	25	A	152	A	1	A	-51	A	-8	A	262	P	205	P	315	P	318	M	123	A	34	A	6	A	46	A	69	A	-2	A	6	A	46	A
UBE1L Ubiquitin-activating enzyme E1, like	L13852_at	99	A	349	M	726	P	77	A	361	P	228	P	350	P	57	P	316	P	54	A	37	A	93	M	388	P	743	P	405	P	621	A	184	P	69	A	16	A	239	P	348	P	32	A	168	A	180	A
FBN1 Fibrillin 1 (Marfan syndrome)	L13923_at	94	P	118	P	144	M	124	P	757	P	193	P	225	P	42	A	478	P	16	A	18	A	-13	A	124	A	49	A	166	A	131	A	290	P	111	A	79	A	266	P	167	P	88	P	126	A	577	P
SIAT4A Sialyltransferase 4A (beta-galactosidase alpha-2,3-sialytransferase)	L13972_at	72	A	191	A	98	A	30	A	53	A	53	A	87	A	1	A	120	A	-3	A	97	A	76	A	199	A	157	A	83	A	-108	A	31	A	143	A	97	A	127	A	49	A	45	A	76	A	65	A
LYSOSOMAL PRO-X CARBOXYPEPTIDASE PRECURSOR	L13977_at	79	A	155	A	99	A	42	A	324	P	142	P	78	P	46	A	278	P	-80	A	-18	A	25	A	661	P	382	P	736	P	566	P	179	P	56	A	63	A	207	P	172	P	28	A	63	A	147	A
Hepatitis B virus preS and preC mRNA	L13994_at	-88	A	-98	A	-66	A	-44	A	15	A	-59	A	-109	A	-29	A	-111	A	-16	A	-109	A	-58	A	-284	A	-194	A	-187	A	-162	A	-68	A	-47	A	-68	A	-61	A	-79	A	-47	A	-94	A	-61	A
PRE-MRNA SPLICING FACTOR SRP75	L14076_at	-5	A	-21	A	182	P	18	A	221	P	62	P	35	A	-2	A	205	P	-11	A	77	A	-20	A	608	P	568	P	673	P	754	P	143	P	-19	A	43	A	10	A	3	A	29	A	2	A	166	P
SLC18A2 Solute carrier family 18 (vesicular monoamine), member 2	L14269_at	21	A	47	A	-22	A	14	A	52	A	38	A	8	A	-11	A	21	A	-9	A	-2	A	17	A	-19	A	-22	A	-54	A	-41	A	-11	A	11	A	18	A	45	M	5	A	-34	A	86	A	7	A
Lectin-like type II integral membrane protein (NKG2-E) mRNA	L14542_at	-58	A	-53	A	-26	A	-45	A	16	A	-22	A	-36	A	11	A	-31	A	-23	A	-24	A	20	A	-95	A	-31	A	-76	A	-49	A	-6	A	1	A	-70	A	6	A	15	A	-50	A	-15	A	-22	A
PERIPHERIN	L14565_at	29	A	-387	A	1	A	7	A	-262	A	-29	A	-18	A	-15	A	126	A	-36	A	-229	A	-156	A	30	A	-153	A	-183	A	-230	A	-95	A	-139	A	-108	A	-18	A	8	A	-112	A	19	A	29	A
SLC1A4 Solute carrier family 1 (glutamate/neutral amino acid transporter), member 4	L14595_at	-234	A	-147	A	-66	A	-139	A	-14	A	-26	A	-67	A	-20	A	-37	A	-8	A	52	A	-12	A	-101	A	-68	A	60	A	62	A	-85	A	-53	A	-210	A	-36	A	-60	A	-128	A	-129	A	-61	A
IGHMBP2 DNA-binding protein (SMBP2)	L14754_at	177	A	304	A	94	A	72	A	197	A	167	A	140	A	15	A	84	A	-16	A	14	A	-52	A	315	A	352	A	375	A	505	A	108	A	167	A	241	A	101	A	-9	A	-27	A	319	A	152	A
DNA-binding protein mRNA, 3'end	L14787_at	7	A	72	P	38	A	58	A	58	A	14	A	28	A	20	A	10	A	8	A	8	A	35	A	10	A	37	M	-26	A	64	A	71	A	-17	A	52	M	28	A	32	A	18	A	20	A	56	A
RBL1 Retinoblastoma-like 1 (p107)	L14812_at	80	P	42	P	36	A	81	P	191	P	50	A	34	A	5	A	86	A	-23	A	25	A	2	A	465	P	371	A	424	A	166	A	240	P	122	P	110	A	62	P	54	A	9	A	183	P	118	M
CELL Carboxyl ester lipase like protein	L14813_at	558	A	867	A	324	A	259	A	243	A	369	A	447	A	90	A	408	A	78	A	515	A	353	A	687	A	802	A	1356	A	1024	A	358	A	234	A	472	A	316	A	393	A	315	A	891	A	737	A
TJP1 Tight junction protein 1 (zona occludens 1)	L14837_at	69	A	29	A	39	A	11	A	233	P	47	A	229	P	6	A	270	P	12	A	95	P	11	A	751	P	580	P	1249	P	846	P	169	P	35	A	106	A	15	A	143	P	115	P	-6	A	187	P
Somatostatin receptor gene	L14856_at	84	A	67	A	121	A	42	A	185	A	126	A	206	M	62	A	120	A	27	A	88	A	131	A	478	P	356	P	617	P	870	P	372	P	248	A	102	A	89	A	266	P	186	P	253	P	81	A
RFC1 Replication factor C (activator 1) 1 (145kD)	L14922_at	14	A	-20	A	-44	A	-21	A	18	M	-12	A	10	A	0	A	77	P	33	A	1	A	34	A	94	P	134	A	206	P	151	A	69	A	8	A	-18	A	-26	A	8	A	-11	A	4	A	-61	A
LCN1 Lipocalin 1 (protein migrating faster than albumin, tear prealbumin)	L14927_at	-480	A	-355	A	23	A	-419	A	-143	A	-42	A	-552	A	-31	A	6	A	64	A	-196	A	-127	A	-590	A	-833	A	-374	A	-301	A	-380	A	-386	A	-656	A	-88	A	-192	A	-378	A	-452	A	-374	A
ZNF141 Zinc finger protein 141 (clone pHZ-44)	L15309_at	59	A	81	A	34	A	51	A	148	A	19	A	14	A	11	A	41	A	14	A	22	A	59	A	44	A	71	A	73	A	50	A	39	A	32	A	37	A	16	A	99	P	16	P	73	P	49	A
High molecular weight B cell growth factor mRNA sequence	L15344_at	-396	A	-259	A	-78	A	32	A	-86	A	-15	A	-1	A	-7	A	44	A	-60	A	-50	A	-140	A	-41	A	-128	A	-453	A	-236	A	5	A	35	A	-17	A	-76	A	16	A	-75	A	-131	A	-9	A
G PROTEIN-COUPLED RECEPTOR KINASE GRK5	L15388_at	-100	A	-36	A	-141	A	-63	A	64	A	31	A	-100	A	-24	A	80	A	-10	A	31	A	-145	A	34	A	-244	A	-302	A	-176	A	151	A	51	A	10	A	-71	A	94	A	-74	A	55	A	-150	A
VON HIPPEL-LINDAU DISEASE TUMOR SUPPRESSOR	L15409_at	26	A	26	M	-7	A	18	A	24	A	1	A	27	A	-3	A	26	A	7	A	44	A	68	A	49	A	117	A	84	A	59	A	75	A	1	A	-30	A	17	A	38	A	40	A	23	A	36	A
Tyrosine hydroxylase (TH) gene, 3' end; insulin (INS) gene; insulin-like growth factor 2 (IGF2) gene, 5' end	L15440_at	-869	A	-557	A	-432	A	-230	A	-257	A	-438	A	-444	A	-247	A	-733	A	-205	A	-473	A	-201	A	-506	A	-669	A	-570	A	-214	A	-57	A	-368	A	-927	A	-314	A	-644	A	-406	A	-613	A	-579	A
Pancreatits-associated protein (PAP) gene	L15533_rna1_at	-50	A	32	A	-14	A	16	A	22	A	-23	A	-58	A	-9	A	-12	A	3	A	8	A	35	A	-43	A	-129	A	-101	A	-189	A	22	A	2	A	0	A	16	A	7	A	58	A	-14	A	31	A
BF B-factor, properdin	L15702_at	289	A	367	M	7197	P	248	A	2552	P	566	P	1992	P	233	P	2364	P	60	A	251	P	306	A	339	A	95	A	139	A	1181	A	289	P	365	P	411	P	803	P	816	P	142	A	401	P	421	A
ETS-RELATED PROTEIN PE-1	L16464_at	159	A	2	A	52	A	103	A	4	A	2	A	17	A	24	A	91	A	19	A	15	A	64	A	10	A	72	A	-67	A	-138	A	-65	A	61	A	84	A	60	A	77	A	56	A	232	A	-21	A
Putative M phase phosphoprotein 1 (MPP1) mRNA, partial cds	L16782_at	115	A	97	A	63	A	94	P	25	A	-14	A	-20	A	-3	A	43	A	18	A	19	A	34	A	-7	A	-189	A	-52	A	-107	A	113	A	121	A	121	A	50	P	99	A	-15	A	123	P	65	A
UQCRC1 Ubiquinol-cytochrome c reductase core protein I	L16842_at	-86	A	1	A	164	P	23	A	695	P	77	A	222	P	92	P	323	P	31	A	27	A	67	A	399	A	84	A	364	A	480	A	120	A	-10	A	-33	A	135	A	287	A	-24	A	-50	A	22	A
GPRK6 G protein-coupled receptor kinase 6	L16862_at	354	A	290	A	227	A	415	P	414	A	186	A	330	P	83	P	457	P	63	A	166	A	316	A	383	P	254	A	-60	A	750	A	452	A	385	A	352	A	331	P	636	A	297	P	675	P	376	A
LOX Lysyl oxidase	L16895_at	51	A	58	A	36	A	21	A	19	A	27	A	126	P	5	A	101	P	4	A	13	A	43	A	98	A	87	P	72	A	58	A	-1	A	4	A	96	A	53	A	8	A	58	A	53	A	51	A
Zinc finger protein mRNA	L16896_at	50	A	-171	A	-32	A	-86	A	5	A	23	A	-129	A	-17	A	78	A	13	A	-89	A	-142	A	-93	A	-275	A	-276	A	-99	A	-49	A	-120	A	-228	A	-83	A	-90	A	-152	A	-231	A	-61	A
DTYMK Deoxythymidylate kinase	L16991_at	27	A	50	A	64	A	53	A	140	P	78	P	39	A	-3	A	232	P	42	A	226	A	265	A	362	P	241	A	330	P	244	P	327	P	63	A	112	A	62	A	112	A	101	A	56	A	377	P
GGCX Gamma-glutamyl carboxylase	L17128_at	79	P	26	A	47	A	43	A	84	P	38	A	41	A	5	A	133	P	14	A	28	A	13	A	138	P	55	A	134	A	193	A	109	A	61	A	68	A	112	A	93	A	66	A	68	A	152	A
High mobility group protein (HMG-I(Y)) gene exons 1-8	L17131_rna1_at	-99	A	-74	A	628	P	32	A	415	P	190	A	115	A	7	A	238	A	-3	A	41	A	-69	A	334	A	466	A	305	A	792	A	928	M	125	A	-130	A	213	A	1158	P	225	A	-9	A	718	A
Pre-T/NK cell associated protein (1D12A2) mRNA	L17325_at	-19	A	-44	A	-12	A	-11	A	6	A	-25	A	-13	A	-2	A	2	A	-13	A	-18	A	-32	A	-44	A	-69	A	-116	A	-124	A	-26	A	-37	A	-37	A	19	A	-26	A	-5	A	-4	A	-3	A
Pre-T/NK cell associated protein (3B3) mRNA, 3' end	L17327_at	-48	A	-62	A	-16	A	-33	A	-8	A	12	A	-92	A	2	A	62	A	-38	A	-13	A	-11	A	115	A	110	A	-20	A	125	A	100	A	-37	A	-48	A	8	A	-70	A	64	A	58	A	124	A
Pre-T/NK cell associated protein (3Cl) mRNA	L17328_at	16	A	26	A	9	A	48	A	38	A	7	A	-4	A	-10	A	43	A	-10	A	10	A	25	A	15	A	-31	A	-80	A	-115	A	54	A	37	A	82	A	58	A	24	A	9	A	46	A	57	A
Pre-T/NK cell associated protein (6H9A) mRNA	L17330_at	-89	A	87	A	-52	A	47	A	17	A	18	A	36	A	10	A	-16	A	-3	A	-41	A	27	A	-107	A	-105	A	-161	A	-19	A	-67	A	20	A	28	A	53	A	37	A	-75	A	8	A	4	A
EIF4C Eukaryotic translation initiation factor 4C (eIF-4C)	L18960_at	66	A	37	A	157	P	97	P	348	P	198	P	160	P	-2	A	158	A	21	A	89	P	68	A	1506	A	1231	P	1543	P	2070	P	710	P	242	P	118	A	115	P	255	P	46	A	181	A	429	P
Anonymous gene	L18972_at	-239	A	-86	A	114	A	-8	A	43	A	27	A	10	A	60	A	163	A	-25	A	88	A	88	A	-131	A	70	A	34	A	10	A	-14	A	-216	A	-2	A	21	A	-66	A	-12	A	-43	A	-7	A
Tyrosine phosphatase (IA-2/PTP) mRNA	L18983_at	676	A	398	A	96	A	285	A	259	M	255	A	150	A	197	A	602	M	111	A	3028	P	3158	P	2024	P	2191	M	3765	P	1622	A	1666	P	1410	P	2172	A	289	A	425	A	732	A	828	A	3471	P
Glutamate receptor (GLUR5) mRNA	L19058_at	27	A	46	A	8	A	16	A	15	A	47	A	28	A	-39	A	-24	A	-6	A	18	A	17	A	-18	A	18	A	-46	A	44	A	66	A	7	A	-3	A	14	A	43	A	62	A	28	A	43	A
Glial-derived neurotrophic factor gene	L19063_at	-28	A	-19	A	-10	A	-32	A	-99	A	-22	A	21	A	-11	A	-10	A	-37	A	18	A	-9	A	-28	A	-98	A	-111	A	-90	A	-88	A	-36	A	-83	A	-21	A	-25	A	-26	A	-70	A	-36	A
TRANSCRIPTION FACTOR P65	L19067_at	93	P	127	A	173	A	206	P	423	P	160	A	249	P	49	A	391	P	31	A	75	P	42	A	1550	P	1248	A	1818	P	1680	P	699	P	189	P	146	P	180	P	196	P	56	A	109	A	396	P
Translation initiation factor eIF-2 gamma subunit mRNA	L19161_at	-16	A	11	A	0	A	43	A	-1	A	10	A	28	A	35	P	34	A	10	A	-134	A	143	P	231	A	154	A	153	M	-57	A	41	A	46	A	-15	A	28	A	-7	A	-1	A	-7	A	182	A
MAC30 mRNA, 3' end	L19183_at	58	A	82	A	75	A	16	A	87	P	48	A	71	P	15	A	101	P	29	A	30	A	-38	A	317	P	475	P	365	P	463	P	166	P	65	A	93	A	-10	A	66	A	17	A	96	A	61	A
59 protein mRNA, 3' end	L19267_at	21	A	116	A	474	A	356	A	384	A	435	A	265	M	83	A	202	A	162	A	42	A	29	A	882	A	886	M	706	A	571	A	283	A	720	M	248	A	183	A	81	A	81	A	839	A	180	A
CA5 Mitochondrial carbonic anhydrase	L19297_at	-22	A	-26	A	-18	A	9	A	4	A	17	A	-18	A	-24	A	-43	A	7	A	-52	A	-26	A	-85	A	-220	A	-123	A	-124	A	-42	A	-60	A	-14	A	-22	A	-8	A	-32	A	-30	A	-61	A
HRY gene	L19314_at	241	A	86	A	147	A	56	A	471	P	174	P	112	P	19	A	130	M	12	A	203	P	116	A	732	A	1171	A	990	A	1519	A	220	P	41	A	226	P	57	A	134	A	127	A	185	A	351	P
MYO5A Myosin VA (heavy polypeptide 12, myoxin)	L19401_at	48	A	37	A	12	A	26	A	31	A	16	A	44	A	25	A	30	A	-2	A	11	A	-20	A	71	A	-26	A	23	M	81	P	63	A	39	A	117	P	51	P	-1	A	-11	A	47	A	-12	A
TALDO Transaldolase	L19437_at	75	A	66	A	182	P	181	P	608	P	308	P	213	P	30	A	828	P	51	P	119	P	172	A	1058	P	1104	P	1262	P	1303	P	768	P	108	A	206	A	436	P	620	P	193	A	106	A	598	P
RPL27 Ribosomal protein L27	L19527_at	454	P	111	A	1338	P	383	P	3926	P	1741	P	1948	P	286	P	4577	P	231	P	675	P	510	P	8351	P	7598	P	10822	P	11152	P	4766	P	344	P	765	P	2074	P	3354	P	250	M	58	A	4915	P
IL8RB Interleukin 8 receptor, beta	L19593_at	40	P	-14	A	9	A	12	A	24	A	22	A	19	A	-2	A	27	P	7	A	-1	A	62	P	55	P	44	A	56	P	73	P	6	A	55	A	-12	A	-8	A	17	A	-14	A	22	A	26	A
ANX11 Annexin XI (56kD autoantigen)	L19605_at	86	A	125	A	380	P	56	A	737	P	462	P	854	P	121	P	1656	P	62	P	110	P	59	A	2881	P	2481	P	2591	P	2900	P	1416	P	165	P	179	A	718	P	832	P	148	A	-1	A	779	P
Macrophage migration inhibitory factor (MIF) gene	L19686_rna1_at	-332	A	-951	A	1004	P	713	A	2643	P	739	P	769	P	234	P	2450	P	-8	P	402	P	721	P	3146	P	5384	P	6437	P	5138	P	274	P	-488	A	-497	A	595	P	1405	P	-27	A	-1276	A	1985	P
Dystroglycan (DAG1) mRNA	L19711_at	-25	A	-93	A	116	P	44	A	330	P	41	P	87	P	38	M	86	P	40	P	52	P	21	A	350	P	102	A	418	P	434	P	161	P	-2	A	68	A	52	M	81	A	-26	A	1	A	177	P
Histone (H2A.1b) mRNA	L19778_at	-22	A	-2	A	0	A	14	A	8	A	9	A	1	A	-4	A	12	A	-12	A	-21	A	35	A	-31	A	-74	A	-24	A	-92	A	10	A	5	A	-39	A	-10	A	-1	A	-54	A	-35	A	-19	A
Histone H2A.2 mRNA	L19779_at	108	P	124	P	2516	P	721	P	1239	P	1012	P	218	P	41	A	560	P	-7	A	266	P	380	P	4151	P	5510	P	4573	P	4165	P	191	P	137	P	145	P	141	P	270	P	121	P	200	P	477	P
GPI-H mRNA	L19783_at	-22	A	18	A	20	A	6	A	54	A	36	P	1	A	-6	A	37	P	-4	A	52	A	17	A	658	P	459	P	383	P	495	P	61	A	9	A	1	A	37	P	38	A	-7	A	-3	A	28	A
ATF3 Activating transcription factor 3	L19871_at	-90	A	-33	A	28	A	42	A	172	P	63	A	54	A	7	A	253	P	194	P	209	P	4	A	1800	P	1059	P	836	P	734	A	110	P	-5	A	96	A	68	P	53	A	-26	A	36	A	-4	A
AHR AH-receptor	L19872_at	-170	A	-53	A	-21	A	-13	A	46	A	6	A	-6	A	30	P	98	P	0	A	12	A	30	A	84	P	29	A	57	A	73	A	39	A	-22	A	-48	A	12	A	23	A	2	A	-29	A	66	P
HCF1 gene related mRNA sequence	L20010_at	-108	A	-51	A	147	A	51	A	163	P	85	M	24	A	40	A	248	P	37	P	116	A	9	A	810	P	602	P	731	P	871	P	417	P	-29	A	-50	A	76	A	98	A	19	A	-128	A	216	A
Transcription factor (CBFB) mRNA, 3' end	L20298_at	12	A	46	A	90	P	33	A	184	P	121	A	182	P	5	A	254	P	42	A	51	A	10	A	502	P	491	P	832	P	578	P	256	P	26	A	-14	A	109	A	228	P	63	A	83	A	209	P
GCGR Glucagon receptor	L20316_at	212	A	160	A	48	A	70	A	75	A	145	A	334	A	-21	A	168	A	-25	A	46	A	-56	A	407	A	752	A	654	A	805	A	193	A	154	A	117	A	56	A	128	A	113	A	212	A	191	A
CDK7 Cyclin-dependent kinase 7 (homolog of Xenopus MO15 cdk-activating kinase)	L20320_at	-24	A	-38	A	14	A	0	A	68	P	-17	A	56	A	20	M	64	A	21	A	34	A	-9	A	207	P	142	P	283	P	176	P	12	A	-10	A	29	A	1	A	30	A	-8	A	-51	A	6	A
STK2 Protein serine/threonine kinase stk2	L20321_at	13	A	53	A	7	A	-1	A	69	A	-4	A	10	A	7	A	-23	A	-13	A	8	A	-15	A	82	P	52	M	81	P	110	P	26	A	0	A	-12	A	-26	A	14	A	3	A	-24	A	9	A
Oncomodulin gene	L20348_at	20	A	-1	A	14	A	48	A	5	A	-33	A	43	A	-5	A	-8	A	-5	A	9	A	65	A	40	A	24	A	43	A	93	A	17	A	-12	A	26	A	-8	A	-7	A	22	A	47	A	11	A
ANX3 Annexin III (lipocortin III)	L20591_at	14	A	71	A	13	A	16	A	79	P	9	A	149	P	20	A	146	P	21	A	71	A	35	A	766	P	1018	P	889	P	643	P	58	A	-6	A	70	A	30	A	43	A	32	A	12	A	49	A
mRNA in the region near the btk gene involved in a-gamma-globulinemia	L20773_at	78	A	47	A	257	A	166	A	257	P	237	P	168	A	137	A	778	P	103	A	1138	P	1168	P	1717	P	1583	P	1607	P	1285	P	829	A	245	A	502	A	334	A	133	A	92	A	236	P	2340	P
GRIA2 Glutamate receptor, ionotropic, AMPA 2	L20814_at	65	A	88	A	-5	A	52	A	51	A	43	A	67	P	24	A	26	A	13	A	-40	A	106	A	-24	A	-88	A	165	A	91	A	-26	A	-9	A	64	A	30	A	32	A	-36	A	214	P	138	A
S protein mRNA	L20815_at	79	A	179	P	78	A	87	P	140	A	35	A	70	M	29	A	124	A	13	A	50	A	4	A	186	A	342	A	297	A	327	A	120	A	133	A	179	A	38	A	90	A	163	M	237	A	131	A
I-plastin mRNA	L20826_at	-29	A	85	A	27	A	56	A	56	P	31	A	11	A	-18	A	65	A	-9	A	2	A	32	A	41	A	-10	A	-81	A	105	A	116	P	26	A	53	A	27	A	74	A	12	A	53	A	84	M
Leukemia virus receptor 2 (GLVR2) mRNA	L20852_at	-74	A	33	A	-10	A	25	A	19	A	-1	A	-48	A	10	A	52	A	-24	A	-5	A	-7	A	-35	A	-96	A	-20	A	-104	A	71	A	-28	A	-29	A	32	A	-49	A	33	P	-70	A	-11	A
Leukemia virus receptor 1 (GLVR1) mRNA	L20859_at	-32	A	9	A	-18	A	15	A	89	P	0	A	60	P	-22	A	8	A	-20	A	17	A	-7	A	-14	A	-35	A	23	A	-54	A	16	A	-64	A	-44	A	-13	A	-45	A	-47	A	-74	A	3	A
WNT5A Wingless-type MMTV integration site 5A, human homolog	L20861_at	58	A	51	P	25	A	19	A	90	A	20	A	-24	A	2	A	96	P	-14	A	14	A	5	A	101	A	104	P	77	A	66	P	-32	A	20	A	104	A	32	A	87	A	9	A	-5	A	120	P
FTH1 Ferritin heavy chain	L20941_at	118	A	34	A	1348	P	154	A	3004	P	1454	P	946	P	341	P	2743	P	407	P	328	P	370	P	3400	P	3047	P	3786	P	3948	P	2660	P	178	P	880	P	3020	P	1550	P	252	P	-45	A	2483	P
PDE4B Phosphodiesterase 4B, cAMP-specific (dunce (Drosophila)-homolog phosphodiesterase E4)	L20971_at	-18	A	-42	A	21	A	-2	A	249	P	65	M	-9	A	5	A	88	P	23	A	34	A	2	A	324	A	146	A	83	A	135	A	39	A	11	A	31	A	32	P	14	A	21	A	-1	A	4	A
TNNI2 Troponin I (skeletal fast)	L21715_at	-71	A	-56	A	-97	A	-16	A	38	A	-29	A	-47	A	4	A	2	A	0	A	-4	A	69	A	-152	A	-239	A	-170	A	-157	A	-67	A	-28	A	-3	A	-21	A	-40	A	27	A	-94	A	-28	A
SLC10A1 Na/taurocholate cotransporting polypeptide	L21893_at	221	A	309	P	127	P	138	A	147	A	107	A	95	A	26	A	207	P	24	A	76	A	-43	A	255	P	253	M	347	A	370	P	154	A	158	P	243	A	-20	A	203	A	88	P	156	A	171	A
SOAT Sterol O-acyltransferase (acyl-Coenzyme A: cholesterol acyltransferase)	L21934_at	-13	A	-4	A	2	A	-3	A	2	A	-8	A	-9	A	18	A	31	A	13	A	21	A	44	A	97	P	44	A	132	P	75	P	-34	A	-7	A	1	A	-2	A	-1	A	-33	A	23	A	-6	A
SDH2 Succinate dehydrogenase 2, flavoprotein (Fp) subunit	L21936_at	-17	A	-128	A	372	P	-4	A	640	P	378	P	177	P	27	A	477	P	10	A	49	A	5	A	648	P	514	P	800	P	1027	P	886	P	11	A	-29	A	183	P	494	P	36	A	-72	A	235	P
PERIPHERAL-TYPE BENZODIAZEPINE RECEPTOR	L21954_at	138	A	41	A	254	P	114	A	596	P	401	P	215	P	57	A	1275	P	2	A	86	A	48	A	1036	P	1311	P	569	P	1888	P	658	P	143	A	176	A	522	P	592	P	10	A	52	A	618	P
ADENYLATE CYCLASE, TYPE II	L21993_at	-263	A	-139	A	-12	A	-72	A	-40	A	11	A	-59	A	-28	A	35	A	16	A	-35	A	18	A	40	A	573	P	102	A	542	P	80	A	-48	A	-143	A	-16	A	29	A	-16	A	-80	A	-22	A
UBIQUITIN-CONJUGATING ENZYME E2-CDC34 COMPLEMENTING	L22005_at	-93	A	-104	A	15	A	-66	A	106	M	-3	A	-30	A	-2	A	-58	A	-25	A	31	A	-73	A	187	P	212	P	188	P	289	P	12	A	-150	A	-198	A	-19	A	36	A	-72	A	-99	A	53	A
HnRNP H mRNA	L22009_at	136	A	48	A	208	P	64	A	357	P	226	P	156	M	89	P	268	P	92	A	351	P	87	A	2332	P	2132	P	2642	P	2811	P	646	P	27	A	111	A	87	A	172	A	57	A	267	A	474	P
Guanine nucleotide regulatory protein (G13) mRNA	L22075_at	0	A	-22	A	2	A	-56	A	22	A	23	A	23	A	0	A	27	A	12	A	46	A	-63	A	42	A	50	A	8	A	-5	A	-10	A	24	A	-2	A	-15	A	-17	A	-41	A	-29	A	1	A
AVPR2 Antidiuretic hormone receptor	L22206_at	119	A	-113	A	-95	A	-154	A	-177	A	-152	A	-57	A	-30	A	-98	A	-20	A	-81	A	-59	A	-306	A	-425	A	-346	A	-79	A	-140	A	-73	A	-331	A	-167	A	-364	A	-155	A	-281	A	-195	A
ADORA1 Adenosine receptor A1	L22214_at	40	A	-16	A	28	A	52	A	25	A	59	A	27	A	15	A	95	A	30	A	118	A	49	A	-105	A	-17	A	20	A	34	A	52	A	90	A	99	A	43	A	65	A	8	A	166	A	97	A
Nuclear phosphoprotein mRNA	L22342_at	81	A	94	A	400	P	103	A	191	A	211	P	194	P	27	A	352	P	25	A	90	P	70	A	31	A	158	A	314	M	94	A	222	P	104	A	158	A	135	A	198	A	160	A	168	A	160	A
Nuclear phosphoprotein mRNA	L22343_at	53	A	38	A	93	A	52	P	8	A	22	A	48	A	28	P	67	A	13	A	31	A	0	A	62	A	7	A	27	A	56	A	49	A	59	P	90	M	23	A	65	A	27	A	86	A	69	A
COL18A1 Collagen, type XVIII, alpha 1	L22548_at	-83	A	-76	A	47	A	-59	A	113	P	32	A	43	A	63	A	369	P	49	P	-58	A	-12	A	1	A	-1	A	140	A	97	M	315	P	-122	A	-77	A	-27	M	204	P	7	A	-182	A	89	P
Early lymphoid activation protein (EPAG) mRNA sequence	L22650_at	16	A	-3	A	1	A	14	A	29	A	14	A	-1	A	18	A	-2	A	-6	A	8	A	-20	A	1	A	70	P	18	A	10	A	-22	A	9	A	-12	A	-16	A	-35	A	13	A	25	A	22	A
GALC Galactocerebrosidase	L23116_at	-58	A	-69	A	-3	A	-22	A	46	A	73	P	-5	A	-6	A	72	A	-5	A	25	P	7	A	146	P	110	P	349	P	119	P	3	A	-39	A	-15	A	58	A	26	A	-26	A	-6	A	130	P
MMP12 Matrix metalloproteinase 12 (macrophage elastase)	L23808_at	-10	A	11	A	-44	A	-35	A	-11	A	17	A	-31	A	-29	A	19	A	-21	A	-9	A	-20	A	-49	A	-87	A	-43	A	-71	A	134	P	-68	A	-42	A	30	M	-41	A	58	A	-8	A	234	P
(clone Z146) retinal mRNA, 3' end and repeat region	L23852_at	70	A	146	P	-21	A	24	A	4	A	37	A	7	A	-16	A	250	A	7	A	-3	A	-4	A	-15	A	-39	A	-33	A	-42	A	-8	A	57	A	-4	A	-6	A	0	A	6	A	82	A	74	A
E2F-related transcription factor (DP-1) mRNA	L23959_at	-402	A	-348	A	-270	A	-326	A	-332	A	-275	A	-289	A	-59	A	-362	A	-37	A	-93	A	-167	A	-650	A	-517	A	-584	A	-846	A	-427	A	-334	A	-505	A	-258	A	-304	A	-181	A	-418	A	-478	A
Ataxia-telangiectasia group D-associated protein mRNA	L24203_at	32	A	42	A	-67	A	0	A	-11	A	-41	A	56	M	-29	A	-59	A	3	A	37	A	33	A	11	A	331	P	-52	A	209	P	1	A	-19	A	-30	A	-33	A	-19	A	46	A	-35	A	100	A
PROSTAGLANDIN F2-ALPHA RECEPTOR	L24470_at	-45	A	21	A	-101	A	6	A	9	A	-9	A	-40	A	10	A	-16	A	-18	A	-89	A	-76	A	40	A	51	A	12	A	30	A	28	A	106	P	-77	A	5	A	-18	A	12	A	51	A	86	A
POLA DNA polymerase alpha subunit	L24559_at	14	A	150	A	169	A	-26	A	238	A	114	A	170	A	22	A	207	A	-4	A	-18	A	24	A	916	A	1154	A	1274	A	880	A	264	A	429	A	180	A	206	A	138	A	-98	A	89	A	327	A
Rad mRNA	L24564_at	-352	A	-230	A	-312	A	-173	A	-180	A	-191	A	-44	A	-42	A	-70	A	-64	A	-231	A	-147	A	-411	A	-388	A	-467	A	-402	A	-373	A	-200	A	-292	A	25	A	-182	A	-155	A	-280	A	-360	A
mRNA fragment	L24783_at	-239	A	-98	A	63	A	-81	A	209	P	115	A	31	A	30	A	121	P	-17	A	97	A	-48	A	505	P	648	P	872	P	564	P	227	P	85	A	-67	A	18	A	26	A	-12	A	33	A	90	A
(p23) mRNA	L24804_at	-24	A	15	A	38	A	22	A	90	P	39	A	37	A	-3	A	94	P	2	A	32	A	20	A	188	P	324	P	257	A	188	P	-1	A	-2	A	22	A	10	A	18	A	11	A	-6	A	2	A
ARH12 Aplysia ras-related homolog 12	L25080_at	103	A	102	A	1061	P	77	A	2280	P	658	P	1008	P	303	P	3803	P	205	P	242	P	76	A	2539	P	2178	P	2772	P	3147	P	1579	P	113	A	462	M	899	P	1445	P	317	A	135	A	1343	P
ARH9 Aplysia ras-related homolog 9	L25081_at	215	A	218	A	1467	P	352	A	1246	P	618	P	638	P	84	A	1008	P	167	A	299	P	206	P	1080	P	965	A	1057	P	1238	A	370	A	207	A	450	A	518	P	1186	P	99	A	306	A	620	P
PROTEIN TRANSPORT PROTEIN SEC61 BETA SUBUNIT	L25085_at	-97	A	-169	A	243	P	22	A	213	P	252	P	271	P	32	P	492	P	-16	A	-15	P	28	A	2119	P	1987	P	2603	P	1867	P	724	P	-81	A	12	P	245	P	157	P	46	A	-173	A	785	P
OPRM1 Opioid receptor, mu 1	L25119_at	7	A	98	M	25	A	21	A	78	A	36	A	25	A	9	A	17	A	-7	A	22	A	87	A	40	A	18	A	40	A	17	A	69	A	55	A	2	A	45	P	44	A	21	A	76	A	12	A
XE169 PROTEIN	L25270_at	-518	A	-309	A	-39	A	-209	A	85	A	-90	A	-6	A	26	A	-24	A	-15	A	-29	A	107	A	-209	P	-185	A	-150	P	-75	A	-65	A	-282	A	-374	A	-81	A	-204	A	-107	A	-450	A	-290	A
Geranylgeranyltransferase type I beta-subunit mRNA	L25441_at	3	A	39	A	2	A	18	A	11	A	17	A	-5	A	9	A	23	A	-12	A	-10	A	-35	A	-371	A	-451	A	-210	A	-232	A	-5	A	33	A	-9	A	38	P	40	A	74	P	-12	A	4	A
TBP-associated factor TAFII80 mRNA	L25444_at	-102	A	122	A	110	A	28	A	314	P	110	A	77	A	22	A	209	A	26	A	13	A	-73	A	306	A	170	A	181	A	414	A	209	A	-77	A	-77	A	-17	A	103	A	46	A	-146	A	28	A
HMGCS1 3-hydroxy-3-methylglutaryl-Coenzyme A synthase 1 (soluble)	L25798_at	45	A	-2	A	2	A	9	A	8	A	9	A	82	P	19	A	-1	A	13	A	21	A	0	A	14	A	25	A	-9	A	-8	A	9	A	1	A	70	A	17	A	88	A	18	A	9	A	50	A
INTEGRIN ALPHA-E PRECURSOR	L25851_at	-14	A	17	A	-25	A	-6	A	54	P	5	A	5	A	10	A	74	A	-18	A	-28	A	39	A	112	A	69	A	45	A	176	A	180	P	0	A	71	A	0	A	19	A	84	P	-45	A	68	A
Protein tyrosine phosphatase (CIP2)mRNA	L25876_at	37	A	1	A	105	A	49	A	69	A	97	A	36	A	-3	A	78	A	-19	A	26	A	0	A	55	A	65	A	44	A	72	A	120	A	60	A	79	A	58	A	155	A	-8	A	116	A	27	A
Semaphorin-III (Hsema-I) mRNA	L26081_at	-101	A	-22	A	-49	A	-48	A	-24	A	-22	A	-59	A	13	A	-64	A	-35	A	-20	A	-62	A	-211	A	-151	A	-209	A	-212	A	-46	A	-40	A	-94	A	-62	A	-64	A	-43	A	1	A	-18	A
APOBEC1 Apolipoprotein B mRNA editing enzyme, catalytic polypeptide 1	L26234_at	25	A	2	A	29	A	10	A	-18	A	14	A	20	A	-4	A	1	A	12	A	2	A	-22	A	47	A	102	A	-18	A	-8	A	13	A	33	A	-33	A	33	A	24	A	0	A	15	A	-2	A
RPL3 Ribosomal protein L3	L26247_at	82	A	16	A	421	P	49	P	1775	P	669	P	360	P	261	P	1865	P	214	P	451	P	214	P	4208	P	4029	P	6206	P	4552	P	1621	P	16	A	299	P	794	P	699	P	84	A	9	A	1627	P
Heat shock protein HSPA2 gene	L26336_at	34	A	39	A	29	A	75	P	84	P	40	A	-4	A	26	A	50	M	36	A	106	A	246	P	159	A	122	P	77	A	105	A	79	P	112	P	103	P	73	A	47	A	29	A	40	A	128	P
Autoantigen mRNA	L26339_at	-133	A	-369	A	-80	A	-82	A	55	A	-58	A	-58	A	-22	A	76	A	-41	A	-5	A	-58	A	320	A	77	A	68	A	410	A	220	A	-28	A	-293	A	96	A	-63	A	-113	A	-140	A	-113	A
POU3F1 POU domain, class 3, transcription factor 1	L26494_at	56	A	99	A	117	A	150	A	21	A	-57	A	120	A	23	A	86	A	48	A	58	A	-107	A	-78	A	38	A	116	A	-450	A	-28	A	31	A	147	A	79	A	122	A	10	A	248	A	-137	A
RMSA1 Regulator of mitotic spindle assembly 1	L26953_at	11	A	-40	A	8	A	29	A	3	A	44	A	-5	A	33	A	15	A	9	A	10	A	-2	A	-8	A	25	A	-22	A	-35	A	-7	A	-3	A	10	A	-6	A	71	P	25	A	-2	A	-33	A
APOF Apolipoprotein F	L27050_at	-66	A	-10	A	-5	A	-38	A	-8	A	-14	A	-26	A	9	A	-19	A	8	A	-13	A	-23	A	-125	A	-157	A	-52	A	-185	A	-10	A	-54	A	42	A	-25	A	-8	A	38	A	-51	A	-5	A
TXK TXK tyrosine kinase	L27071_at	-7	A	-6	A	0	A	18	A	0	A	12	A	5	A	-1	A	-2	A	0	A	0	A	-29	A	-64	A	-34	A	-68	A	-91	A	46	A	6	A	40	A	6	A	49	P	-4	A	-22	A	30	A
Melanocortin 5 receptor (MC5R) gene	L27080_at	-9	A	41	A	38	A	191	A	-75	A	-167	A	32	A	-44	A	-31	A	-16	A	107	A	-127	A	124	A	163	A	338	A	88	A	-218	A	133	A	10	A	-77	A	37	A	2	A	228	A	-328	A
X104 mRNA	L27476_at	36	P	27	A	51	P	40	A	102	P	45	A	39	A	24	M	46	A	5	A	39	P	43	A	451	P	448	P	494	P	428	P	171	P	6	A	54	A	14	A	36	P	48	A	41	A	34	A
X123 mRNA, 3' end	L27479_at	83	A	171	A	10	A	15	A	308	A	-95	A	49	A	-19	A	-23	A	-24	A	53	A	30	A	595	P	656	P	784	P	760	P	125	A	60	A	7	A	25	A	75	A	52	A	69	A	83	A
Insulin-like growth factor binding protein 5 (IGFBP5) mRNA	L27560_at	-11	A	-10	A	167	P	-11	A	686	P	216	P	94	P	42	A	260	P	85	P	241	P	102	P	807	P	1130	P	1101	P	1522	P	135	P	39	A	9	A	99	A	56	A	76	A	-40	A	689	P
ORPHAN RECEPTOR TR4	L27586_at	-68	A	-18	A	10	A	35	A	35	A	51	A	42	A	-20	A	35	A	-19	A	35	A	35	A	32	A	-36	A	-45	A	3	A	45	A	-27	A	47	P	11	A	55	P	35	A	7	A	34	A
CCT6 Chaperonin containing T-complex subunit 6	L27706_at	63	A	-2	A	131	P	10	A	185	P	75	A	54	P	49	P	189	P	-7	A	39	M	3	A	619	P	500	P	689	P	812	P	189	P	33	A	74	A	41	A	99	A	1	A	9	A	221	P
Autoantigen pericentriol material 1 (PCM-1) mRNA	L27841_at	-131	A	-83	A	170	P	-9	A	231	P	59	A	136	A	40	A	162	M	31	P	30	A	20	A	346	P	438	P	338	M	412	A	188	P	-42	A	-25	A	67	A	161	A	36	A	-153	A	84	A
CDA Cytidine deaminase	L27943_at	122	A	853	A	379	A	110	A	345	A	360	A	75	A	25	A	538	A	29	A	15	A	3	A	572	A	617	A	522	A	222	A	479	A	409	A	684	A	385	A	256	A	150	A	676	A	86	A
HnRNP F protein mRNA	L28010_at	76	A	60	A	88	A	59	A	1000	P	87	P	169	P	41	A	362	P	17	A	57	A	24	A	689	P	531	P	736	P	451	P	213	P	42	A	69	A	64	P	243	P	64	A	77	A	184	P
PTGER2 Prostaglandin E receptor 2 (subtype EP2), 53kD	L28175_at	-92	A	19	A	-12	A	-51	A	28	A	-60	A	8	M	8	A	-62	A	-5	A	49	A	-4	A	4	A	-20	A	-80	A	-23	A	0	A	6	A	-186	A	-3	A	-27	A	4	A	-51	A	-12	A
MANA2 Alpha mannosidase II isozyme	L28821_at	-96	A	-53	A	-5	A	-58	A	24	P	-29	A	-34	A	23	A	57	P	-15	A	-112	A	-35	A	105	P	6	A	57	P	188	P	-47	A	-46	A	-70	A	6	A	-2	A	-26	A	-130	A	-34	A
CHOLINEPHOSPHATE CYTIDYLYLTRANSFERASE	L28957_at	57	A	97	P	13	A	55	A	47	A	44	A	11	A	5	A	-40	A	-16	A	-43	A	9	A	52	A	63	A	22	A	-38	A	50	A	96	A	12	A	18	A	78	A	17	A	101	P	9	A
ARL1 ADP-ribosylation factor like 1	L28997_at	16	A	34	A	44	A	4	A	76	A	48	A	53	A	-28	A	87	P	34	A	39	A	15	A	288	P	273	P	321	P	280	A	78	A	11	A	72	A	9	A	69	P	48	A	97	P	109	P
SORD Sorbitol dehydrogenase	L29008_at	4	A	-59	A	99	P	-7	A	232	P	201	P	9	A	95	A	361	P	4	A	1489	P	725	P	9584	P	6607	P	6450	P	7628	P	103	P	9	A	-1	A	48	P	114	P	106	P	37	A	18	A
Clk3 mRNA	L29217_at	-181	A	-461	A	-381	A	-65	A	-248	A	-368	A	-318	A	-107	A	-355	A	-253	A	-142	A	30	A	-370	A	-413	A	-412	A	-412	A	-160	A	-311	A	-220	A	-143	A	-319	A	-179	A	-155	A	-484	A
Clk2 mRNA	L29218_at	-26	A	3	A	71	A	10	A	456	P	16	A	47	A	24	A	116	A	-2	A	26	A	87	A	294	P	297	P	349	P	359	M	122	A	60	A	59	A	37	A	152	A	4	A	144	A	82	A
STAT3 Signal transducer and activator of transcription 3 (acute-phase response factor)	L29277_at	99	A	169	A	192	P	73	A	105	P	44	A	169	P	50	M	130	P	11	A	275	P	90	A	346	P	382	P	383	P	196	P	212	P	131	A	168	M	132	P	92	A	146	A	206	A	100	A
Na+/glucose cotransporter 1 mRNA	L29339_at	-35	A	-868	A	-29	A	-20	A	-11	A	-72	A	-38	A	-17	A	16	A	-4	A	1	A	-6	A	-54	A	-33	A	90	A	19	A	-56	A	-9	A	-43	A	-5	A	-7	A	-32	A	-57	A	-52	A
(clone 3.8-1) MHC class I mRNA fragment	L29376_at	-174	A	-38	A	-34	A	-31	A	-49	A	-5	A	-20	A	-44	A	6	A	-44	A	-23	A	49	A	46	A	-5	A	44	A	101	A	0	A	-113	A	-155	A	-13	A	-167	A	-62	A	-133	A	-9	A
COAGULATION FACTOR X PRECURSOR	L29433_at	-6	A	5	A	10	A	49	A	44	A	2	A	-6	A	22	A	45	A	48	P	92	A	-30	A	120	A	54	A	153	A	190	A	16	A	26	A	21	A	83	A	46	A	20	A	-11	A	-16	A
Beta1-syntrophin (SNT B1) gene	L31529_at	105	A	135	A	33	A	55	A	74	A	-5	A	27	A	30	A	198	P	44	M	331	A	406	P	301	P	207	A	338	P	251	A	197	A	261	A	340	P	112	A	125	A	96	P	98	A	433	P
Sulfite oxidase mRNA	L31573_at	-252	A	16	A	-112	A	-167	A	-19	A	-53	A	4	A	-12	A	-89	A	-37	A	-73	A	20	A	-27	A	-2	A	187	A	38	A	-38	A	-76	A	-104	A	-141	A	-59	A	-51	A	-111	A	-265	A
CMKBR7 Chemokine (C-C) receptor 7	L31584_at	89	A	216	A	102	A	105	A	61	A	138	A	72	A	25	A	67	A	31	A	78	A	157	A	161	A	224	A	190	A	286	P	158	P	183	A	154	A	64	A	158	A	103	A	255	A	159	P
SLC16A1 Solute carrier family 16 (monocarboxylic acid transporters), member 1	L31801_at	324	A	199	A	324	P	84	A	137	A	24	A	199	P	13	A	80	A	17	A	27	A	118	A	275	A	264	A	401	P	238	A	-27	A	143	A	97	A	139	A	207	A	31	A	117	A	102	A
GYPA Glycophorin A	L31860_at	587	A	367	A	56	A	252	A	63	A	189	P	160	A	1	A	224	A	94	A	1024	A	732	A	400	A	392	A	457	A	410	P	306	A	608	A	1102	A	231	P	488	A	454	A	407	A	920	A
NFIX Nuclear factor I/X (CCAAT-binding transcription factor)	L31881_at	-5	A	-83	A	-147	A	-23	A	129	A	-19	A	-63	A	14	A	-82	A	-80	A	-147	A	-161	A	597	A	283	A	502	A	30	A	225	A	-34	A	-108	A	59	A	-72	A	36	A	-198	A	597	A
COMP Cartilage oligomeric matrix protein	L32137_at	-77	A	-129	A	85	A	4	A	1279	P	59	A	157	A	121	P	235	P	16	A	48	A	46	A	57	A	127	A	172	A	133	A	96	A	-31	A	-54	A	142	P	15	A	6	A	-59	A	113	A
AFM Afamin	L32140_at	45	A	51	A	1	A	2	A	-12	A	16	A	4	A	-17	A	21	A	3	A	-11	A	6	A	-30	A	-10	A	-61	A	-53	A	-7	A	18	A	12	A	3	A	10	A	35	A	-43	A	-35	A
Zinc finger protein mRNA, 3' end	L32163_at	-1	A	11	A	-24	A	9	A	17	A	0	A	-29	A	11	A	18	M	13	A	13	A	19	A	-78	A	-49	A	-76	A	-113	A	7	A	15	A	47	A	-12	A	9	A	70	A	25	A	8	A
Zinc finger protein mRNA, 3' end	L32164_at	93	P	113	A	47	A	40	A	78	A	32	A	2	A	12	A	34	A	-3	A	-7	A	11	A	136	P	231	P	132	P	183	P	105	A	66	A	92	A	10	A	61	A	20	A	130	P	71	A
Arylacetamide deacetylase mRNA	L32179_at	90	A	34	A	31	A	45	A	17	A	-7	A	45	A	4	A	35	A	67	M	33	A	15	A	6	A	63	A	74	A	44	A	84	M	37	A	27	A	29	A	37	A	20	A	20	A	18	A
Effector cell protease receptor-1 (EPR-1) gene, partial cds	L32866_at	-37	A	-106	A	-4	A	-66	A	-1	A	61	A	-35	A	-37	A	-149	A	25	A	-36	A	-1	A	49	A	42	A	69	A	43	A	26	A	-110	A	-167	A	-56	A	-37	A	-65	A	-122	A	-72	A
Protein kinase (MLK-3) mRNA	L32976_at	-12	A	-47	A	-27	A	-37	A	110	A	-49	A	-17	A	-8	A	152	A	-9	A	16	A	12	A	-589	A	-613	A	-325	A	-414	A	-353	A	-449	A	-142	A	-7	A	-33	A	-9	A	3	A	-437	A
UBIQUINOL-CYTOCHROME C REDUCTASE IRON-SULFUR SUBUNIT PRECURSOR	L32977_at	-90	A	-21	A	174	P	-12	A	189	P	102	P	92	P	32	P	518	P	16	A	72	P	14	A	953	P	876	P	1222	P	1256	P	265	P	-77	A	-61	A	80	P	117	P	-47	A	-6	A	198	P
PKD1 Polycystic kidney disease protein 1	L33243_at	94	A	-159	A	104	A	64	A	278	P	-7	A	37	A	2	A	160	A	67	P	-138	A	36	A	172	P	-21	A	200	A	591	P	85	A	-113	A	99	A	161	A	143	A	-53	A	-20	A	211	A
Stratum corneum chymotryptic enzyme mRNA	L33404_at	-16	A	-106	A	-137	A	-34	A	-68	A	-73	A	-108	A	-38	A	-185	A	-29	A	-42	A	-89	A	-104	A	-78	A	-119	A	-92	A	-68	A	-79	A	-76	A	-82	A	-45	A	-173	A	-135	A	-147	A
(clone 8B1) Br-cadherin mRNA	L33477_at	-62	A	-115	A	-12	A	-44	A	6	A	-12	A	-10	A	24	A	-3	A	-5	A	-36	A	-52	A	-82	A	-61	A	-81	A	-87	A	-102	A	-22	A	-63	A	-24	A	-60	A	-18	A	-113	A	-52	A
Dihydropyridine-sensitive L-type calcium channel alpha-1 subunit (CACNL1A3) mRNA	L33798_at	-206	A	-194	A	-165	A	-56	A	-47	A	-84	A	-154	A	-57	A	-136	A	-30	A	-87	A	-66	A	-113	A	-53	A	-102	A	-105	A	51	A	-56	A	-278	A	-97	A	-141	A	-38	A	-230	A	-232	A
PCOLCE Procollagen C-endopeptidase enhancer	L33799_at	90	A	134	A	107	M	103	P	286	P	43	A	1092	P	26	A	949	P	70	P	46	A	155	A	232	M	255	P	126	P	406	A	290	P	29	A	-22	A	459	P	223	P	56	A	65	A	814	P
Protein kinase mRNA	L33801_at	47	A	16	A	76	P	-2	A	245	P	47	A	73	P	0	A	30	P	-4	A	6	A	-23	A	256	P	196	P	215	P	204	P	77	P	50	A	49	P	39	P	28	A	3	A	60	A	105	P
(clone FFE-7) type II inosine monophosphate dehydrogenase (IMPDH2) gene, exons 1-13	L33842_rna1_at	39	A	40	A	220	P	113	P	757	P	96	P	108	P	341	P	682	P	62	P	192	A	45	A	1107	P	946	P	1386	P	1038	P	219	A	38	A	84	A	170	P	280	P	-13	P	17	A	112	P
PRKCI Protein kinase C, iota	L33881_at	55	A	33	A	59	P	50	A	108	P	110	P	140	P	2	A	45	P	-36	A	32	A	-38	A	684	P	847	P	683	P	939	P	379	P	40	A	32	A	18	A	58	A	47	A	51	A	127	P
CDH4 Cadherin 4	L34059_at	173	P	50	A	50	A	52	A	37	A	97	P	17	A	49	M	230	A	84	P	482	A	294	A	262	A	256	A	193	A	312	A	325	A	154	A	303	A	83	A	96	A	124	A	33	A	736	A
Cadherin-8 mRNA	L34060_at	93	A	494	A	14	A	29	A	82	A	49	A	68	A	-14	A	170	A	-18	A	33	A	82	A	22	A	35	A	82	A	35	A	157	A	87	P	215	P	144	A	29	A	40	A	129	A	71	A
FRAP FK506 binding protein 12-rapamycin associated protein	L34075_at	0	A	452	A	32	A	-3	A	17	A	5	A	21	A	8	A	17	A	21	A	27	A	33	A	199	A	197	P	325	P	85	A	104	A	43	A	44	A	22	A	7	A	-52	A	64	A	42	A
Bile acid CoA: Amino acid N-acyltransferase mRNA	L34081_at	-1	A	-18	A	18	A	2	A	-10	A	6	A	29	A	-22	A	-7	A	-24	A	19	A	-60	A	-10	A	12	A	-12	A	-35	A	27	A	14	A	-29	A	0	A	-11	A	9	A	-42	A	-5	A
Laminin-related protein (LamA3) mRNA	L34155_at	-29	A	-28	A	-17	A	-15	A	87	A	-20	A	30	A	57	A	33	A	27	P	211	A	146	M	71	A	-59	A	-173	A	31	A	189	A	11	A	45	A	32	A	-48	A	-6	A	-25	A	-159	A
RLBP1 Cellular retinaldehyde-binding protein	L34219_at	10	A	31	A	4	A	42	A	32	A	-15	A	42	A	-19	A	24	A	1	A	-15	A	47	A	-51	A	26	A	-102	A	-46	A	38	A	45	A	42	A	20	A	33	A	23	A	61	A	-27	A
GATA4 GATA-binding protein 4	L34357_at	34	A	103	M	22	A	29	A	-79	A	43	A	12	A	9	A	39	A	2	A	-36	A	29	A	-96	A	-90	A	-174	A	-109	A	-6	A	8	A	-18	A	33	A	38	A	49	A	40	A	41	A
(clone B3B3E13) chromosome 4p16.3 DNA fragment	L34409_at	-15	A	11	A	-47	A	-2	A	-43	A	-24	A	-28	A	3	A	-5	A	21	A	-16	A	-3	A	-34	A	-15	A	-52	A	-102	A	21	A	-12	A	-9	A	18	A	25	A	36	A	6	A	-1	A
RNA polymerase II elongation factor SIII, p15 subunit mRNA	L34587_at	-14	A	-26	A	382	P	-5	A	423	P	142	P	178	P	26	P	643	P	-2	A	56	A	7	A	861	P	666	P	941	P	1097	P	734	P	-38	A	-74	A	78	P	460	P	-48	A	-140	A	415	P
INITIATION FACTOR IF-2, MITOCHONDRIAL PRECURSOR	L34600_at	-4	A	-43	A	-5	A	27	A	78	A	30	A	37	A	-7	A	61	P	9	A	-4	A	-5	A	195	P	266	P	224	A	207	P	129	P	8	A	29	A	63	P	-7	A	-1	A	5	A	58	A
PECAM1 Platelet/endothelial cell adhesion molecule (CD31 antigen)	L34657_at	-33	A	11	A	36	A	-27	A	-49	A	88	P	39	A	2	A	98	P	-5	A	-3	A	2	A	-29	A	-34	A	-79	A	-68	A	77	P	-72	A	9	A	19	A	22	A	-38	A	-51	A	50	A
ATPase, DNA-binding protein (HIP116) mRNA, 3' end	L34673_at	-51	A	-6	A	-65	A	-44	A	0	A	-38	A	-42	A	10	A	-34	A	-14	A	-34	A	-26	A	-93	A	-151	A	-123	A	-187	A	19	A	-49	A	-26	A	3	A	-9	A	-2	A	-7	A	-15	A
NAD+-dependent succinate-semialdehyde dehydrogenase (SSADH) mRNA, 3' end	L34820_at	49	M	40	A	55	A	29	A	18	A	-9	A	14	A	19	A	48	P	-20	A	-13	A	38	A	-65	A	8	A	-129	A	-141	A	-5	A	86	A	38	A	47	P	64	A	49	A	34	A	64	A
INSL4 Insulin-like 4 (placenta)	L34838_at	-315	A	-268	A	-152	A	-122	A	-59	A	-180	A	-26	A	-26	A	-200	A	-13	A	-102	A	-42	A	-447	A	-475	A	-415	A	-605	A	-215	A	-136	A	-329	A	-125	A	-205	A	-106	A	-423	A	-121	A
Ribose 5-phosphate isomerase (RPI) mRNA	L35035_at	-11	A	44	P	-4	A	-28	A	3	A	12	A	42	A	-6	A	54	P	-4	A	-43	A	-17	A	67	A	18	A	55	A	3	A	98	A	-27	A	58	A	-14	A	88	P	75	P	-43	A	28	A
Enigma gene	L35240_at	131	P	88	A	109	M	72	A	352	P	200	P	94	M	99	P	478	P	152	P	905	P	1551	P	322	P	352	P	698	P	880	P	143	P	76	A	281	P	221	P	198	A	215	P	172	A	391	P
Extracellular matrix protein (MFAP3) gene	L35251_rna1_at	-16	A	39	A	-19	A	-16	A	51	A	11	A	26	A	1	A	-3	A	2	A	-3	A	-4	A	-59	A	-103	A	-11	A	-26	A	-6	A	-15	A	-19	A	8	A	15	A	-10	A	22	A	29	A
ZINC FINGER PROTEIN 35	L35269_at	-34	A	118	A	56	A	111	A	168	A	22	A	-21	A	10	A	66	A	28	A	27	A	77	A	94	A	37	A	104	A	133	A	110	A	51	A	139	A	25	A	76	A	86	A	83	A	90	A
Olfactory receptor-like gene	L35475_at	353	M	250	M	154	P	130	A	161	P	73	A	147	A	-18	A	141	A	50	A	91	A	126	A	355	P	424	P	346	M	347	A	284	A	147	A	256	A	218	A	286	P	180	A	279	M	188	A
Endothelial cell protein C/APC receptor (EPCR) mRNA	L35545_at	2	A	7	A	20	A	20	A	-55	A	-21	A	107	P	-5	A	49	P	11	A	19	A	-36	A	36	A	-79	A	30	A	-8	A	33	A	-17	A	42	A	-4	A	75	P	11	A	-11	A	48	P
GLCLR Glutamate-cysteine ligase (gamma-glutamylcysteine synthetase), regulatory (30.8kD)	L35546_at	36	A	11	A	-4	A	7	A	34	P	27	A	-1	A	8	A	240	P	11	A	77	P	142	P	188	P	292	P	254	P	191	P	90	P	70	P	29	P	56	A	46	P	26	A	-3	A	96	P
Germline mRNA sequence	L35592_at	1	A	-4	A	-36	A	27	A	-69	A	-37	A	34	A	-52	A	-5	A	-2	A	-20	A	-27	A	-121	A	-168	A	-52	A	-146	A	-31	A	-44	A	-24	A	7	A	51	A	31	A	-23	A	29	A
Dystrophin (dp140) mRNA, 5' end	L35854_at	6	A	69	A	10	A	30	A	115	A	-33	A	88	A	26	A	65	A	-20	A	-12	A	52	A	-25	A	-40	A	64	A	16	A	16	A	61	A	-58	A	19	A	16	A	-37	A	95	A	-4	A
SDF1 Stromal cell-derived factor 1	L36033_at	-38	A	9	A	46	A	-25	A	106	A	73	A	300	P	19	A	223	P	-10	A	-56	A	69	A	-49	A	82	A	-19	A	-169	A	54	A	-102	A	-31	A	50	A	-67	A	-81	A	-69	A	193	P
THPO Thrombopoietin (myeloproliferative leukemia virus oncogene ligand, megakaryocyte growth and development factor)	L36051_at	0	A	30	A	-24	A	11	A	27	A	8	A	17	A	-9	A	7	A	-14	A	1	A	4	A	-46	A	-138	A	-2	A	-82	A	-4	A	-14	A	-5	A	29	A	-29	A	-32	A	1	A	-22	A
High conductance inward rectifier potassium channel alpha subunit mRNA	L36069_at	-263	A	-175	A	-179	A	-127	A	-151	A	-196	A	-185	A	-52	A	-228	A	-58	A	-118	A	-64	A	-276	A	-273	A	-323	A	-221	A	-229	A	-126	A	-311	A	-226	A	-257	A	-94	A	-391	A	-181	A
PHOSPHATIDYLINOSITOL 4-KINASE ALPHA	L36151_at	102	A	124	A	302	P	142	P	238	P	124	P	91	M	99	P	339	P	18	A	102	P	80	A	683	P	385	P	772	P	645	P	362	P	-13	A	183	P	138	P	215	P	53	A	323	P	188	P
Ras inhibitor mRNA, 3' end	L36463_at	107	A	50	A	40	A	19	A	-126	A	-23	A	50	A	-46	A	-62	A	-13	A	68	A	58	A	172	A	232	A	141	A	5	A	-21	A	41	A	21	A	92	A	1	A	16	A	113	A	40	A
(clone N5-4) protein p84 mRNA	L36529_at	-22	A	464	P	12	A	-23	A	56	P	-13	A	18	A	42	P	38	A	-23	A	10	A	43	P	151	P	102	A	130	P	179	P	52	A	-51	A	-82	A	-16	A	4	A	27	A	-67	A	-14	A
Integrin alpha 8 subunit mRNA, 3' end	L36531_at	75	M	90	A	35	A	87	A	38	A	50	A	114	P	43	A	-11	A	68	A	59	A	140	A	534	P	471	M	573	P	777	P	202	A	252	A	18	A	79	A	66	A	-6	A	61	A	432	A
Receptor protein-tyrosine kinase (HEK11) mRNA	L36642_at	-9	A	7	A	7	A	1	A	11	A	-2	A	12	A	1	A	15	A	-16	A	13	A	14	A	-10	A	-11	A	14	A	-23	A	-15	A	-18	A	-11	A	-3	A	-37	A	6	A	-2	A	20	A
Receptor protein-tyrosine kinase (HEK8) mRNA	L36645_at	-36	A	24	A	17	A	46	A	66	A	21	A	82	P	6	A	40	A	-28	A	29	A	-14	A	283	P	176	A	194	P	191	P	141	A	57	A	-13	A	1	A	62	A	-22	A	-21	A	198	P
Bystin mRNA	L36720_at	481	A	355	A	114	A	412	A	305	A	59	A	393	A	71	A	693	A	262	A	1413	A	616	A	1155	A	1531	A	1322	A	797	A	192	A	183	A	393	A	459	A	455	A	469	A	462	A	96	A
INPPL1 Inositol polyphosphate phosphatase-like protein 1 (51C protein)	L36818_at	-69	A	91	A	55	A	163	A	150	A	122	A	109	A	23	A	74	A	19	A	110	A	138	A	536	P	347	A	695	P	738	A	243	A	183	A	64	A	139	A	89	A	-41	A	46	A	218	A
(clone p15INK4B/HA5) CDK inhibitory protein mRNA	L36844_at	-27	A	155	A	-2	A	12	A	-7	A	34	A	30	A	22	A	25	A	7	A	-13	A	-17	A	-8	A	12	A	-24	A	-17	A	56	A	-3	A	-8	A	5	A	8	A	38	A	11	A	4	A
(clone p17/90) rearranged iduronate-2-sulphatase homologue gene	L36847_at	-3	A	54	A	1	A	-9	A	17	A	-22	A	10	A	-9	A	-9	A	12	A	34	A	4	A	50	A	-74	A	-29	A	83	A	13	A	-30	A	19	A	7	A	-4	A	61	A	41	A	31	A
Guanylate cyclase activating protein (GCAP) gene	L36861_at	-32	A	114	A	-17	A	-22	A	10	A	15	A	57	A	-24	A	20	A	0	A	32	A	95	A	10	A	-55	A	17	A	18	A	79	A	-43	A	72	A	49	P	33	A	-19	A	90	A	-7	A
Met-ase gene, exon 1	L36922_at	101	A	55	A	132	A	119	A	133	A	67	A	82	A	27	A	261	P	11	A	-41	A	-4	A	350	P	341	A	442	P	504	P	205	A	264	M	162	A	229	A	26	A	7	M	171	A	98	A
Dynamin (DNM) mRNA	L36983_at	-222	A	-49	A	-60	A	-113	A	-67	A	-26	A	83	A	-14	A	32	A	-34	A	-36	A	-66	A	42	A	-118	A	24	A	111	A	-31	A	-99	A	-178	A	-16	A	-86	A	-36	A	-160	A	-86	A
FK-506 binding protein homologue (FKBP38) mRNA	L37033_at	-42	A	128	A	160	A	149	A	303	P	85	A	412	P	136	A	180	A	42	A	250	A	111	A	458	P	1232	P	681	P	1157	P	187	A	166	A	55	A	-15	A	196	M	104	A	485	A	41	A
CSNK1A1 Casein kinase 1, alpha 1	L37042_at	22	A	10	A	111	P	31	A	128	P	19	A	54	A	24	A	52	A	-11	A	82	A	45	A	1190	P	412	P	549	P	308	P	45	A	-33	A	25	A	-17	A	-5	A	18	A	-9	A	-57	A
CSNK1E Casein kinase 1, epsilon	L37043_at	105	A	-29	A	210	A	143	P	348	P	25	A	57	A	61	P	227	A	20	A	151	A	22	A	462	P	818	P	916	A	674	P	804	P	291	P	-90	A	42	A	226	M	65	A	96	A	271	P
(clone mf.18) RNA polymerase II mRNA	L37127_at	-493	A	-134	A	-139	A	-118	A	65	P	-81	A	167	P	34	A	81	A	-50	A	-159	A	49	A	236	A	380	A	425	A	41	A	57	A	-111	A	-140	A	-143	A	-173	A	-184	A	-453	A	-54	A
(clone cD24-1) Huntington's disease candidate region mRNA fragment	L37199_at	111	A	76	A	-28	A	11	A	-120	A	3	A	71	A	2	A	9	A	-5	A	-15	A	-27	A	72	A	133	A	72	A	-111	A	28	A	160	A	83	A	56	A	96	A	-10	A	159	A	48	A
NRAMP2 Natural resistance-associated macrophage protein 2	L37347_at	-43	A	-84	A	22	A	5	A	83	A	4	A	90	A	-12	A	-6	A	6	A	7	A	-11	A	191	P	66	A	54	A	120	P	74	A	8	A	-57	A	25	A	47	A	3	A	14	A	-2	A
OPRK1 Opioid receptor, kappa 1	L37362_at	147	P	69	A	6	A	-1	A	49	A	-16	A	33	A	22	A	61	A	-18	A	596	A	328	A	-111	A	-116	A	-305	A	-6	A	-78	A	-158	A	50	A	-1	A	74	A	74	A	76	A	-117	A
(clone E5.1) RNA-binding protein mRNA	L37368_at	146	A	213	A	275	P	94	A	610	P	281	P	267	P	23	A	413	P	88	A	114	P	14	A	937	P	553	P	975	P	841	P	498	P	148	P	272	P	95	P	324	P	78	A	8	A	363	P
Guanylyl cyclase (RetGC-2) mRNA	L37378_at	5	A	159	A	-2	A	7	A	25	A	-4	A	-6	A	7	A	8	A	5	A	6	A	-19	A	5	A	-15	A	12	A	47	A	-45	A	-46	A	18	A	6	A	-10	A	19	A	10	A	-15	A
Syntaxin 1A mRNA	L37792_at	75	A	28	A	152	P	96	P	133	P	76	A	52	A	18	A	143	A	21	A	105	A	171	P	303	P	65	P	130	P	271	P	263	P	195	A	68	A	94	M	146	A	63	A	418	A	326	P
Frizzled gene product mRNA	L37882_at	-122	A	14	A	-34	A	-41	A	-87	A	-21	A	58	A	38	A	5	A	6	A	-7	A	146	P	-170	A	-88	A	-153	A	-27	A	-6	A	-8	A	-111	A	-14	A	-66	A	18	A	35	A	-65	A
MITOCHONDRIAL ELONGATION FACTOR TS PRECURSOR	L37936_at	88	A	72	A	53	A	47	A	250	P	92	A	161	P	60	A	173	P	14	A	39	A	-30	A	249	P	250	A	265	P	389	P	200	A	2	A	154	A	20	A	485	P	-38	A	120	A	130	A
CNTFR Ciliary neurotrophic factor receptor	L38025_at	-132	A	-59	A	-33	A	-27	A	-54	A	-62	A	-15	A	-14	A	-43	A	7	A	-63	A	-11	A	-69	A	-46	A	-91	A	-63	A	-3	A	-35	A	-162	A	88	A	-126	A	-52	A	129	A	-34	A
MFAP4 Microfibrillar-associated protein 4	L38486_at	115	A	313	A	171	A	99	A	172	P	109	A	142	A	80	A	243	A	81	P	154	A	172	P	307	A	208	A	409	A	382	M	197	A	165	A	225	A	151	A	200	A	214	A	166	A	258	A
Estrogen receptor-related protein (hERRa1) mRNA, 3' end, partial cds	L38487_at	-196	A	-173	A	37	A	-73	A	39	A	-12	A	81	A	6	A	60	A	-28	A	77	A	80	M	117	A	-4	A	-270	A	32	A	12	A	96	A	-277	A	-8	A	-13	A	-68	A	-112	A	186	A
Na+/myo-inositol cotransporter (SLC5A3) gene	L38500_at	17	A	31	A	16	A	0	A	-10	A	-29	A	-33	A	9	A	27	A	-3	A	-19	A	27	A	33	A	43	A	30	A	32	A	20	A	8	A	-17	A	27	A	10	A	-44	A	79	A	28	A
GSTT2 Glutathione S-transferase theta 2	L38503_at	96	A	64	A	13	A	39	A	77	A	25	A	0	A	31	A	63	A	-7	A	29	A	43	A	169	P	583	P	199	P	236	P	154	P	68	A	14	A	60	A	62	A	3	A	51	A	126	A
Indian hedgehog protein (IHH) mRNA, 5' end	L38517_at	15	A	-5	A	-14	A	-27	A	52	A	-53	A	-59	A	-20	A	11	A	8	A	-35	A	53	A	-48	A	-21	A	-93	A	-10	A	1	A	-50	A	-3	A	58	A	15	A	-22	A	-14	A	-6	A
ALCAM Activated leucocyte cell adhesion molecule	L38608_at	43	P	27	A	52	A	34	A	11	A	11	A	-3	A	23	A	5	A	2	A	9	A	-12	A	138	P	190	P	272	P	69	A	22	A	9	A	38	A	31	A	35	A	65	A	24	A	-18	A
Brain and reproductive organ-expressed protein (BRE) gene	L38616_at	100	A	-7	A	83	P	43	A	85	M	74	M	82	P	14	A	127	P	-8	A	76	A	-5	A	257	P	353	P	291	P	257	P	106	A	39	A	95	A	109	P	101	A	39	A	81	A	68	A
Autoantigen p542 mRNA, 3' end of cds	L38696_at	76	A	9	A	89	A	-26	A	244	P	154	P	129	A	42	A	104	A	0	A	-46	A	-26	A	181	A	254	A	370	P	288	A	146	A	-36	A	46	A	128	M	100	A	103	P	9	A	83	A
Diacylglycerol kinase (DAGK) mRNA	L38707_at	-147	A	-106	A	-209	A	-63	A	-74	A	-62	A	-157	A	-31	A	-59	A	-80	A	-107	A	-174	A	-379	A	-395	A	-459	A	-290	A	-391	A	-499	A	-110	A	-124	A	-34	A	-29	A	-139	A	-844	A
Thyroid receptor interactor (TRIP1) mRNA	L38810_at	-38	A	-38	A	255	P	77	A	520	P	152	A	183	P	24	A	238	P	28	A	77	A	24	A	1024	P	762	P	1115	P	1159	P	442	P	27	A	-22	A	138	A	93	A	17	A	-69	A	243	A
CD1D CD1D antigen, d polypeptide	L38820_at	-10	A	125	A	-16	A	-13	A	-46	A	28	A	11	A	3	A	-1	A	-6	A	16	A	16	A	12	A	-19	A	-33	A	0	A	-25	A	-44	A	21	A	9	A	14	A	6	A	-32	A	-4	A
5,10-methenyltetrahydrofolate synthetase mRNA	L38928_at	87	A	148	A	150	A	124	M	169	P	176	A	438	M	35	P	922	P	75	A	908	P	461	P	1448	P	845	P	1603	P	1087	P	202	P	50	A	357	A	190	M	186	A	260	P	53	A	341	P
PTPRD Protein tyrosine phosphatase, receptor type, delta polypeptide	L38929_at	51	A	31	A	-15	A	-4	A	13	A	-14	A	17	A	-18	A	-1	A	0	A	30	A	68	A	-113	A	-36	A	-59	A	-93	A	-4	A	93	A	43	A	17	A	-15	A	61	A	79	A	-28	A
GT197 partial ORF mRNA, 3' end of cds	L38932_at	279	P	232	P	297	P	249	P	519	P	294	P	177	P	87	P	464	P	16	A	221	P	85	A	1053	P	1007	P	1297	P	1087	P	335	P	200	A	417	P	176	A	451	P	232	P	161	P	386	P
The longest open reading frame predicts a protein of 202 amino acids, with fair Kozak consensus at the initial ATG codon; an in-frame TGA codon is seen at nucleotide 8; ORF; putative gene extracted from Homo sapiens GT198 mRNA, complete ORF	L38933_rna1_at	9	A	44	A	44	A	66	P	73	A	21	A	-11	A	15	A	-31	A	-24	A	-13	A	-48	A	50	A	97	M	-19	A	-32	A	81	A	-4	A	5	A	47	A	22	A	41	A	28	A	63	A
GT212 mRNA	L38935_at	-41	A	26	A	32	A	-28	A	31	A	-9	A	40	A	51	A	58	A	29	A	82	A	239	A	302	A	89	A	183	A	37	A	20	A	163	A	-4	A	31	A	46	A	104	A	54	A	326	A
RPL37 Ribosomal protein L37	L38941_at	559	P	291	P	1823	P	760	P	5367	P	2528	P	1540	P	515	P	4738	P	444	P	1042	P	689	P	12149	P	12921	P	17385	P	16973	P	5245	P	580	P	1303	P	1621	P	2640	P	608	P	108	A	3840	P
Importin beta subunit mRNA	L38951_at	-82	A	-20	A	168	A	28	A	375	P	71	A	120	A	37	P	436	P	37	A	56	A	46	A	1140	P	1093	P	1385	P	1086	P	719	P	259	P	-4	A	82	A	242	P	-27	A	-110	A	255	P
ITM1 Integral transmembrane protein 1	L38961_at	-27	A	-1	A	53	A	28	A	96	P	24	A	58	A	2	A	6	A	25	A	14	A	100	A	789	A	481	A	682	P	291	A	224	A	62	A	-253	A	33	A	2	A	-21	A	42	A	335	A
Thrombospondin 3 (THBS3) gene	L38969_at	-19	A	-1	A	14	A	-77	A	43	A	-22	A	-33	A	-61	A	-150	A	-21	A	-20	A	75	A	-142	A	-158	A	-183	A	-164	A	-48	A	38	A	141	A	-31	A	-148	A	34	A	28	A	-107	A
Class IV alcohol dehydrogenase 7 (ADH7) gene, 5' flanking region	L39009_at	-65	A	-49	A	-5	A	-3	A	-14	A	20	A	-5	A	0	A	-19	A	-1	A	0	A	10	A	-30	A	-88	A	-67	A	-125	A	8	A	-18	A	19	A	-7	A	-17	A	62	P	-60	A	-31	A
Transcription factor SL1 mRNA	L39059_at	-96	A	48	A	7	A	10	A	68	A	33	A	75	A	4	A	99	P	0	A	31	A	59	A	277	P	211	P	212	P	284	P	100	M	10	A	-9	A	96	A	-14	A	38	A	-9	A	44	A
Transcription factor SL1 mRNA	L39060_at	-40	A	-14	A	46	A	-13	A	-3	A	-5	A	-23	A	0	A	-29	A	-30	A	-101	A	21	A	-111	A	-109	A	-213	A	-34	A	-114	A	-111	A	-87	A	-7	A	-35	A	-65	A	-40	A	-239	A
Transcription factor SL1 mRNA, partial cds	L39061_at	27	A	124	A	2	A	19	A	43	A	24	A	21	A	-2	A	-4	A	-5	A	10	A	32	A	87	P	-16	A	67	A	54	A	-32	A	32	A	23	A	23	A	16	A	-20	A	4	A	-1	A
Interleukin 9 receptor (IL9R) gene	L39064_rna1_at	-92	A	-45	A	-40	A	17	A	23	A	-27	A	-13	A	25	A	-55	A	33	A	86	A	-12	A	93	A	40	A	98	A	92	A	13	A	19	A	-57	A	12	P	-15	A	-92	A	-28	A	0	P
Mitochondrial carnitine palmitoyltransferase I mRNA	L39211_at	-5	A	12	A	5	A	-24	A	-13	A	14	A	14	A	2	A	5	A	2	A	-6	A	3	A	-3	A	-12	A	23	A	-6	A	-51	A	39	A	-65	A	10	A	-15	A	32	A	-49	A	-23	A
K+ channel beta 1a subunit mRNA, alternatively spliced	L39833_at	-20	A	2	A	2	A	29	A	12	A	-21	A	20	A	2	A	28	A	-1	A	4	A	17	A	250	P	115	P	48	M	303	P	25	A	10	A	-16	A	126	A	-14	A	13	A	-7	A	10	A
DCTD Deoxycytidylate deaminase	L39874_at	134	A	10	A	102	A	114	A	424	A	215	A	103	A	123	P	444	P	63	A	181	P	49	A	1174	P	1147	P	1588	P	1156	P	490	A	-101	A	321	A	36	A	256	A	114	A	150	A	71	A
Glycogen synthase kinase 3 mRNA	L40027_at	194	A	34	A	356	P	199	P	416	P	201	P	60	P	50	A	437	P	52	P	139	P	121	A	1414	P	927	P	1170	P	1565	P	858	P	226	P	257	A	253	P	293	P	66	P	196	A	554	P
P162 mRNA	L40157_at	-12	A	-54	A	-17	A	9	A	8	A	-7	A	-32	A	23	A	34	P	-1	A	23	A	-11	A	-46	A	-31	A	11	A	-61	A	26	A	14	A	36	A	13	A	0	A	6	A	-11	A	-17	A
Thyroid receptor interactor (TRIP7) mRNA, 3' end of cds	L40357_at	-74	A	-138	A	51	A	-14	A	169	P	-37	A	29	A	13	A	94	P	-20	A	36	A	-37	A	329	P	320	P	292	P	211	A	195	P	-43	A	-56	A	-28	A	-15	A	-13	A	-77	A	44	A
Thyroid receptor interactor (TRIP2) mRNA, partial cds	L40366_at	-91	A	-133	A	-12	A	-29	A	-21	A	-18	A	15	A	-13	A	10	A	-33	A	43	A	-28	A	-61	A	-169	A	-72	A	-193	A	-48	A	-40	A	9	A	-40	A	14	A	-83	A	-103	A	-22	A
Thyroid receptor interactor (TRIP4) mRNA, 3' end of cds	L40371_at	-38	A	37	A	-28	A	-8	A	-19	A	-63	A	18	A	5	A	13	A	-7	A	26	A	-34	A	-96	A	-53	A	-173	A	-270	A	-47	A	1	A	-53	A	7	A	-102	A	-11	A	-67	A	27	A
Cytoplasmic antiproteinase 2 (CAP2) mRNA	L40377_at	-69	A	11	A	-61	A	-37	A	-32	A	-29	A	8	A	25	A	0	A	-21	A	26	A	-59	A	-157	A	-132	A	-70	A	-177	A	-12	A	-31	A	-116	A	-17	A	2	A	-17	A	-110	A	-60	A
Thyroid receptor interactor (TRIP10) mRNA, 3' end of cds	L40379_at	-42	A	-10	A	131	P	10	A	164	M	62	A	71	A	7	A	202	P	14	A	155	P	40	A	576	P	319	P	268	P	557	P	297	P	-13	A	-22	A	162	P	70	A	-44	A	-31	A	296	P
Thyroid receptor interactor (TRIP11) mRNA, 3' end of cds	L40380_at	-9	A	45	A	37	P	-16	A	64	A	30	A	31	A	8	A	37	A	2	A	31	A	42	A	81	P	109	P	77	P	129	P	41	A	5	A	10	A	12	A	96	P	19	A	53	A	72	A
Thyroid receptor interactor (TRIP14) gene, 3' end of cds	L40387_at	115	A	135	A	130	A	12	A	-289	A	-121	A	2	A	0	A	60	A	11	A	46	A	-128	A	113	A	132	A	107	A	78	A	-11	A	38	A	13	A	-29	A	65	A	-25	A	165	A	70	A
Thyroid receptor interactor (TRIP15) mRNA, 5' end of cds	L40388_at	-27	A	-1	A	-25	A	-9	A	13	A	-30	A	8	A	-23	A	-18	A	-5	A	11	A	-22	A	-60	A	-50	A	-101	A	-103	A	8	A	-8	A	-10	A	-6	A	7	A	7	A	-88	A	-41	A
(clone s153) mRNA fragment	L40391_at	16	A	43	A	165	A	252	P	430	P	277	P	155	A	65	A	595	P	44	A	164	P	142	A	2709	P	2032	P	2837	P	2985	P	853	P	67	A	74	A	190	A	322	P	75	A	90	A	769	P
(clone S164) mRNA, 3' end of cds	L40392_at	117	M	32	A	46	A	55	A	176	P	89	P	111	A	71	P	416	P	8	A	721	P	689	P	1029	P	970	P	1159	P	915	P	355	P	81	A	90	A	51	A	153	A	47	A	15	A	322	A
(clone S171) mRNA	L40393_at	-3	A	-32	A	-6	A	39	P	143	M	41	A	4	A	11	A	53	A	39	A	3	A	-30	A	131	P	162	A	323	P	337	P	99	A	-35	A	-56	A	12	A	37	A	-26	A	-48	A	70	P
(clone S194) mRNA, 3' end of cds	L40394_at	34	A	-79	A	41	A	28	A	152	P	63	A	29	A	-9	A	58	A	38	A	-4	A	-14	A	266	A	127	A	267	A	265	A	106	A	50	A	18	A	53	A	4	A	-8	A	-50	A	-13	A
(clone S20iii15) mRNA, 3' end of cds	L40395_at	-62	A	-26	A	-16	A	-100	A	19	A	-31	A	-16	A	49	A	247	A	-16	A	145	P	-9	A	45	A	1	A	251	A	164	A	74	A	-123	A	130	A	127	A	-44	A	7	A	-76	A	-11	A
(clone s22i71) mRNA fragment	L40396_at	-3	A	5	A	0	A	-16	A	146	P	2	A	-17	A	-2	A	50	P	18	A	21	A	51	A	-36	A	-11	A	-43	A	-15	A	-38	A	-5	A	23	A	14	A	-16	A	-1	A	-31	A	-21	A
(clone S240ii117/zap112) mRNA	L40399_at	-217	A	-147	A	56	A	-9	A	63	A	-5	A	0	A	3	A	115	A	30	A	41	A	119	P	209	A	225	A	190	A	226	A	7	A	-32	A	-144	A	42	A	41	A	75	A	-31	A	-52	A
(clone zap113) mRNA, 3' end of cds	L40400_at	100	A	122	A	51	A	20	A	33	A	81	A	23	A	-14	A	81	A	17	A	31	A	40	A	135	A	137	P	121	A	153	A	94	A	53	A	122	A	-35	A	52	A	-19	A	109	A	62	A
(clone zap128) mRNA, 3' end of cds	L40401_at	83	A	6	A	72	A	-8	A	395	P	157	P	81	A	70	P	987	P	98	P	397	P	448	P	1107	P	988	P	1205	P	966	P	628	P	319	A	34	A	187	A	72	P	34	A	30	A	1128	P
(clone Zap2) mRNA fragment	L40402_at	-26	A	-10	A	41	A	-31	A	-59	A	-28	A	-31	A	-19	A	-26	A	-12	A	-4	A	-55	A	-72	A	-14	A	-90	A	-83	A	-33	A	-13	A	-55	A	-27	A	-80	A	4	A	-48	A	-41	A
(clone zap3) mRNA, 3' end of cds	L40403_at	-139	A	44	A	-48	A	-16	A	-22	A	-39	A	7	A	-19	A	-33	A	-9	A	-21	A	2	A	-39	A	-89	A	-48	A	-69	A	-36	A	-23	A	-100	A	-7	A	-4	A	-32	A	-102	A	-25	A
Thyroid receptor interactor (TRIP9) gene	L40407_at	22	A	82	A	-38	A	-21	A	-41	A	-40	A	40	A	5	A	0	A	3	A	-35	A	-52	A	-12	A	15	A	48	A	20	A	30	A	30	A	-35	A	23	A	-19	A	25	A	76	A	37	A
Thyroid receptor interactor (TRIP3) mRNA, 3' end of cds	L40410_at	44	A	55	A	94	P	29	A	178	P	46	A	27	A	20	A	159	P	12	A	-6	A	58	M	400	P	380	P	462	P	448	P	158	P	4	A	72	P	93	P	171	A	41	A	38	A	142	P
Thyroid receptor interactor (TRIP8) mRNA, 3' end of cds	L40411_at	-6	A	21	A	-13	A	-36	A	1	A	-1	A	41	A	5	A	-8	A	17	A	59	P	24	A	54	A	28	A	79	P	64	A	39	A	-15	A	-40	A	-12	A	9	A	21	A	-4	A	63	A
IDS Iduronate 2-sulfatase (Hunter syndrome)	L40586_at	5	A	18	A	16	A	40	P	37	A	3	A	6	A	-11	A	80	P	0	A	22	A	22	A	29	A	-15	A	16	A	56	A	95	P	16	A	19	A	11	A	23	A	51	A	45	A	73	A
(clone FBK III 16) protein tyrosine kinase (NET PTK) mRNA	L40636_at	-42	A	-1	A	18	A	21	A	45	A	5	A	39	A	-10	A	16	P	35	A	275	P	220	A	8	M	204	M	44	A	218	P	21	A	24	A	82	A	56	P	48	A	6	A	-93	A	317	A
LGALS1 Ubiquinol-cytochrome c reductase core protein II	L40904_at	166	A	49	A	26	A	92	A	37	A	61	A	37	A	4	A	518	A	91	A	587	A	578	A	369	A	434	A	379	A	495	A	555	A	331	A	419	A	80	A	135	A	69	A	169	A	577	A
Phosphoglucomutase-related protein (PGMRP) gene	L40933_at	-99	A	-116	A	-72	A	-77	A	59	A	-88	A	-70	A	-58	A	-284	A	-84	A	73	P	-206	P	-146	A	-54	A	-112	A	35	A	-35	A	-311	A	-353	A	-180	A	-133	A	-178	A	-238	A	-686	A
(clone PEBP2aA1) core-binding factor, runt domain, alpha subunit 1 (CBFA1) mRNA, 3' end of cds	L40992_at	61	A	217	A	-54	A	-42	A	-2	A	24	A	-23	A	-37	A	26	A	27	A	56	A	-52	A	104	A	-11	A	1	A	50	A	36	A	47	A	45	A	20	A	36	A	31	A	178	A	-57	A
NF-AT3 mRNA	L41066_at	23	A	-40	A	31	A	-55	A	67	A	12	A	12	A	3	A	85	A	5	A	17	A	-22	A	44	A	0	A	36	A	62	A	2	A	-84	A	-46	A	-14	A	21	A	-4	A	-4	A	13	A
Transcription factor NFATx mRNA	L41067_at	208	A	28	A	89	A	39	A	159	P	101	M	76	A	132	A	558	P	101	A	1231	P	1091	P	506	A	347	A	513	A	510	A	356	A	98	A	496	A	129	A	243	A	210	A	75	A	864	A
Expressed pseudo TCTA mRNA at t(1;3) translocation site	L41143_at	-379	A	-250	A	-118	A	-207	A	145	A	-166	A	-109	A	36	A	56	A	28	A	88	A	-176	A	120	A	74	A	630	A	360	A	-480	A	-442	A	-464	A	-12	A	-89	A	-77	A	-387	A	-567	A
5-HT6 serotonin receptor mRNA	L41147_at	107	A	43	A	-18	A	20	A	-62	A	1	A	100	A	-6	A	50	A	-39	A	111	A	8	A	-373	A	-60	A	79	A	-96	A	-150	A	-60	A	25	A	11	A	72	A	56	A	76	A	-119	A
COL9A3 Collagen, type IX, alpha 3	L41162_at	-100	A	-158	A	-157	A	-105	A	-148	A	-65	A	-104	A	-22	A	-77	A	-40	A	-92	A	-142	A	-326	A	-435	A	-450	A	-307	A	-182	A	-98	A	-369	A	-132	A	-153	A	-54	A	-213	A	-245	A
PLCB4 Phospholipase C, beta 4	L41349_at	7	A	-33	A	-13	A	2	A	73	A	-2	A	-8	A	9	A	9	A	-14	A	-6	A	16	A	123	P	1	A	125	P	-6	A	22	A	5	A	-46	A	4	A	14	A	19	A	24	A	29	A
Prostasin mRNA	L41351_at	-60	A	-46	A	71	P	72	A	1015	P	55	P	10	A	11	A	37	A	-12	A	135	P	50	A	638	P	449	P	794	P	502	P	55	M	-8	A	-23	A	2	A	110	A	-1	A	88	A	-37	A
PCBD 6-pyruvoyl-tetrahydropterin synthase/dimerization cofactor of hepatocyte nuclear factor 1 alpha (TCF1)	L41559_at	86	P	-5	A	63	M	53	A	107	P	36	A	48	A	27	A	142	M	15	A	49	P	-37	A	309	P	393	P	561	P	427	P	12	A	16	A	-19	A	13	A	54	M	29	A	13	A	67	A
GCNT2 Glucosaminyl (N-acetyl) transferase 2, I-branching enzyme	L41607_at	26	A	3	A	15	A	35	A	-4	A	-38	A	16	A	-11	A	11	A	-19	A	7	A	-1	A	94	P	55	A	35	A	46	A	-15	A	58	A	-22	A	10	A	49	P	87	P	66	P	-1	A
UDP-Galactose 4 epimerase (GALE) gene	L41668_rna1_at	-24	A	12	A	73	A	-41	A	130	P	27	A	-5	A	12	A	159	P	-5	A	22	A	27	A	97	A	138	M	204	A	224	P	327	P	46	A	5	A	25	A	162	P	84	A	112	A	123	A
Alpha-2,8-polysialyltransferase (PST) gene	L41680_at	-218	A	-237	A	-7	A	-110	A	-1	A	-102	A	-52	A	-37	A	-220	A	-18	A	13	A	-70	A	-182	A	-177	A	-157	A	-125	A	-82	A	-128	A	-219	A	-99	A	-143	A	-63	A	-218	A	-138	A
TNF receptor-1 associated protein (TRADD) mRNA, 3' end of cds	L41690_at	33	A	17	A	173	P	53	A	185	P	51	A	80	A	30	A	164	P	37	P	4	A	-34	A	496	P	574	P	614	P	610	P	200	P	169	A	72	A	66	A	110	A	84	A	159	A	94	A
Cam kinase I mRNA	L41816_at	-192	A	-231	A	-104	A	-105	A	-76	A	-75	A	-116	A	-27	A	-147	A	-29	A	-55	A	-68	A	2	A	-67	A	86	A	140	A	-103	A	-160	A	-297	A	-76	A	-94	A	-133	A	-113	A	-137	A
RB1 Retinoblastoma 1 (including osteosarcoma)	L41870_at	45	A	-23	A	3	A	18	A	55	P	53	A	39	A	38	P	75	P	0	A	16	A	-13	A	119	A	219	P	260	P	201	M	65	A	-45	A	21	A	60	P	55	A	27	A	-4	A	52	A
Splicing factor, arginine/serine-rich 7 (SFRS7) gene	L41887_rna1_at	90	A	31	A	97	P	26	A	114	P	50	A	32	A	-1	A	45	A	6	A	30	A	14	A	629	P	489	P	567	P	701	P	112	P	-3	A	44	A	55	P	37	A	-46	A	16	A	83	P
Retinoblastoma susceptibility protein (RB1) gene, exon 26, bases 174145-174668 in L11910	L41913_at	0	A	-28	A	7	A	-19	A	33	A	-14	A	4	A	-17	A	-9	A	11	A	2	A	31	A	7	A	10	A	-38	A	-66	A	-30	A	-13	A	-34	A	-2	A	-32	A	24	A	-10	A	-27	A
HIC-1 gene fragment	L41919_rna1_at	-48	A	48	A	12	A	3	A	-68	A	25	A	18	A	54	A	219	P	-23	A	-24	A	55	A	44	A	-108	A	21	A	56	A	90	A	-24	A	-97	A	15	A	-4	A	3	A	-66	A	125	A
Receptor protein-tyrosine kinase (HEK5) mRNA, 3' end	L41939_at	-36	A	24	A	92	A	15	A	39	A	60	A	-9	A	30	A	91	A	64	A	15	A	11	A	309	A	258	A	-225	A	59	A	394	P	176	A	-2	A	103	A	37	A	51	A	88	A	302	A
Cellular co-factor (RAB) gene	L42025_rna1_at	28	A	42	A	44	P	11	A	74	P	27	A	61	A	3	A	156	P	-1	A	42	A	15	A	167	P	101	P	133	P	184	P	115	A	15	A	43	A	9	A	81	A	45	A	33	A	53	A
(clone 35.3) DRAL mRNA	L42176_at	37	A	-62	A	5	A	6	A	74	A	37	A	-27	A	-3	A	114	P	3	A	37	A	-1	A	398	P	237	P	253	P	364	P	34	A	-32	A	15	A	22	A	44	A	30	A	-88	A	35	A
IFNAR2 gene (interferon receptor) extracted from Homo sapiens (clone Q-2OD3) interferon receptor (IFNAR2) gene	L42243_cds1_at	46	A	117	A	14	A	84	A	36	A	57	A	26	A	43	A	439	A	51	A	603	P	428	A	422	A	287	M	321	A	463	P	301	M	216	A	526	P	119	P	234	A	181	P	82	A	781	A
(clone GPCR W) G protein-linked receptor gene (GPCR) gene, 5' end of cds	L42324_at	26	A	29	A	48	P	20	A	-76	A	39	A	14	A	10	A	78	P	-13	A	37	A	46	A	48	A	51	A	55	A	26	A	-24	A	15	A	9	A	32	A	89	A	51	A	-35	A	31	A
(clone 48ES4) mRNA fragment	L42354_at	236	A	-3	A	122	A	118	A	131	A	91	A	7	A	32	A	111	A	15	A	18	A	-5	A	329	A	189	A	138	A	207	A	257	A	199	A	239	A	173	A	257	A	119	A	366	A	129	A
Protein phosphatase 2A B56-alpha mRNA	L42373_at	120	A	152	P	199	P	73	P	491	P	125	P	51	A	-3	A	301	P	16	A	86	A	18	A	387	P	429	P	320	P	612	P	261	P	148	A	205	P	110	P	213	P	86	A	175	P	261	P
Quiescin (Q6) mRNA, partial cds	L42379_at	-93	A	-367	A	164	A	327	A	326	P	244	P	163	A	73	A	757	P	-85	A	-173	A	40	A	469	A	354	A	404	A	804	A	667	A	-27	A	102	A	196	A	121	A	5	A	-10	A	352	A
PDK1 Pyruvate dehydrogenase kinase, isoenzyme 1	L42450_at	-12	A	303	P	13	A	-19	A	45	A	-34	A	-40	A	-33	A	2	A	-15	A	5	A	6	A	-81	A	-76	A	-122	A	-85	A	-8	A	-19	A	-20	A	-21	A	52	A	-11	A	-32	A	-5	A
Pyruvate dehydrogenase kinase isoenzyme 2 (PDK2) mRNA	L42451_at	243	P	283	P	115	P	120	P	160	P	174	A	161	A	99	P	589	P	150	P	1062	P	945	P	989	P	972	P	1178	P	929	P	498	M	419	P	660	P	249	P	229	P	277	P	144	P	1030	P
Pyruvate dehydrogenase kinase isoenzyme 3 (PDK3) mRNA	L42452_at	3	A	-10	A	-38	A	-48	A	-8	A	-3	A	-27	A	-19	A	-3	A	-8	A	4	A	-47	A	-91	A	-19	A	3	A	-48	A	7	A	-70	A	-102	A	-62	A	-6	A	-9	A	-25	A	9	A
RLIP76 protein mRNA	L42542_at	35	A	0	A	31	A	23	A	207	P	82	P	80	P	23	A	147	P	30	A	39	A	-15	A	589	P	921	P	752	P	1494	P	178	P	19	A	61	A	52	P	93	P	43	A	38	A	161	P
ATP1AL1 ATP-driven ion pump	L42563_at	23	A	71	A	113	A	124	A	64	A	65	A	73	A	24	A	36	A	36	P	44	A	12	A	229	M	253	P	289	P	311	A	120	A	60	A	133	A	50	A	132	P	19	A	68	A	74	A
Motor protein	L42572_at	-9	A	42	A	97	P	-11	A	265	P	92	P	-24	A	8	A	99	P	24	A	43	A	-42	A	268	P	221	P	300	M	421	P	201	P	5	A	46	A	51	A	112	P	3	A	-7	A	120	A
Ly-9 mRNA	L42621_at	104	A	159	A	144	P	118	P	61	P	44	A	158	A	63	P	209	P	111	P	473	P	744	A	22	A	628	P	696	P	199	P	382	A	224	P	289	P	85	A	113	P	113	A	168	A	681	P
(clone JJ1a) cadherin mRNA fragment	L43338_at	-49	A	24	A	6	A	-17	A	13	A	6	A	2	A	17	A	-7	A	29	A	-15	A	58	A	50	A	36	A	51	A	9	A	3	A	-65	A	51	A	-25	A	-31	A	66	P	37	A	68	A
(clone jj1b) cadherin mRNA fragment	L43366_at	68	A	122	A	58	A	25	A	150	P	46	A	-17	A	20	A	85	A	28	A	64	A	131	A	44	A	97	A	48	A	17	A	11	A	-15	A	39	A	21	A	91	A	88	P	59	A	18	A
Scaffold attachment factor (SAF-B) gene, partial cds	L43631_at	16	A	94	A	156	A	39	A	394	P	182	P	178	A	26	M	555	P	75	A	553	P	822	P	1022	A	743	M	1108	P	861	P	306	A	22	A	142	P	147	A	105	A	41	A	19	A	581	M
Enhancer of filamentation (HEF1) mRNA	L43821_at	-14	A	13	A	-35	A	-31	A	5	A	8	A	-11	A	8	A	-38	A	3	A	22	A	14	A	-54	A	-25	A	105	A	-145	A	-32	A	-25	A	-71	A	8	A	2	A	59	A	-23	A	-68	A
PSEN2 Presenilin 2 (Alzheimer disease 4)	L43964_at	-34	A	-36	A	56	P	-1	A	109	A	-4	A	-25	A	-3	A	8	A	-50	A	14	A	-26	A	141	A	197	A	211	P	153	A	113	A	-57	A	-9	A	-4	A	40	A	-16	A	-15	A	55	A
TCEB3 Transcription elongation factor B (SIII), polypeptide 3 (110kD, elongin A)	L47345_at	4	A	127	A	43	A	88	A	40	A	48	A	24	A	-7	A	23	A	-9	A	9	A	15	A	91	A	-55	A	146	A	113	A	61	A	68	A	81	A	37	A	72	A	71	A	135	A	-29	A
PAH Phenylalanine hydroxylase	L47726_at	19	A	-8	A	15	A	41	A	11	A	13	A	8	A	-12	A	3	A	-8	A	2	A	4	A	36	A	44	A	8	A	65	A	11	A	15	A	-9	A	1	A	59	A	64	P	34	A	22	A
Inducible protein mRNA	L47738_at	28	A	-21	A	74	A	25	A	649	P	42	A	13	A	32	A	134	A	0	A	-17	A	-6	A	31	A	60	A	182	A	187	A	195	P	13	A	-58	A	43	A	75	A	-31	A	-30	A	23	A
Angiotensin II receptor gene	L48211_at	-40	A	45	A	22	A	-10	A	-8	A	-27	A	-18	A	-1	A	-50	A	-13	A	18	A	30	A	-226	A	-165	A	-240	A	-268	A	-44	A	-59	A	-72	A	-9	A	26	A	-29	A	-108	A	17	A
Paraoxonase (PON2) mRNA	L48513_at	-16	A	-2	A	66	P	18	A	286	P	77	P	66	P	11	A	1375	P	6	A	15	A	66	A	386	P	349	P	608	P	508	P	770	P	24	A	-13	A	77	P	553	P	31	A	-42	A	523	P
Paraoxonase 3 (PON3) mRNA, 3' end of cds	L48516_at	-32	A	-48	A	114	A	47	A	-41	A	22	A	-34	A	-20	A	1445	P	15	A	-36	A	-16	A	-34	A	-86	A	-31	A	-113	A	152	A	-7	A	126	A	38	A	274	P	24	A	28	A	110	A
TSC2 Tuberin	L48546_at	-39	A	-128	A	439	A	60	A	318	P	-196	A	-74	A	45	A	-77	A	-22	M	-21	A	-423	A	572	A	39	A	41	A	340	A	276	A	-120	A	-244	A	-233	A	-148	A	-8	A	3	A	-530	A
(clone p5-23-3) mRNA	L48692_at	6	A	3	A	-21	A	12	A	25	A	-7	A	4	A	1	A	-8	A	-1	A	8	A	38	A	14	A	-3	A	-20	A	-33	A	-38	A	7	A	-49	A	-120	A	-27	A	-23	A	-34	A	39	A
TCRBV10S1 gene extracted from Homo sapiens T cell receptor beta (TCRBV10S1) gene	L48728_cds1_at	68	A	125	A	33	A	11	A	48	A	72	A	61	P	-4	A	55	A	24	A	51	A	48	A	93	A	147	A	135	A	101	A	76	P	15	A	50	A	45	A	152	P	13	A	101	A	78	A
T(3;5)(q25.1;p34) fusion gene NPM-MLF1 mRNA	L49054_at	11	A	-2	A	10	A	6	A	91	P	67	P	-19	A	-11	A	19	A	-20	A	-42	A	-77	A	75	A	-9	A	44	A	-3	A	57	A	-17	A	-38	A	-9	A	6	A	15	A	-51	A	34	A
G0S3 mRNA	L49169_at	39	A	3	A	38	A	5	A	193	P	147	P	175	A	-16	A	1451	P	308	P	764	P	207	P	2676	P	2647	P	3056	P	1731	P	799	P	143	P	236	P	515	P	102	A	102	A	134	P	229	P
ZNF45 Zinc finger protein 45 (a Kruppel-associated box (KRAB) domain polypeptide)	L75847_at	-16	A	37	A	-21	A	16	A	-15	A	16	A	6	A	-46	A	8	A	13	A	-3	A	-11	A	-13	A	-4	A	-19	A	-45	A	-17	A	-13	A	42	A	-31	A	45	P	-10	A	33	A	18	A
FRG1 mRNA	L76159_at	-8	A	-28	A	-19	A	22	A	117	A	38	A	21	A	-8	A	88	P	26	A	-1	A	-47	A	379	P	328	P	323	P	388	P	134	P	-11	A	39	A	46	A	74	A	-30	A	15	A	76	A
Interleukin-1 receptor-associated kinase (IRAK) mRNA	L76191_at	-19	A	26	A	327	P	63	P	391	P	247	P	202	P	55	A	533	P	42	P	82	P	-81	A	931	P	621	P	921	P	1083	P	768	P	86	A	111	A	347	P	488	P	71	P	61	A	450	P
Guanylate kinase (GUK1) mRNA	L76200_at	-249	A	-248	A	511	A	39	A	827	P	418	P	380	A	83	A	576	P	64	P	-1	P	83	A	753	P	494	P	904	P	1238	P	216	A	-56	A	-116	A	49	A	547	A	12	A	-434	A	352	M
NMDA receptor mRNA	L76224_at	95	A	312	A	83	A	136	A	54	A	97	A	103	A	62	A	43	A	12	A	126	A	110	A	239	A	147	A	247	A	253	A	103	A	222	A	344	A	119	A	66	A	132	A	290	A	126	A
(clone HSNME29) CGRP type 1 receptor mRNA	L76380_at	88	A	49	A	42	P	81	A	43	A	64	A	34	A	25	A	53	A	11	A	70	A	36	A	98	P	114	P	67	A	128	P	54	A	67	A	92	A	30	A	158	A	21	A	75	A	86	A
15-HYDROXYPROSTAGLANDIN DEHYDROGENASE	L76465_at	35	P	12	A	0	A	-11	A	-19	A	25	A	-115	A	23	A	175	P	12	A	11	A	36	P	90	P	108	P	45	P	137	P	73	A	-18	A	-1	A	12	A	51	A	50	P	-28	A	338	P
Nuclear hormone receptor (shp) gene, 3' end of cds	L76571_at	-129	A	-29	A	-71	A	-103	A	-21	A	-52	A	-49	A	-22	A	-14	A	-7	A	-1	A	-7	A	-139	A	-56	A	-134	A	-52	A	-46	A	-128	A	-128	A	-25	A	-95	A	-72	A	-17	A	-69	A
Grb14 mRNA	L76687_at	-532	A	-579	A	-91	A	-105	A	-42	A	-53	A	-86	A	-16	A	-133	A	-71	A	-683	A	-627	A	39	A	-166	A	-238	A	-19	A	125	A	-238	A	-480	A	-101	A	-226	A	-300	A	-448	A	-195	A
Protein phosphatase 2A 74 kDa regulatory subunit (delta or B" subunit)	L76702_at	-102	A	108	A	-168	A	-59	A	212	A	35	A	-30	A	-1	A	47	A	-2	A	-69	A	55	A	339	A	422	A	377	A	515	A	199	A	38	A	-39	A	38	A	32	A	33	A	66	A	213	A
B56epsilon mRNA	L76703_at	-10	A	0	A	-17	A	26	A	80	P	36	A	49	P	23	A	48	P	-2	A	10	A	19	A	419	P	298	P	518	P	636	P	322	P	46	A	29	A	21	A	40	A	-17	A	12	A	150	P
Galactokinase (GALK1) gene	L76927_rna1_at	-77	A	-90	A	-81	A	-77	A	25	A	-47	A	-53	A	18	A	-10	A	-7	A	-66	A	-22	A	-357	A	-327	A	-481	A	-489	A	-16	A	-36	A	-117	A	-18	A	-32	A	-39	A	-76	A	-51	A
Unnamed protein product gene extracted from Homo sapiens Werner syndrome gene	L76937_rna1_at	-10	A	47	A	-21	A	-28	A	32	A	-17	A	-2	A	19	A	13	A	9	A	1	A	69	A	26	A	108	A	5	A	56	A	28	A	21	A	-9	A	20	A	7	A	-56	A	73	A	6	A
Phosphomevalonate kinase mRNA	L77213_at	81	A	44	A	9	A	15	A	467	P	54	A	-42	A	-4	A	142	P	25	A	-26	A	94	M	309	P	516	P	781	P	739	P	213	A	123	A	176	A	24	A	29	A	96	A	-95	A	74	A
DGS-B partial mRNA	L77559_at	-35	A	-22	A	-8	A	-23	A	36	A	-17	A	20	A	6	A	5	A	-2	A	-17	A	-7	A	-34	A	-25	A	-49	A	-12	A	-41	A	13	A	-66	A	3	A	-5	A	19	A	-37	A	-16	A
DGS-D mRNA, 3' end	L77561_at	351	A	352	A	99	A	60	A	50	A	171	A	74	A	9	A	115	A	113	P	-8	A	62	A	122	A	152	A	84	A	134	A	120	A	106	A	332	A	119	A	119	A	187	P	414	A	139	A
DGS-F partial mRNA	L77563_at	-15	A	160	A	-15	A	32	A	42	A	19	A	1	A	-4	A	11	A	10	A	-18	A	11	A	-113	A	-68	A	-170	A	-103	A	44	A	51	A	62	A	26	A	-17	A	14	A	11	A	-2	A
DGS-I mRNA, 3' end	L77566_at	-65	A	-184	A	-115	A	-92	A	-106	A	-112	A	-126	A	13	A	-68	A	-117	A	-293	A	-163	A	-940	A	-679	A	-789	A	-555	A	-667	A	-989	A	-187	A	-75	A	-154	A	-86	A	-205	A	-1144	A
DGS-A mRNA, 3' end	L77571_at	-358	A	-234	A	-47	A	-38	A	0	A	-70	A	-24	A	-19	A	-61	A	-25	A	-91	A	-116	A	-151	A	-62	A	-86	A	-121	A	-94	A	-51	A	-208	A	-157	A	-15	A	-96	A	-232	A	-28	A
COX17 mRNA	L77701_at	-576	A	-381	A	-71	A	-260	A	-6	A	-222	A	-308	A	-67	A	48	A	-31	A	-311	A	-275	A	155	A	-106	A	434	A	580	A	-219	A	-248	A	-525	A	-143	A	-257	A	-374	A	-672	A	-349	A
ADORA3 Adenosine receptor A3	L77730_at	116	P	88	A	67	A	58	P	122	P	68	P	70	A	-3	A	151	P	-7	A	23	A	13	A	144	P	107	A	160	A	187	P	60	A	31	A	136	P	74	P	103	A	43	A	127	P	86	M
Stat-like protein (Fe65) mRNA	L77864_at	48	A	32	A	-50	A	18	A	-42	A	-122	A	-20	A	-90	A	-18	A	-138	A	-187	A	-389	A	-194	A	-183	A	-121	A	113	A	-113	A	-144	A	-1743	A	-34	A	-37	A	-78	A	10	A	-221	A
Protein tyrosine phosphatase mRNA	L77886_at	116	A	34	A	-71	P	120	P	580	P	235	P	94	P	20	A	718	P	61	P	65	A	17	A	631	P	1023	P	1368	P	1589	P	498	P	114	A	92	A	146	P	326	P	-2	A	104	A	252	P
Prostate carcinoma tumor antigen (pcta-1) mRNA	L78132_at	20	A	5	A	-10	A	34	P	153	P	40	P	4	A	18	A	57	P	15	A	-15	A	5	A	96	A	28	A	131	A	117	A	108	P	0	A	-22	A	6	A	16	A	-11	A	-19	A	49	A
PAR5 gene, complete sequence	L78267_at	-2	A	-26	A	7	A	-13	A	20	A	0	A	24	A	30	P	-3	A	7	A	16	A	-60	A	26	A	28	A	37	A	24	A	-10	A	43	A	58	A	12	A	17	A	14	A	30	A	-30	A
STAT4 Signal transducer and activator of transcription 4	L78440_at	283	P	260	A	128	A	114	A	90	A	94	A	58	A	13	A	163	A	33	A	119	A	23	A	153	A	175	A	135	A	124	A	178	P	178	A	147	A	129	A	170	A	153	A	328	A	136	P
Rho7 gene extracted from Human BRCA1, Rho7 and vatI genes, and ipf35 gene, partial cds	L78833_cds2_at	-9	A	-16	A	-74	A	5	A	-67	A	-59	A	-41	A	-6	A	-45	A	-4	A	11	A	-113	A	4	A	-94	A	-3	A	19	A	2	A	68	A	-80	A	-73	A	-33	A	1	A	46	A	-107	A
Fibrinogen gamma chain and gamma-prime chain genes	M10014_cds1_at	33	A	38	A	18	A	23	A	50	A	19	A	35	A	53	P	53	A	8	A	13	A	67	A	-5	A	11	A	24	A	4	A	44	A	22	A	214	P	227	P	36	P	12	A	30	A	49	A
HBG2 Hemoglobin gamma-G	M10050_at	-80	A	-53	A	-34	A	-42	A	-36	A	-19	A	-36	A	-10	A	-46	A	-7	A	10	A	-82	A	-165	A	-214	A	-195	A	-157	A	-50	A	-65	A	-57	A	-12	A	-93	A	15	A	-70	A	-56	A
ASGR1 Asialoglycoprotein receptor 1	M10058_at	-383	A	-98	A	-194	A	-301	A	-156	A	-136	A	-105	A	-63	A	-117	A	-165	A	-470	A	-187	A	-116	A	-1	A	-190	A	14	A	-89	A	-346	A	-561	A	-53	A	-239	A	-271	A	-202	A	-123	A
APOC2 Apolipoprotein C-II	M10612_at	80	A	58	A	91	A	72	A	85	A	45	A	3	A	27	A	124	P	-15	A	17	A	-9	A	243	A	180	A	107	A	178	P	208	P	83	A	49	A	124	P	145	P	67	A	102	A	92	A
GRL Glucocorticoid receptor	M10901_at	82	A	65	A	59	P	33	A	25	A	40	A	33	A	4	A	31	A	16	A	59	A	-10	A	153	P	194	P	76	A	246	A	115	P	86	A	38	A	65	P	151	P	35	A	111	P	109	P
Alpha-fetoprotein (AFP) gene	M10950_cds2_at	-27	A	-7	A	-22	A	-10	A	-19	A	-62	A	-21	A	-18	A	-17	A	-10	A	-3	A	5	A	-74	A	-79	A	-116	A	-90	A	-27	A	-34	A	-50	A	15	P	-21	A	30	A	-3	A	-7	A
3-HYDROXY-3-METHYLGLUTARYL-COENZYME A REDUCTASE	M11058_at	-25	A	21	A	-48	A	-38	A	-14	A	-5	A	127	A	-17	A	-31	A	-9	A	-9	A	45	A	12	P	52	A	57	A	-18	A	-50	A	-24	A	-59	A	-11	A	-11	A	21	A	1	A	-5	A
Endogenous retrovirus envelope region mRNA (PL1)	M11119_at	476	P	691	P	329	P	133	P	1104	P	279	P	404	P	29	A	1184	P	66	P	203	P	149	A	1292	P	1633	P	1178	P	1782	P	588	P	259	P	410	P	307	P	665	P	251	P	775	P	488	P
FTL Ferritin, light polypeptide	M11147_at	154	A	152	A	4700	P	131	A	3670	P	4320	P	4128	P	623	P	10812	P	757	P	1143	P	573	P	6937	P	7235	P	12168	P	9292	P	11032	P	1172	P	7977	P	16573	P	10364	P	3874	P	25	A	7425	P
OXT Oxytocin	M11186_at	0	A	3	A	95	A	22	A	27	A	158	A	114	A	6	A	57	A	6	A	146	A	38	A	49	A	101	A	165	A	71	A	21	A	20	A	41	A	-17	A	59	A	125	A	114	A	21	A
GC Group-specific component (vitamin D binding protein)	M11321_at	-68	A	50	A	-208	A	-30	A	39	A	33	A	12	A	-24	A	-17	A	-25	A	-41	A	31	A	-121	A	-127	A	-68	A	-78	A	73	A	-61	A	-54	A	4	A	-53	A	-70	A	-104	A	-5	A
EEF1G Translation elongation factor 1 gamma	M11353_at	252	A	150	P	2436	P	1395	P	5260	P	3404	P	1406	P	289	P	3480	P	182	P	1472	P	606	P	8287	P	7262	P	11336	P	13919	P	4608	P	324	P	589	P	1031	P	2319	P	694	P	39	A	2795	P
RBP1 Cellular retinol-binding protein	M11433_at	-18	A	8	A	111	P	-39	A	-41	A	126	P	258	P	-8	A	39	A	-6	A	-10	A	-43	A	2	A	-20	A	-73	A	-20	A	1	A	-12	A	6	A	59	A	19	A	0	A	-69	A	9	A
KNG gene (kininogen) extracted from Human kininogen gene	M11437_cds1_at	12	A	-60	A	-14	A	-12	A	-39	A	-6	A	-21	A	-17	A	-2	A	1	A	-3	A	19	A	19	A	-72	A	-111	A	-67	A	-9	A	2	A	-37	A	0	A	18	A	-41	A	1	A	6	A
KNG gene (kininogen) extracted from Human kininogen gene	M11437_cds2_at	-3	A	6	A	-41	A	4	A	45	A	3	A	36	A	1	A	35	A	-7	A	12	A	62	A	-131	A	-262	A	-493	A	-303	A	53	A	57	A	146	P	11	A	19	A	43	A	84	A	79	A
Angiogenin gene, and three Alu repetitive sequences	M11567_rna1_at	-195	A	-113	A	-314	A	-127	A	-144	A	-87	A	-119	A	-59	A	-128	A	-43	A	-12	A	-45	A	-813	A	-495	A	-517	A	-1221	A	-71	A	-120	A	-201	A	-102	A	-190	A	-99	A	-201	A	-126	A
MHC class II HLA-SX-alpha gene	M11591_at	-34	A	-44	A	-23	A	-32	A	22	A	-1	A	13	A	-1	A	11	A	-11	A	-4	A	-8	A	-86	A	-82	A	-88	A	-54	A	9	A	-1	A	-5	A	-13	A	-26	A	2	A	-43	A	-41	A
Heat shock protein (hsp 70) gene	M11717_rna1_at	26	A	-5	A	1157	P	64	P	1648	P	381	P	414	P	82	P	746	P	65	P	127	P	35	A	4253	P	3999	P	2764	P	5071	P	1965	P	29	A	245	P	206	P	383	P	91	P	-27	A	915	P
COL5A2 Collagen, type V, alpha	M11718_at	58	A	13	A	49	A	28	A	960	P	68	A	830	P	74	P	177	P	20	A	24	A	78	A	238	M	-31	A	-8	A	19	A	305	P	45	A	50	A	51	A	-48	A	-18	A	-11	A	1547	P
Terminal transferase mRNA	M11722_at	-87	A	103	A	9	A	-34	A	28	A	-12	A	-1	A	-6	A	-54	A	-4	A	16	A	-9	A	-55	A	-181	A	80	A	-194	A	-69	A	-29	A	-106	A	-53	A	33	A	44	A	-56	A	75	A
PPY Pancreatic polypeptide	M11726_at	201	A	-8	A	55	A	92	A	66	P	54	P	130	P	10	A	46	A	31	A	49	M	146	P	-56	A	51	A	96	A	95	A	63	A	95	A	23	A	64	A	39	A	4	A	-124	A	81	A
THY-1 MEMBRANE GLYCOPROTEIN PRECURSOR	M11749_at	17	A	-36	A	39	A	-4	A	233	P	40	A	547	P	37	A	21	A	-29	A	-151	A	-86	A	105	P	96	A	112	A	110	M	36	A	20	A	-71	A	60	P	-26	A	-38	A	-44	A	178	A
Gamma-B-crystallin gene (gamma 1-2)	M11973_cds1_at	46	A	14	A	55	A	63	A	13	A	-7	A	-10	A	-25	A	17	A	-16	A	-21	A	-58	A	29	A	18	A	-9	A	-30	A	65	A	48	A	38	A	27	A	-4	A	-63	A	67	A	41	A
ERBB2 V-erb-b2 avian erythroblastic leukemia viral oncogene homolog 2 (neuro/glioblastoma derived oncogene homolog)	M12036_at	-261	A	-372	A	-94	A	-188	A	-16	A	-248	A	-178	A	-60	A	-247	A	8	A	-92	A	-36	A	17	A	55	A	-17	A	99	A	-17	A	-80	A	-593	A	-60	A	-100	A	-58	A	-386	A	-179	A
ARH6 Aplysia ras-related homolog 6	M12174_at	-9	A	40	A	102	A	-13	A	26	A	8	A	141	P	73	P	48	A	13	A	110	A	-19	A	262	P	266	P	272	P	151	P	108	A	-12	A	30	A	-2	A	-1	A	60	A	66	A	39	A
APOE Apolipoprotein E	M12529_at	-108	A	-118	A	2332	P	-30	A	1004	P	1075	P	720	P	72	P	3136	P	13	A	-1	A	22	A	-162	A	-121	A	104	P	337	P	1808	P	71	A	451	P	11903	P	858	P	3	A	-116	A	724	P
Lecithin-cholesterol acyltransferase mRNA, with 5' and 3' flanking DNA sequences	M12625_at	-1	A	-28	A	-78	A	-30	A	-18	A	-115	A	-20	A	-38	A	37	A	-4	A	-59	A	-28	A	-15	A	-61	A	-49	A	65	A	26	A	18	A	-197	A	2	A	-95	A	-83	A	-136	A	-138	A
IMMUNOGLOBULIN J CHAIN	M12759_at	21	A	40	A	95	A	36	A	16	A	52	A	-45	A	2	A	361	P	53	P	161	A	631	P	114	A	61	A	61	A	48	A	162	A	27	A	146	A	95	P	8	A	41	A	-2	A	210	A
TCRB T-cell receptor, beta cluster	M12886_at	17	A	211	A	96	P	79	A	-26	A	712	P	86	P	38	A	580	P	-2	A	36	A	-111	A	312	A	260	P	233	P	404	P	324	P	12	A	-48	A	141	P	186	P	200	P	-471	A	68	P
KLK3 Plasma prekallikrein	M13143_at	111	P	73	A	70	A	60	A	48	A	54	A	0	A	0	A	36	A	11	A	18	A	34	A	154	A	187	A	133	A	189	A	120	P	55	A	56	A	36	A	134	P	57	A	86	A	77	A
HRG Histidine-rich glycoprotein	M13149_at	97	A	62	A	45	A	60	P	74	A	15	A	29	A	-3	A	-108	A	-6	A	21	A	60	A	-26	A	67	A	15	A	50	A	32	A	69	A	81	A	60	A	47	A	50	A	89	A	17	A
ERCC1 Excision repair cross-complementing rodent repair deficiency, complementation group 1 (includes overlapping antisense sequence)	M13194_at	36	A	-47	A	136	A	76	A	250	A	101	A	85	A	39	A	340	P	30	A	89	A	39	A	383	A	466	A	581	P	504	A	113	A	69	A	-58	A	212	P	99	A	20	A	-51	A	208	A
CSF2 Colony-stimulating factor 2 (GM-CSF)	M13207_at	-32	A	-27	A	-7	A	-3	A	-1	A	-87	A	-99	A	30	A	-35	P	29	A	127	A	0	A	-194	A	-117	A	-73	A	-147	A	-79	A	-123	A	-79	A	11	P	134	A	109	A	-20	A	-102	A
N-MYC PROTO-ONCOGENE PROTEIN	M13241_at	26	A	-34	A	10	A	-31	A	80	A	14	A	11	A	-48	A	-16	A	-19	A	4	A	54	A	53	A	31	A	54	A	108	A	-2	A	46	A	-30	A	13	A	13	P	61	M	30	A	5	A
ESD Esterase D/formylglutathione hydrolase	M13450_at	109	P	59	A	186	P	79	P	465	P	263	P	308	P	13	A	597	P	21	A	97	P	105	P	1435	P	1200	P	1341	P	1943	P	371	P	86	P	125	A	166	P	261	P	17	A	26	A	396	P
MYB Proto-oncogene c-myb {alternative products}	M13666_at	54	A	77	A	71	P	23	A	83	P	29	A	-1	A	2	A	-28	A	4	A	32	A	41	A	71	A	158	A	30	A	62	A	44	A	61	A	43	A	27	A	94	A	55	A	-103	A	27	A
CP Ceruloplasmin (ferroxidase)	M13699_at	-74	A	-55	A	-8	A	-19	A	-35	A	-1	A	5	A	-32	A	194	P	-5	A	-8	A	-16	A	-54	A	-42	A	-17	A	45	A	-26	A	-85	A	7	A	-31	A	-31	A	-69	A	-188	A	-94	A
G1P2 Interferon, alpha-inducible protein (clone IFI-15K)	M13755_at	-50	A	118	A	6663	P	68	A	113	A	210	P	-34	A	166	P	430	A	27	A	-79	A	20	A	120	A	503	P	224	A	233	A	329	P	-32	A	33	A	186	P	216	P	-4	A	134	A	222	P
ADA Adenosine deaminase	M13792_at	82	A	95	A	104	A	27	M	127	P	181	P	103	P	0	A	191	P	-6	A	62	P	71	A	196	A	167	A	264	A	194	A	159	A	22	A	131	A	99	P	130	A	54	A	162	A	135	A
Involucrin gene, exon 2	M13903_at	39	A	64	A	-34	A	44	A	24	A	4	A	-37	A	-33	A	39	A	8	A	32	A	7	A	22	A	211	A	70	A	207	A	-1	A	322	A	28	A	-41	A	6	A	32	A	220	A	59	A
RPS14 gene (unknown protein) extracted from Human ribosomal protein S14 gene	M13934_cds1_at	-110	A	-144	A	-90	A	-69	A	-30	A	-33	A	-49	A	-14	A	7	A	-29	A	-52	A	-28	A	-211	A	-218	A	-271	A	-238	A	-113	A	-138	A	-140	A	-19	A	-111	A	-46	A	-183	A	-128	A
RPS14 gene (ribosomal protein S14) extracted from Human ribosomal protein S14 gene	M13934_cds2_at	379	P	101	P	2743	P	224	P	4036	P	2257	P	3647	P	931	P	3700	P	283	P	2292	P	861	P	9414	P	10175	P	13460	P	10885	P	1561	P	224	P	972	P	1606	P	3447	P	1244	P	-88	A	1634	P
Mesothelial keratin K7 (type II) mRNA, 3' end	M13955_at	-1	A	-5	A	173	A	-18	A	475	P	139	P	3417	P	10	A	1130	P	29	A	-8	A	-105	A	321	A	412	P	103	A	336	A	1217	P	-98	A	185	A	220	P	388	P	-45	A	-42	A	243	P
IL4 Interleukin 4	M13982_at	-290	A	-142	A	-130	A	-161	A	-39	A	-59	A	-71	A	-39	A	-206	A	-37	A	-55	A	-62	A	-206	A	-229	A	-173	A	-243	A	-90	A	-159	A	-233	A	-53	A	-152	A	-108	A	-180	A	-179	A
UROD Uroporphyrinogen decarboxylase	M14016_at	55	A	35	A	157	P	36	A	140	A	129	P	102	A	25	A	180	P	39	A	27	A	68	A	112	A	86	A	-5	A	73	A	198	P	-6	A	97	M	158	P	111	M	24	A	43	A	231	P
C1R Complement component C1r	M14058_at	90	A	52	A	571	P	60	P	516	P	297	P	1716	P	43	A	1386	P	94	P	26	A	-10	A	851	P	755	P	1175	P	2003	P	1459	P	211	P	259	P	1105	P	337	P	37	A	177	A	2109	P
THYROXINE-BINDING GLOBULIN PRECURSOR	M14091_at	105	A	115	A	-35	A	5	A	7	P	16	A	13	A	-4	A	-23	A	21	A	41	A	-29	A	108	A	44	A	82	A	84	A	-39	A	12	A	91	A	4	A	42	A	38	P	110	A	6	A
F8C Coagulation factor VIIIc (hemophilia A)	M14113_at	22	A	72	A	91	A	22	A	77	P	13	A	47	A	31	P	69	A	23	A	24	A	-3	A	121	P	36	A	92	A	163	P	35	A	13	A	70	P	48	A	54	A	14	A	81	A	40	A
Gag 1 protein from Human endogenous retrovirus HERV-K10./ntype=DNA /annot=CDS	M14123_xpt2_at	27	A	65	A	46	P	24	A	39	A	50	A	26	A	-22	A	102	A	32	A	16	A	57	A	70	A	85	A	103	A	105	A	-4	A	78	A	167	P	77	A	71	A	52	A	189	P	57	A
Gag 2 protein from Human endogenous retrovirus HERV-K10./ntype=DNA /annot=CDS	M14123_xpt3_at	34	A	61	A	30	A	27	A	8	A	-20	A	4	A	9	A	20	A	20	A	11	A	-23	A	-20	A	31	A	-8	A	10	A	40	A	32	P	21	A	-7	A	63	A	-11	A	58	A	39	A
Neutral protease large subunit from Human endogenous retrovirus HERV-K10./ntype=DNA /annot=CDS	M14123_xpt4_at	-48	A	17	M	2	A	-18	A	-24	A	-34	A	-22	A	23	A	34	A	0	A	-2	A	-31	A	-69	A	-105	A	-49	A	-82	A	-49	A	-8	A	-17	A	-48	A	-49	A	-49	A	137	P	-68	A
T-cell receptor beta-chain J1.3 gene extracted from Human T-cell receptor germline beta-chain D1.1 and J1.1 to J1.6 genes	M14158_cds4_at	166	A	120	A	55	A	59	A	52	A	75	A	46	A	38	A	27	A	12	A	46	A	69	P	178	A	141	A	166	A	199	A	57	A	127	A	165	A	47	A	62	A	12	A	177	P	137	A
T-cell receptor beta-chain J2.1 gene extracted from Human T-cell receptor germline beta-chain D2.1 and J2.1 to J2.7 genes	M14159_cds2_at	9	A	31	A	50	A	-10	A	-116	A	-20	A	1	A	10	A	-69	A	-2	A	-97	A	-7	A	-81	A	58	A	-167	A	-144	A	-92	A	-51	A	-19	A	4	A	-99	A	-111	A	20	A	-32	A
Diazepam binding inhibitor (DBI) mRNA	M14200_rna1_at	-17	A	-106	A	124	P	1	A	268	P	209	P	58	A	6	A	453	P	1	A	193	P	119	P	2726	P	4244	P	2209	P	3181	P	434	P	32	A	97	A	233	A	204	P	-23	A	-32	A	259	P
ASL Argininosuccinate lyase	M14218_at	-238	A	-245	A	-125	A	-136	A	-57	A	-173	A	-152	A	-28	A	-70	A	-4	A	16	A	8	A	-396	A	-350	A	-284	A	-460	A	-72	A	-111	A	-128	A	-28	A	-189	A	-84	A	-322	A	-85	A
DCN Decorin	M14219_at	17	A	1	A	27	A	-14	A	68	P	18	A	12	A	4	A	21	A	5	A	21	A	28	A	309	P	249	P	308	P	245	P	71	P	-27	A	-33	A	-10	A	43	A	52	A	23	A	75	P
PROS1 Plasma protein S	M14338_at	-36	A	31	A	-19	A	-23	A	2	A	47	A	46	A	1	A	31	A	-13	A	-10	A	-35	A	109	A	-26	A	31	A	18	A	217	P	-22	A	29	A	50	P	31	A	-38	A	-39	A	40	A
COAGULATION FACTOR XIII A CHAIN	M14539_at	-16	A	-29	A	36	A	-6	A	149	P	133	P	43	A	35	A	598	P	35	A	-45	A	-61	A	-104	A	-157	A	-28	A	-38	A	98	P	-65	A	155	P	110	M	202	P	-24	A	-50	A	231	P
CYP11A Cytochrome P450, subfamily XIA (cholesterol side chain cleavage)	M14565_at	54	A	73	A	-39	A	16	A	31	A	66	A	-9	A	-10	A	25	A	24	A	-66	A	3	A	-28	A	121	A	27	A	29	A	10	A	27	A	106	A	16	A	-37	A	34	A	56	A	16	A
PYGL Glycogen phosphorylase L (liver form)	M14636_at	-1	A	3	A	-32	A	25	A	60	P	4	A	40	A	-7	A	98	P	-19	A	3	A	18	A	59	P	50	A	-74	A	89	A	45	A	-22	A	47	A	4	A	21	A	40	A	-3	A	68	A
ITGAV Integrin, alpha V (vitronectin receptor, alpha polypeptide, antigen CD51)	M14648_at	-17	A	-8	A	9	A	5	A	-13	A	-2	A	-8	A	-16	A	-2	A	0	A	1	A	42	A	-11	A	-1	A	10	A	-38	A	-7	A	30	A	-27	A	3	A	-7	A	-54	A	-31	A	-26	A
ISG-54K gene (interferon stimulated gene) encoding a 54 kDA protein, exon 2	M14660_at	-56	A	-38	A	-25	A	-20	A	-24	A	-7	A	-31	A	-11	A	36	A	-49	A	-13	A	48	A	-55	A	-100	A	-19	A	34	A	122	A	-161	A	-7	A	-58	A	20	A	-28	A	-67	A	-264	A
FYN FYN oncogene related to SRC, FGR, YES	M14676_at	184	P	140	A	222	P	120	A	123	A	347	P	409	P	33	P	389	P	61	P	184	A	86	A	244	P	336	P	246	P	421	P	523	P	173	P	231	P	234	P	355	P	152	A	364	P	256	P
NGFR Nerve growth factor receptor	M14764_at	48	A	139	A	51	A	-11	A	50	A	28	A	46	A	-7	A	18	A	10	A	11	A	30	A	63	A	43	A	109	A	191	A	53	A	60	A	27	A	63	P	67	A	35	A	153	A	28	A
RAS-RELATED PROTEIN R-RAS	M14949_at	-3	A	-91	A	-3	A	-220	A	115	A	19	A	270	P	44	A	88	A	33	A	-50	A	-72	A	565	P	562	A	504	A	868	P	75	A	-27	A	-120	A	20	A	162	M	61	A	3	A	-47	A
FCER2 Fc fragment of IgE, low affinity II, receptor for (CD23A)	M15059_at	21	A	136	A	50	P	90	A	141	A	138	A	80	A	-13	A	145	A	30	A	112	A	19	P	114	P	150	A	46	A	19	A	53	A	96	A	158	A	85	A	108	A	81	A	270	A	203	P
GUSB Glucuronidase, beta	M15182_at	26	A	13	A	155	P	108	A	466	P	178	P	190	P	27	A	599	P	35	A	157	A	119	A	824	P	696	P	1780	P	916	P	538	P	115	P	132	A	202	P	144	P	45	A	73	A	220	P
TK1 Thymidine kinase 1, soluble	M15205_at	211	A	241	M	119	A	56	A	158	P	215	P	75	A	16	A	238	P	-40	A	34	A	47	A	275	A	216	A	299	A	364	A	663	P	-20	A	66	A	29	A	369	P	12	A	55	A	112	A
EIF4E Eukaryotic translation initiation factor 4E	M15353_at	7	A	4	A	8	A	-7	A	45	A	13	A	-9	A	6	A	-2	A	-9	A	-29	A	-13	A	128	P	70	P	81	P	131	P	-8	A	-10	A	-45	A	-5	A	18	A	-40	A	1	A	26	A
TTR gene (prealbumin) extracted from Human mutant prealbumin gene directly linked to familial amyloidotic polyneuropathy (FAP)	M15517_cds5_at	-67	A	29	A	-44	A	-28	A	-53	A	-38	A	-42	A	-5	A	-72	A	-14	A	-28	A	-66	A	-139	A	-241	A	-182	A	-310	A	-17	A	-35	A	-130	A	-21	A	14	M	8	A	21	M	15	A
ALDOB Aldolase B, fructose-bisphosphate	M15656_at	-148	A	-22	A	-447	A	-51	A	-118	A	-140	A	-207	A	-54	A	-257	A	-47	A	-61	A	-113	A	-684	A	-911	A	-1072	A	-1319	A	-122	A	-84	A	-148	A	-238	A	-72	A	-23	A	-224	A	-148	A
RPL44 Ribosomal protein L44	M15661_at	-12	A	8	A	231	P	2	A	288	P	173	A	207	P	58	P	372	P	56	A	163	P	34	A	1700	P	1412	P	2057	P	1906	P	429	P	19	A	105	A	80	P	211	P	-3	A	54	A	228	P
DNA/endogenous human papillomavirus type 16 (HPV) DNA, right flank and viral host junction	M15780_at	-49	A	-57	A	-118	A	-4	A	-51	A	-5	A	-29	A	-16	A	-47	A	-10	A	-54	A	5	A	-630	A	-994	A	-962	A	-1371	A	-61	A	-48	A	-63	A	-46	A	-44	A	-21	A	-22	A	-11	A
PCNA Proliferating cell nuclear antigen	M15796_at	-94	A	26	A	-127	A	-8	A	39	A	52	A	6	A	10	A	3	A	-14	A	-2	A	-24	A	-830	A	-1698	A	-1151	A	-2086	A	11	A	29	A	-1	A	-15	A	-11	A	-21	A	32	A	37	A
SNRPB2 Small nuclear ribonucleoprotein polypeptide B''	M15841_at	-68	A	-47	A	-83	A	-7	A	50	A	34	A	-10	A	-23	A	35	A	-20	A	-5	A	-48	A	-610	A	-901	A	-709	A	-875	A	63	A	-46	A	-13	A	-3	A	-11	A	-22	A	-49	A	37	A
LPL Lipoprotein lipase	M15856_at	33	A	-1	A	-32	A	37	A	80	P	21	A	36	A	10	A	148	P	17	A	36	A	-6	A	-256	A	-177	A	-173	A	-182	A	259	P	38	A	84	A	90	P	99	P	23	A	-19	A	-20	A
UMOD Uromodulin (uromucoid, Tamm-Horsfall glycoprotein)	M15881_at	84	A	118	A	-53	A	24	A	17	A	-37	A	3	A	-23	A	-14	A	21	A	42	A	0	A	-20	A	6	A	72	A	-10	A	-7	A	2	A	33	A	3	A	-32	A	3	A	-6	A	-51	A
GAS Gastrin	M15958_at	-268	A	-277	A	-138	A	-164	A	-128	A	-159	A	-133	A	-47	A	-178	A	3	A	-70	A	5	A	-277	A	-376	A	-303	A	-275	A	-166	A	-216	A	-277	A	-160	A	-208	A	-95	A	-302	A	-262	A
C-yes-1 mRNA	M15990_at	47	P	21	A	35	A	46	P	181	P	63	P	58	P	-11	A	89	P	-2	A	36	A	27	A	547	P	430	P	756	P	461	P	117	P	68	A	107	P	51	P	101	M	39	A	107	A	66	A
LYN V-yes-1 Yamaguchi sarcoma viral related oncogene homolog	M16038_at	12	A	10	A	140	P	4	A	63	P	40	A	132	P	27	A	256	P	15	A	29	A	14	A	115	P	17	A	202	P	116	P	331	P	7	A	68	A	135	P	322	P	47	P	99	A	140	P
MIC2 Antigen identified by monoclonal antibodies 12E7, F21 and O13	M16279_at	-133	A	-556	A	400	P	-54	A	611	P	317	P	668	P	19	A	1258	P	195	P	308	P	192	P	3207	P	2315	P	2635	P	3295	P	1241	P	-102	A	30	M	866	P	883	P	65	A	-151	A	952	P
Fragile X locus M2C containing an unidentified open reading frame, 3' end	M16282_at	-2	A	190	A	-43	A	60	A	83	A	44	A	23	A	24	A	94	A	-13	A	29	A	59	A	97	A	63	A	114	A	118	A	139	A	70	A	137	A	79	A	125	A	19	A	225	A	121	A
M2 muscarinic acetylcholine receptor gene	M16404_at	-27	A	-9	A	-27	A	-25	A	-37	A	-27	A	-11	A	-11	A	-19	A	-9	A	-36	A	8	A	-257	A	-247	A	-258	A	-327	A	-8	A	-10	A	-23	A	-39	A	-58	A	-47	A	-64	A	-63	A
MUSCARINIC ACETYLCHOLINE RECEPTOR M4	M16405_at	125	A	123	A	76	A	133	A	76	A	-4	A	-16	A	2	A	190	P	17	A	112	P	87	A	98	A	110	A	105	A	111	A	91	A	121	A	60	A	47	A	34	A	127	P	124	A	82	A
BETA-HEXOSAMINIDASE ALPHA CHAIN PRECURSOR	M16424_at	-292	A	45	P	-32	A	177	M	171	A	39	A	-34	A	-29	A	188	P	-36	A	-13	A	34	A	336	P	121	P	645	P	344	P	321	P	3	A	34	P	429	P	167	A	41	A	15	A	1	A
Lymphotoxin gene extracted from Human tumor necrosis factor and lymphotoxin genes	M16441_cds1_at	-270	A	-181	A	-60	A	-167	A	-158	A	-98	A	-126	A	-13	A	-95	A	-45	A	-392	A	-332	A	-182	A	-232	A	-469	A	-294	A	-138	A	-80	A	-189	A	-183	A	-242	A	-201	A	-294	A	-97	A
QDPR Dihydropteridine reductase	M16447_at	11	A	10	A	71	A	95	P	122	P	13	A	31	A	64	P	96	P	43	A	40	P	12	A	469	A	640	P	1087	P	444	A	82	P	6	A	70	P	54	A	19	A	6	A	38	A	53	A
STS Steroid sulfatase (microsomal)	M16505_at	13	A	24	A	11	A	-3	A	9	A	-11	A	-30	A	-7	A	-5	A	10	A	24	A	-30	A	56	A	-60	A	-55	A	23	A	37	A	-20	A	0	A	57	P	35	A	-14	A	-7	A	54	A
MLR Mineralocorticoid receptor (aldosterone receptor)	M16801_at	12	A	18	A	19	A	17	A	-2	A	-28	A	-4	A	-9	A	43	P	-4	A	2	A	-30	A	47	P	41	A	-75	A	-5	A	-19	A	25	A	32	A	37	A	-3	A	65	P	-17	A	52	A
Homeo box c1 protein, mRNA	M16937_at	-63	A	7	A	-28	A	-35	A	22	A	-17	A	37	A	-2	A	-14	A	-18	A	-27	A	-5	A	-9	A	-21	A	-26	A	-84	A	46	A	36	A	-39	A	-2	A	-18	A	71	A	-117	A	-2	A
AHSG Alpha-2-HS-glycoprotein alpha and beta chain	M16961_at	40	A	45	P	56	A	23	A	23	A	18	A	37	A	14	A	42	M	7	A	30	A	-5	A	93	M	93	P	82	A	113	A	45	A	8	A	60	P	42	A	38	P	66	A	12	A	33	A
F5 Coagulation factor V	M16967_at	-42	A	-23	A	-37	A	-24	A	17	A	-37	A	11	A	11	A	33	A	-3	A	21	A	5	A	-71	A	-102	A	2	A	-125	A	25	A	-9	A	1	A	23	A	17	A	48	A	-15	A	-19	A
C8B Complement component 8, beta polypeptide	M16973_at	-25	A	-43	A	18	A	22	A	25	A	4	A	18	A	17	A	55	A	6	A	-78	A	-30	A	8	A	112	A	16	A	-135	A	82	A	63	A	72	A	1	A	99	A	-40	A	82	A	131	A
GNAI1 Guanine nucleotide binding protein (G protein), alpha inhibiting activity polypeptide 1	M17219_at	3	A	-14	A	-4	A	6	A	-62	A	0	A	1	A	29	P	-7	A	11	A	-18	A	-5	A	17	A	25	A	119	A	68	A	31	A	19	A	24	A	14	A	32	P	18	A	-3	A	38	A
PROTHROMBIN PRECURSOR	M17262_at	144	A	62	A	190	P	135	A	134	A	82	A	106	P	54	A	182	P	41	A	708	P	657	M	539	P	554	M	694	P	742	P	351	A	322	P	499	A	58	A	116	M	139	P	80	A	544	P
Gamma-A-crystallin gene (gamma-G5), exon 3	M17316_at	-36	A	27	A	-28	A	11	A	-7	A	-171	A	-51	A	-31	A	-22	A	6	A	-49	A	-70	A	-141	A	4	A	-93	A	-99	A	-159	A	-91	A	-5	A	8	A	-21	A	-65	A	92	A	-18	A
F12 Coagulation factor XII (Hageman factor)	M17466_at	-66	A	2	A	3	A	22	A	196	P	-68	A	30	A	5	A	-1	A	10	A	2	A	-46	A	-36	A	-165	A	-87	A	-126	A	-39	A	-11	A	13	A	-4	A	37	A	68	A	-110	A	-18	A
Thymosin beta-4 mRNA	M17733_at	685	P	236	P	4320	P	1	A	10785	P	6940	P	8409	P	610	P	9709	P	846	P	1906	P	808	P	6162	P	6589	P	11200	P	10315	P	9882	P	349	P	1720	P	3630	P	10120	P	1526	P	99	A	5325	P
BN51T BN51 (BHK21) temperature sensitivity complementing	M17754_at	99	A	109	A	41	A	3	A	-49	A	0	A	12	A	23	A	58	A	-20	A	-47	A	36	A	69	A	-13	A	150	A	11	A	71	A	-10	A	156	A	55	A	22	A	-70	A	150	A	2	A
RPLP0 Ribosomal protein, large, P0	M17885_at	1257	P	284	A	6983	P	897	P	5504	P	4564	P	5043	P	1841	P	15024	P	954	P	2842	P	1175	P	16392	P	16165	P	22693	P	19546	P	6470	P	241	A	3213	P	5947	P	8918	P	1389	P	348	A	6621	P
RPLP1 Ribosomal protein, large, P1	M17886_at	421	P	-53	A	5534	P	655	P	9462	P	4562	P	6918	P	1711	P	11248	P	926	P	2240	P	955	P	13152	P	14375	P	15938	P	15798	P	4629	P	33	A	1087	P	4951	P	6523	P	1347	P	-272	A	5314	P
40S RIBOSOMAL PROTEIN S17	M18000_at	1066	P	328	P	6149	P	756	P	6195	P	4545	P	4692	P	1427	P	12420	P	1388	P	2097	P	814	P	15585	P	14002	P	18393	P	17970	P	6804	P	630	P	2407	P	4839	P	6669	P	1169	P	146	P	6465	P
FATTY ACID-BINDING PROTEIN, INTESTINAL	M18079_at	-29	A	-45	A	-12	A	16	A	-16	A	-16	A	21	A	1	A	4	A	3	A	0	A	-13	A	4	A	-82	A	-3	A	-69	A	36	A	27	A	-1	A	-12	A	1	A	5	A	-29	A	3	A
GIP Gastric inhibitory polypeptide	M18185_at	-119	A	-25	A	-64	A	17	A	-5	A	3	A	-25	A	-5	A	-19	A	-16	A	3	A	32	A	-26	A	-92	A	-7	A	-95	A	15	A	22	A	-43	A	-47	A	-18	A	-33	A	-82	A	-60	A
DMD Dystrophin (muscular dystrophy, Duchenne and Becker types)	M18533_at	-9	A	-27	A	5	A	11	A	32	A	-6	A	4	A	2	A	51	P	5	A	26	A	6	A	399	P	314	P	223	P	566	P	33	A	16	A	-1	A	-21	A	5	A	6	A	-4	A	15	A
NCA Non-specific cross reacting antigen	M18728_at	-21	A	-35	A	-28	A	72	A	-14	A	23	A	-18	A	77	P	5136	P	-3	A	-17	A	-57	A	-9	A	-40	A	33	A	3	A	4328	P	93	A	82	A	35	A	372	P	62	P	-18	A	1709	P
GALT Galactose-1-phosphate uridyltransferase	M18731_at	-260	A	18	A	-158	A	-79	A	-146	A	-96	A	-118	A	-46	A	-183	A	-19	A	-19	A	-42	A	-157	A	-129	A	-103	A	-119	A	-112	A	-130	A	-284	A	-120	A	-139	A	-83	A	-157	A	-160	A
GJA1P1 gene extracted from Human Hanukah factor serine protease (HuHF) mRNA	M18737_rna1_at	61	A	103	A	104	A	57	P	265	P	196	P	74	A	-6	A	201	P	30	A	59	P	83	A	147	P	328	P	191	P	313	P	508	P	192	P	171	P	182	P	153	A	103	M	165	P	194	P
ALPP Alkaline phosphatase, placental (Regan isozyme)	M19159_at	784	A	505	A	246	A	122	A	414	A	182	A	302	A	30	A	261	A	51	A	189	A	167	A	430	A	381	A	359	A	561	A	438	A	558	A	477	A	314	A	417	A	172	A	675	A	425	A
ACTG1 Actin, gamma 1	M19283_at	103	P	39	A	1267	P	106	A	4031	P	1692	P	1507	P	480	P	3127	P	256	P	588	P	121	P	6844	P	4804	P	7469	P	7515	P	2253	P	97	P	363	P	807	P	2218	P	206	P	52	A	2281	P
DBT Dihydrolipoamide branched chain transacylase (E2 component of branched chain keto acid dehydrogenase complex; maple syrup urine disease)	M19301_at	45	A	18	A	8	A	2	A	-19	A	-6	A	-22	A	-7	A	3	A	12	A	25	A	23	A	60	A	40	M	30	A	18	A	37	A	37	A	67	A	-5	A	12	A	-14	A	10	A	24	A
Follistatin gene	M19481_at	-28	A	23	A	0	A	-37	A	154	P	8	A	-9	A	-2	A	2	A	38	A	-4	A	-52	A	-13	A	-2	A	-48	A	6	A	6	A	-10	A	-3	A	-1	A	32	A	-58	A	-15	A	54	A
ATP5B ATP synthase, H+ transporting, mitochondrial F1 complex, beta polypeptide	M19483_at	20	A	49	A	241	P	89	M	647	P	318	P	548	P	256	P	800	P	131	P	230	P	180	P	1956	P	1772	P	2736	P	2106	P	532	P	14	A	55	A	116	P	1252	P	123	P	93	M	296	P
MPO Myeloperoxidase	M19507_at	-141	A	-104	A	-30	A	-15	A	42	A	-35	A	-34	A	1	A	-21	A	8	A	-13	A	-42	A	-98	A	-254	A	-234	A	-246	A	-96	A	-109	A	-52	A	25	A	-66	A	-5	A	-54	A	-87	A
78 KD GLUCOSE REGULATED PROTEIN PRECURSOR	M19645_at	-16	A	-41	A	168	P	141	P	183	P	109	P	105	A	42	P	464	P	-37	A	40	P	56	A	2195	P	1453	P	3067	P	2955	P	666	P	-2	A	52	A	78	P	194	P	14	A	-8	A	579	P
Alpha-1-antitrypsin-related protein gene, exons 3, 4 and 5	M19684_at	-22	A	-9	A	-71	A	-163	A	-42	A	-45	A	28	A	-28	A	-50	A	-7	A	4	A	-5	A	-209	A	-212	A	67	A	-211	A	-143	A	20	A	-79	A	-133	A	-26	A	-19	A	-41	A	-51	A
L-myc gene (L-myc protein) extracted from Human L-myc protein gene	M19720_rna1_at	119	A	17	A	92	P	46	A	53	A	39	A	76	M	12	A	83	P	10	A	7	A	-12	A	223	P	268	P	278	P	209	P	126	P	60	A	94	P	53	A	30	A	44	A	148	P	52	A
L-myc gene (L-myc protein) extracted from Human L-myc protein gene	M19720_rna2_at	-19	A	0	A	-15	A	-13	A	-34	A	-21	A	-45	A	-3	A	47	A	-33	A	-302	A	-205	A	-208	A	-134	A	-371	A	-226	A	-127	A	-82	A	-126	A	-41	A	-90	A	-65	A	-81	A	-444	A
FGR Gardner-Rasheed feline sarcoma viral (v-fgr) oncogene homolog	M19722_at	415	A	233	A	118	A	155	A	87	A	93	A	125	A	-25	A	123	A	37	A	89	A	24	A	303	A	432	A	623	A	388	A	277	A	267	A	203	A	187	P	184	A	218	P	358	A	182	A
COX5B Cytochrome c oxidase subunit Vb	M19961_at	10	A	18	A	442	P	99	A	617	P	355	P	269	P	-10	A	534	P	69	A	89	A	43	A	2330	P	1906	P	2640	P	2903	P	873	P	71	A	36	A	231	A	486	P	65	A	98	A	499	M
Platelet-derived growth factor (PDGFA) A chain gene	M19989_cds1_at	8	A	-34	A	-4	A	2	A	42	A	-29	A	58	A	1	A	-44	A	5	A	-25	A	65	A	-22	A	-28	A	-19	A	-15	A	-15	A	27	A	-38	A	-9	A	-33	A	-20	A	-64	A	-42	A
Platelet-derived growth factor (PDGFA) A chain gene	M19989_cds2_at	-15	A	6	A	15	A	-2	A	160	P	45	A	75	P	38	A	150	P	15	A	63	P	32	A	315	A	445	P	384	P	648	P	196	P	33	A	-6	A	35	A	66	A	22	A	2	A	116	A
Interleukin 3 (IL-3) mRNA	M20137_at	104	A	90	A	55	A	75	P	32	A	25	A	-35	A	-11	A	27	A	-1	A	-7	A	-20	A	82	A	50	A	43	A	75	A	80	A	-6	A	21	A	18	A	35	A	34	A	135	A	50	A
F11 Coagulation factor XI (plasma thromboplastin antecedent)	M20218_at	13	A	-16	A	-29	A	4	A	34	A	-14	A	32	A	7	A	10	A	2	A	22	A	67	P	-13	A	50	A	82	A	113	A	44	A	18	A	-8	A	33	A	0	A	4	A	32	A	20	A
CLTA Clathrin light chain A	M20471_at	64	A	75	A	1696	P	565	P	1397	P	753	P	685	P	104	P	1487	P	94	P	204	P	209	A	3373	P	2851	P	4354	P	5255	P	3853	P	218	P	179	M	814	P	1065	P	86	A	41	A	1367	P
SPINK1 Serine protease inhibitor, Kazal type 1	M20530_at	55	A	61	A	-2	A	-5	A	33	A	18	A	-1	A	-3	A	-13	A	4	A	10	A	-9	A	-11	A	18	A	59	A	-37	A	40	A	57	A	30	M	46	P	37	A	33	A	16	A	141	A
ACTA1 Actin, alpha 1, skeletal muscle	M20543_at	43	A	-15	A	40	A	-11	A	-6	A	27	A	-2	A	-7	A	-131	A	-5	A	-22	A	-5	A	84	A	-100	A	-33	A	4	A	-2	A	-9	A	-40	A	-33	A	9	A	-46	A	-27	A	49	A
GLUCOSE TRANSPORTER TYPE 3, BRAIN	M20681_at	70	A	-11	A	93	A	-3	A	78	M	58	A	300	P	-9	A	165	A	15	P	33	A	50	A	551	P	223	A	395	A	420	A	218	P	16	A	187	A	210	A	47	A	20	A	179	A	202	A
, alpha-2 (VI) collagen	M20777_at	-202	A	-115	A	-153	A	-31	A	-28	A	-129	A	-59	A	-44	A	-146	A	-32	A	-8	A	-46	A	-101	A	-11	A	-119	A	-269	A	-238	A	-69	A	-206	A	-126	A	-18	A	-112	A	-206	A	-105	A
PLI Alpha-2-plasmin inhibitor (alpha-2-PI)	M20786_at	-481	A	-460	A	-133	A	-232	A	-295	A	-128	A	-516	A	-29	A	-72	A	-14	A	-74	A	-124	A	-468	A	-486	A	-493	A	-325	A	-349	A	-314	A	-539	A	-38	A	-177	A	-190	A	-270	A	-527	A
APOC1 Apolipoprotein CI	M20902_at	239	A	166	A	635	P	155	P	429	P	564	P	360	P	63	P	1846	P	18	A	140	A	122	A	40	A	33	A	211	A	60	A	1638	P	221	P	584	P	5624	P	1227	P	124	A	219	A	754	P
DNA with a hepatitis B virus surface antigen (HBsAg) gene (complete cds) insertion	M20919_at	-48	A	-53	A	-39	A	-24	A	-31	A	-26	A	-7	A	-28	A	-20	A	-7	A	-11	A	-33	A	-131	A	-78	A	-135	A	-105	A	-19	A	-52	A	-60	A	2	A	-44	A	-9	A	-83	A	-64	A
CALGRANULIN A	M21005_at	-55	A	-45	A	199	P	-39	A	-27	A	17	A	-26	A	-12	A	488	A	-8	A	44	A	35	A	-15	A	-17	A	66	A	20	A	88	P	-74	A	121	A	116	A	263	P	65	P	-57	A	23	A
Lung phospholipase A-2 (PLA-2) mRNA, clone lung-1(hcDNA)	M21056_at	-188	A	-188	A	-107	A	-102	A	-4	A	-56	A	22	A	-62	A	-53	A	-12	A	-43	A	-14	A	-68	A	-75	A	-40	A	-121	A	94	P	-16	A	-164	A	15	A	-91	A	-18	A	-174	A	-85	A
SCYA5 Small inducible cytokine A5 (RANTES)	M21121_at	-3	A	-13	A	95	P	10	A	44	P	428	P	30	A	-38	A	202	P	13	A	12	A	67	A	-11	A	10	P	11	A	153	P	630	P	62	A	-10	A	213	P	69	P	28	A	19	A	140	P
AMD1 S-adenosylmethionine decarboxylase 1	M21154_at	30	A	33	A	10	A	58	A	24	A	54	A	15	A	-1	A	59	A	1	A	131	P	20	A	1133	P	2466	P	3718	P	2383	P	45	A	20	A	53	A	54	A	62	A	61	P	29	A	69	A
CYBA Cytochrome b-245, alpha polypeptide	M21186_at	-286	A	-156	A	569	A	-49	A	83	A	412	P	648	P	157	A	400	A	-17	A	-13	A	60	A	-249	A	-326	A	-201	A	-158	A	220	A	-44	A	-161	A	973	P	601	P	-37	A	-105	A	383	A
INSULIN-DEGRADING ENZYME	M21188_at	-25	A	93	P	-37	A	5	A	19	A	10	A	-13	A	8	A	17	A	4	A	10	A	-19	A	-75	A	-114	A	-59	A	-67	A	17	A	25	A	-52	A	8	A	9	A	-7	A	-14	A	0	A
SNRPE Small nuclear ribonucleoprotein polypeptide E	M21259_at	85	P	-23	A	433	P	81	A	833	P	309	P	113	P	31	A	484	P	19	A	62	P	28	A	1322	P	970	P	1269	P	1735	P	507	P	-40	A	75	A	90	P	390	P	18	A	39	A	461	P
KRT5 Keratin 5 (epidermolysis bullosa simplex, Dowling-Meara/Kobner/Weber-Cockayne types)	M21389_at	-20	A	-107	A	44	A	22	A	29	A	74	A	1347	P	-13	A	107	A	-11	A	240	P	80	A	845	P	1535	P	656	P	1660	P	-64	A	-70	A	-108	A	-107	A	14	A	-55	A	-33	A	40	A
CKM Creatine kinase, muscle	M21494_at	-91	A	0	A	-218	A	-92	A	-96	A	-140	A	-62	A	16	A	-85	A	13	A	-37	A	-96	A	91	A	83	A	66	A	153	A	-58	A	37	A	9	A	-42	A	-133	A	-35	A	4	A	-45	A
Neuromedin B mRNA	M21551_rna1_at	6	A	16	A	-30	A	53	A	-18	A	-16	A	-32	A	-11	A	-33	A	26	A	1	A	-26	A	109	A	150	A	195	A	169	A	143	A	70	A	117	A	20	A	124	P	5	A	66	A	160	A
PDGFRA Platelet-derived growth factor receptor, alpha polypeptide	M21574_at	81	P	48	A	60	A	89	A	59	A	76	A	60	A	34	P	79	P	13	A	-2	A	2	A	57	P	70	P	-48	A	226	P	90	P	-13	A	32	A	105	A	111	A	-34	A	-2	A	256	P
TCRD T-cell receptor, delta	M21624_at	22	A	-6	A	25	A	23	A	40	A	5	A	36	A	21	A	75	A	-2	A	15	A	64	P	-45	A	-57	A	-74	A	-92	A	59	A	58	A	34	A	71	P	77	A	-14	A	82	A	102	A
MYL2 Myosin, light polypeptide 2, regulatory, cardiac, slow	M21812_at	235	P	185	P	166	P	71	A	68	P	66	A	169	P	51	P	117	P	42	P	77	P	71	A	263	P	252	P	229	A	263	P	130	P	129	P	272	P	73	A	159	P	44	A	169	P	156	P
MDU1 Antigen identified by monoclonal antibodies 4F2, TRA1.10, TROP4, and T43	M21904_at	-70	A	-256	A	-102	A	-276	A	-106	A	-341	A	-225	A	-17	A	-344	A	-83	A	-81	A	-81	A	-102	P	-29	P	-125	M	-126	M	-485	A	-690	A	-647	A	-274	A	-259	A	-214	A	-561	A	-227	A
DNA 3' to a rearranged and truncated Ig gamma heavy chain disease (RIV) protein gene	M21934_at	31	A	19	A	-2	A	-24	A	13	A	-11	A	47	A	10	A	-17	A	11	A	15	A	72	A	-57	A	-90	A	-49	A	-23	A	20	A	64	A	4	A	-40	A	26	A	90	A	56	A	18	A
TROPONIN T, FAST SKELETAL MUSCLE ISOFORM BETA	M21984_at	-191	A	116	A	-59	A	-56	A	-67	A	-21	A	31	A	-18	A	-138	A	-23	A	-70	A	-8	A	-354	A	-213	A	-381	A	-461	A	-108	A	-33	A	-114	A	0	A	-123	A	-17	A	-304	A	-105	A
ORPHAN RECEPTOR TR2	M21985_at	84	A	60	A	-12	A	28	A	51	A	71	A	47	A	21	A	54	P	2	A	56	A	1	A	-318	A	-328	A	-773	A	-421	A	68	A	77	P	123	A	45	P	86	A	187	P	174	P	285	P
Interleukin 2 gene, clone pATtacIL-2C/2TT, clone pATtacIL-2C/2TT	M22005_at	67	A	-28	A	-52	A	-40	A	-179	A	-18	A	-42	A	-7	A	-34	A	3	A	-13	A	-29	A	-398	A	-283	A	-370	A	-318	A	-91	A	-56	A	-74	A	-59	A	-64	A	-39	A	-52	A	-50	A
Neural cell adhesion molecule (N-CAM) gene, exon SEC and partial cds	M22092_at	-43	A	-61	A	-47	A	-33	A	-54	A	-19	A	-62	A	-1	A	-41	A	-7	A	-41	A	-21	A	-241	A	-275	A	-345	A	-361	A	-72	A	-77	A	-53	A	-44	A	-39	A	-39	A	-43	A	4	A
ANPEP Alanyl (membrane) aminopeptidase (aminopeptidase N, aminopeptidase M, microsomal aminopeptidase, CD13)	M22324_at	5	A	57	A	80	A	-11	A	-21	A	-24	A	-34	A	-12	A	310	A	-17	A	123	A	228	A	2044	P	2230	P	780	P	914	P	26	A	-82	A	-127	A	-50	A	60	A	53	A	8	A	66	A
HSPD1 Heat shock 60 kD protein 1 (chaperonin)	M22382_at	38	A	13	A	870	P	114	P	676	P	295	P	610	P	122	P	1160	P	20	A	146	P	56	M	3949	P	3098	P	4670	P	4573	P	2464	P	177	P	204	P	237	P	576	P	100	A	62	A	929	P
PLA2G2A Phospholipase A2, group IIA (platelets, synovial fluid)	M22430_at	99	A	67	A	15	A	9	A	36	A	31	A	181	P	13	A	115	A	19	A	2309	P	13	A	3321	P	5697	P	7659	P	5187	P	87	A	88	A	176	A	100	A	35	A	-16	A	149	A	72	A
BMP2 Bone morphogenetic protein 2	M22489_at	-57	A	-19	A	1	A	-23	A	-1	A	3	A	8	A	0	A	30	M	-25	A	1	A	24	A	-112	A	2	A	-43	A	-89	A	31	A	-40	A	14	A	52	A	12	A	-74	A	-95	A	11	A
BMP4 Bone morphogenetic protein 4	M22490_at	247	A	315	A	219	P	125	A	273	A	198	A	318	P	68	A	213	A	22	A	164	A	136	A	432	A	521	A	559	M	641	A	297	A	300	A	367	A	151	A	303	A	123	A	508	A	332	A
NDUFV2 NADH dehydrogenase (ubiquinone) flavoprotein 2 (24kD)	M22538_at	-69	A	-147	A	508	P	-53	A	728	P	95	A	496	P	146	P	753	P	14	A	151	A	94	A	1905	P	1539	P	2373	P	1967	P	206	A	-41	A	-76	A	69	P	215	P	200	A	-199	A	201	P
GOT2 Glutamic-oxaloacetic transaminase 2, mitochondrial (aspartate aminotransferase 2)	M22632_at	-145	A	4	A	134	P	-83	A	402	P	30	A	145	A	104	P	222	P	58	P	74	A	-36	A	931	P	791	P	839	P	1116	P	198	A	-165	A	-243	A	17	M	71	A	23	A	-242	A	-43	A
LYL-1 protein gene	M22638_at	-53	A	-64	A	-26	A	14	A	-15	A	8	A	-28	A	2	A	-16	A	-9	A	30	A	-86	A	-56	A	-7	A	-71	A	-4	A	82	A	-41	A	-36	A	15	A	-3	A	-69	A	15	A	-30	A
CYTOCHROME C OXIDASE POLYPEPTIDE VA PRECURSOR	M22760_at	-7	A	16	A	177	P	63	A	295	P	188	P	94	P	27	A	487	P	12	A	56	P	25	A	-19	A	132	A	528	P	233	A	429	P	43	A	62	A	154	P	168	P	5	A	-27	A	239	P
CYC1 Cytochrome c-1	M22877_at	-5	A	18	A	25	A	0	A	113	P	39	A	21	A	10	A	89	P	-6	A	33	A	-7	A	-92	A	-239	A	177	A	-221	A	252	P	58	P	32	A	12	A	39	A	-5	A	-8	A	101	P
TP53 Tumor protein p53 (Li-Fraumeni syndrome)	M22898_at	-7	A	96	P	53	A	18	A	128	P	34	A	123	P	7	A	152	P	4	A	26	A	-19	A	144	P	160	P	215	P	273	P	81	P	12	A	102	A	18	A	79	A	68	A	113	A	109	P
MLC gene (non-muscle myosin light chain) extracted from Human nonmuscle/smooth muscle alkali myosin light chain gene	M22919_rna2_at	-60	A	32	A	11	A	24	A	281	A	162	A	59	A	35	A	73	A	27	A	9	A	-6	A	360	P	282	P	554	P	903	P	432	A	7	A	-39	A	45	A	61	A	121	A	49	A	16	A
PPGB Protective protein for beta-galactosidase (galactosialidosis)	M22960_at	-44	A	34	A	375	P	61	A	422	P	294	P	308	P	76	M	1093	P	-25	A	2	A	-101	A	617	P	392	P	544	P	780	P	929	P	38	A	192	A	778	P	653	P	87	A	125	A	547	P
CYB5 Cytochrome b-5	M22976_at	-60	A	46	A	291	P	8	A	468	P	195	P	241	P	33	A	949	P	2	A	155	P	20	A	790	P	646	P	1119	P	1196	P	165	P	12	A	288	M	78	P	292	P	354	P	12	A	134	P
RAP1A RAP1A, member of RAS oncogene family	M22995_at	17	A	8	A	5	A	23	P	57	A	15	A	19	A	-1	A	89	P	-1	A	22	P	31	A	430	P	317	P	471	P	619	P	192	P	0	A	37	A	29	P	49	P	8	A	19	A	79	P
ATP2A2 ATPase, Ca++ transporting, cardiac muscle, slow twitch 2	M23114_at	-10	A	-11	A	47	A	-4	A	180	P	22	A	89	P	2	A	144	P	-6	A	35	A	23	A	1198	P	974	P	1601	P	1101	P	406	P	-8	A	55	A	55	P	36	A	23	A	-33	A	204	P
Transposon-like element mRNA	M23161_at	-34	A	-22	A	-19	A	-5	A	67	A	7	A	-55	A	14	A	309	P	-3	A	24	A	280	A	280	P	21	P	96	P	210	P	78	M	-53	A	-6	A	33	A	-4	A	-8	A	-59	A	61	P
CD33 CD33 antigen (differentiation antigen)	M23197_at	74	A	39	A	33	A	27	A	38	A	39	M	44	A	3	A	40	A	43	P	8	A	20	A	90	A	80	M	100	P	100	A	113	P	48	A	80	A	49	A	95	A	-3	A	14	A	67	A
CAPN2 Calpain, large polypeptide L2	M23254_at	163	A	86	A	61	P	150	A	331	P	195	P	416	P	54	P	1720	P	96	P	115	P	102	A	863	P	795	P	3146	P	1135	P	785	P	136	A	419	P	251	P	951	P	164	A	201	A	962	P
HEXB Hexosaminidase B (beta polypeptide)	M23294_at	-58	A	-38	A	123	A	4	A	140	P	67	P	77	A	21	A	310	P	13	A	50	A	77	A	1189	P	1484	P	1717	P	1747	P	467	P	-5	A	57	A	354	P	230	P	22	A	-91	A	383	P
RASA1 GTPase-activating protein ras p21 (RASA)	M23379_at	-34	A	-17	A	190	P	-4	A	173	P	78	P	87	P	12	A	139	P	2	A	27	A	15	A	257	P	253	P	310	P	325	P	85	P	-1	A	-27	A	20	A	58	A	-7	A	-34	A	99	P
Alpha 2 adrenergic receptor gene	M23533_at	-163	A	9	A	-22	A	-68	A	-43	A	-129	A	-66	A	-23	A	-63	A	-20	A	-159	A	-38	A	-44	A	55	A	53	A	9	A	-176	A	-96	A	-117	A	-84	A	-51	A	-80	A	-114	A	-293	A
NPM1 Nucleophosmin (nucleolar phosphoprotein B23, numatrin)	M23613_at	95	P	75	A	784	P	57	P	1226	P	771	P	1155	P	293	P	1518	P	91	P	474	P	220	P	4938	P	4308	P	7666	P	7161	P	1299	P	98	P	359	P	258	P	974	P	188	P	28	A	1029	P
ADRENODOXIN PRECURSOR	M23668_at	-29	A	8	A	37	A	13	A	34	A	-48	A	22	A	33	A	50	A	-19	A	36	A	15	A	22	A	111	A	77	A	173	A	61	A	22	A	0	A	2	A	69	A	-35	A	14	A	11	A
Alpha-tubulin mRNA	M24194_at	241	A	120	A	4018	P	498	P	3995	P	2200	P	3267	P	1313	P	6058	P	484	P	1272	P	511	P	10675	P	10489	P	14303	P	11867	P	2790	P	289	A	772	P	2376	P	2276	P	660	P	208	A	3212	P
MYL3 Myosin, light polypeptide 3, alkali; ventricular, skeletal, slow	M24248_at	280	A	566	P	223	A	189	A	230	A	111	A	153	A	25	A	136	A	10	A	75	A	314	A	877	A	900	A	1168	P	1435	P	605	A	689	M	419	A	95	A	419	A	345	A	744	A	192	A
PTHLH gene (parathyroid hormone-like protein A) extracted from Human parathyroid hormone-like protein (PLP) gene	M24351_cds2_at	47	A	6	A	37	P	35	A	30	A	37	A	81	A	-11	A	1	A	-3	A	23	A	26	A	-39	A	3	A	-21	A	-49	A	8	A	14	A	51	A	16	A	57	A	79	A	5	A	27	A
HLA-DQB1 Major histocompatibility complex, class II, DQ beta 1	M24364_at	20	A	8	A	10	A	-18	A	-5	A	-9	A	21	A	5	A	-33	A	-24	A	15	A	6	A	-127	A	-72	A	-109	A	-94	A	13	A	-47	A	59	A	23	A	-3	A	58	A	-12	A	11	A
PTMS Parathymosin	M24398_at	-428	A	-326	A	-50	A	-53	A	318	A	73	A	267	A	90	A	-52	A	43	A	-514	A	-406	A	872	A	1096	A	555	A	1044	A	-179	A	-10	A	-603	A	-262	A	153	A	-114	A	-478	A	-33	A
CTRB1 Chymotrypsinogen B1	M24400_at	26	A	-79	A	8	A	-33	A	-38	A	-27	A	-97	A	-25	A	-81	A	34	A	-49	A	98	A	-217	A	-186	A	-118	A	-169	A	6	A	73	A	-74	A	54	A	-17	A	-92	A	356	A	72	A
ALPL Alkaline phosphatase, liver/bone/kidney	M24439_at	519	A	317	A	162	A	52	A	134	A	87	A	93	A	45	A	1416	P	-18	A	209	A	148	A	0	A	466	A	261	P	423	A	328	A	188	A	297	A	245	A	80	A	265	A	595	A	208	A
PULMONARY SURFACTANT-ASSOCIATED PROTEIN B PRECURSOR	M24461_at	1	A	71	A	76	A	15	A	-12	A	-7	A	-8	A	4	A	14011	P	-10	A	11	A	6	A	17	A	21	A	79	P	44	A	8066	P	78	A	2399	P	5110	P	2380	P	3235	P	52	A	225	P
G6PD Glucose-6-phosphate dehydrogenase	M24470_at	148	M	169	P	245	P	83	A	121	P	136	A	121	P	46	A	190	P	25	A	153	A	65	A	915	P	767	P	810	P	734	P	160	P	188	P	195	A	173	P	198	P	35	A	165	A	102	A
IFI56 Interferon-induced protein 56	M24594_at	15	A	-20	A	719	P	26	A	76	A	111	A	71	P	41	A	163	A	-7	A	-12	A	11	A	83	A	197	A	-25	A	5	A	6	A	3	A	67	A	31	A	58	A	-68	A	59	A	141	P
THRA Thyroid hormone receptor, alpha (avian erythroblastic leukemia viral (v-erb-a) oncogene homolog)	M24899_at	2	A	-252	A	-64	A	-141	A	84	A	16	A	-96	A	13	A	-47	A	-46	A	-177	A	-87	A	-52	A	78	A	-37	A	-182	A	-283	A	-367	A	-279	A	-69	A	-202	A	-198	A	-111	A	-26	A
ACPP Acid phosphatase, prostate	M24902_at	28	M	36	A	23	A	2	A	43	A	-10	A	-5	A	-6	A	49	P	-5	A	2110	P	1784	P	21935	P	19463	P	13303	P	20518	P	5	A	47	A	35	A	36	A	86	A	41	A	57	A	46	A
60-kdal ribonucleoprotein (Ro) mRNA	M25077_at	-93	A	-29	A	58	A	-28	A	349	P	26	A	-19	A	-20	A	151	P	-16	A	-10	A	-64	A	475	P	633	P	429	P	638	P	47	A	-74	A	-86	A	-38	A	2	A	-68	A	-94	A	74	A
THYROTROPIN BETA CHAIN PRECURSOR	M25164_at	41	A	50	A	16	A	41	A	38	A	8	A	15	A	22	A	52	A	-4	A	17	A	13	A	27	A	-3	A	-5	A	-69	A	45	A	23	A	52	A	51	A	97	A	95	P	106	P	21	A
ELK1 ELK1, member of ETS oncogene family	M25269_at	101	A	106	A	57	P	2	A	55	A	82	A	14	A	56	A	-41	A	11	A	25	A	8	A	40	A	110	P	-5	A	136	P	14	A	59	A	100	A	53	A	68	A	61	A	78	A	-35	A
SELL Selectin L (lymphocyte adhesion molecule 1)	M25280_at	-131	A	-128	A	80	A	39	A	80	A	43	A	64	A	-21	A	127	A	-26	A	-22	A	3	A	-138	A	66	A	-142	A	-211	A	59	A	-103	A	22	A	58	A	-42	A	58	A	-144	A	-32	A
SELP Selectin P (granule membrane protein 140kD, antigen CD62)	M25322_at	29	A	8	A	14	A	60	A	122	A	25	A	-10	A	10	A	47	A	-3	A	0	A	40	P	-55	A	79	A	-41	A	126	A	31	A	41	A	32	A	34	A	7	A	92	P	89	A	46	A
PTPN2 Protein tyrosine phosphatase, non-receptor type 2	M25393_at	16	A	52	A	-8	A	-26	A	20	A	-14	A	-21	A	-1	A	-10	A	-3	A	15	A	8	A	-9	A	-34	A	-18	A	1	A	16	A	-49	A	-31	A	15	A	20	A	12	A	15	A	11	A
Kallikrein mRNA, clone clone phKK25	M25629_at	-20	A	11	A	-48	A	-3	A	23	A	6	A	38	A	1	A	0	A	-6	A	8	A	96	A	28	A	71	A	60	A	130	A	156	A	35	A	11	A	19	A	24	A	-50	A	23	A	-45	A
G2/MITOTIC-SPECIFIC CYCLIN B1	M25753_at	34	A	28	A	2	A	4	A	21	A	17	A	17	A	-7	A	7	A	-15	A	-8	A	-23	A	11	A	-5	A	26	A	6	A	76	A	1	A	73	A	20	A	81	P	36	A	40	A	24	A
SECRETOGRANIN II PRECURSOR	M25756_at	-6	A	-51	A	2	A	58	P	46	P	-12	A	50	A	-2	A	42	A	-20	A	14	A	26	A	165	P	121	A	-10	A	197	P	-5	A	43	A	-20	A	5	A	-4	A	-26	A	4	A	27	A
ATP6B1 ATPase, H+ transporting, lysosomal (vacuolar proton pump), beta polypeptide, 56/58kD, isoform 1	M25809_at	-154	A	-127	A	10	A	-56	A	-30	A	45	A	-7	A	14	A	51	A	-6	A	-38	A	87	A	-1	A	-61	A	-87	A	83	A	113	A	-115	A	-179	A	33	A	-19	A	-161	A	-77	A	135	A
PF4 Platelet factor 4	M25897_at	-39	A	-38	A	-20	A	-40	A	8	A	-45	A	-49	A	-25	A	7	A	-34	A	-12	A	-7	A	-25	A	-55	A	-68	A	-87	A	-22	A	-30	A	-39	A	-26	A	-68	A	-35	A	-23	A	15	A
CGMP phosphodiesterase alpha subunit (CGPR-A) mRNA	M26061_at	10	A	57	A	8	A	17	A	31	A	54	A	9	A	7	A	31	A	16	A	-25	A	31	A	95	P	99	P	96	A	208	P	112	P	54	A	53	P	25	A	78	P	52	A	13	A	42	A
IL2RB Interleukin 2 receptor beta chain	M26062_at	-327	A	53	A	-80	A	-165	A	-40	A	-2	A	-13	A	-21	A	-57	A	-30	A	-22	A	9	A	-223	A	-281	A	-175	A	-312	A	-40	A	-167	A	-77	A	-101	A	-52	A	-41	A	-8	A	-149	A
Platelet factor 4 varation 1 (PF4var1) gene	M26167_rna1_at	-9	A	19	A	-14	A	-9	A	-10	A	8	A	-53	A	-1	A	-2	A	-19	A	-1	A	1	A	-50	A	-107	A	-125	A	-78	A	-7	A	18	A	-8	A	5	A	2	A	-11	A	-23	A	-46	A
COL4A1 gene (alpha-1 type IV collagen) extracted from Human alpha-1 collagen type IV gene	M26576_cds2_at	74	A	115	A	115	P	108	A	192	P	102	A	133	A	142	A	271	P	30	A	82	A	56	A	350	P	253	P	370	P	300	P	203	P	80	M	222	P	151	P	189	P	202	P	192	P	244	P
DEFA1 Defensin, alpha 1, myeloid-related sequence	M26602_at	-68	A	-33	A	-57	A	-50	A	-7	A	-7	A	-15	A	-28	A	-67	A	-57	A	-28	A	-75	A	-29	A	-43	A	-97	A	-141	A	-46	A	-132	A	7	A	-46	A	-6	A	-17	A	-36	A	-83	A
HOMEOBOX PROTEIN HOX-A5	M26679_at	-27	A	6	A	0	A	-12	A	10	A	-12	A	-7	A	0	A	5	A	-2	A	5	A	33	A	13	A	20	A	19	A	-32	A	9	A	-37	A	-26	A	-53	A	-34	A	5	A	-27	A	16	A
LMO1 LIM domain only 1 (rhombotin 1)	M26682_at	-34	A	-79	A	53	A	25	A	44	A	105	A	54	A	2	A	59	A	-23	A	25	A	47	A	148	A	193	A	216	A	275	A	88	A	11	A	107	A	43	A	87	A	-29	A	76	A	81	A
SCYA2 Small inducible cytokine A2 (monocyte chemotactic protein 1, homologous to mouse Sig-je)	M26683_at	132	A	121	P	78	A	103	P	81	P	58	A	82	A	50	A	62	A	27	A	149	P	21	A	407	P	212	A	429	A	388	P	123	A	104	A	155	A	63	A	151	P	82	A	188	P	106	P
UBA52 Ubiquitin A-52 residue ribosomal protein fusion product 1	M26880_at	556	P	475	P	2410	P	1549	P	2261	P	1728	P	1778	P	152	P	3192	P	352	P	640	P	235	P	10067	P	8195	P	10331	P	12265	P	7229	P	2253	P	967	P	2077	P	3930	P	788	P	203	P	3315	P
TYR Tyrosinase (oculocutaneous albinism IA)	M27160_at	-9	A	-37	A	25	A	62	A	23	A	62	A	10	A	16	A	42	A	-17	A	-2	A	31	A	101	A	0	A	13	A	52	A	-2	A	36	A	70	A	53	A	2	A	20	A	72	A	102	A
CD8A CD8 antigen, alpha polypeptide (p32)	M27161_at	-36	A	143	A	-14	A	-15	A	-11	A	73	A	32	A	-8	A	50	A	11	A	125	A	-89	A	4	A	-12	A	190	A	218	A	105	A	-24	A	-84	A	10	A	56	A	146	A	87	A	118	A
VEGF Vascular endothelial growth factor	M27281_at	66	A	40	A	-38	A	-10	A	-26	A	8	A	33	A	31	P	7	A	4	A	59	A	32	A	58	A	244	P	185	P	70	A	-26	A	-7	A	-6	A	-4	A	7	A	18	A	13	A	-23	A
Oncostatin M gene, exon 3	M27288_at	-583	A	-383	A	-188	A	-161	A	-85	A	-143	A	-230	A	-20	A	-94	A	-60	A	-422	A	-488	A	-504	A	-424	A	-332	A	-430	A	-320	A	-294	A	-392	A	-114	A	-486	A	-254	A	-451	A	-307	A
INTERLEUKIN-1 RECEPTOR, TYPE I PRECURSOR	M27492_at	24	A	61	A	52	A	40	A	26	P	75	P	53	A	16	A	404	P	21	A	181	A	25	A	2087	P	1285	P	1436	P	1220	P	432	P	85	A	82	P	83	P	67	A	-36	A	4	A	172	P
GNAI1 Alternative guanine nucleotide-binding regulatory protein (G) alpha-inhibitory-subunit	M27543_at	30	A	24	A	14	A	24	A	-5	A	9	A	45	A	23	A	30	A	2	A	33	A	-13	A	135	P	181	P	106	P	155	P	66	A	22	A	-7	A	6	A	6	A	29	A	9	A	37	A
SLC4A1 Solute carrier family 4, anion exchanger, member 1 (erythrocyte membrane protein band 3)	M27819_at	11	A	9	A	-11	A	-11	A	67	A	-47	A	-32	A	-13	A	42	A	7	A	35	A	44	A	24	A	44	A	62	A	21	A	44	A	53	A	-66	A	12	A	-10	A	-45	A	-51	A	16	A
Endogenous retroviral protease mRNA	M27826_at	806	P	898	P	20	A	413	P	64	M	232	P	568	P	-42	A	258	A	-5	A	520	P	393	A	408	P	225	P	290	P	241	M	35	A	460	P	1724	P	456	P	105	A	105	A	1387	P	3	A
ZNF84 Zinc finger protein 84 (HPF2)	M27878_at	10	A	6	A	-6	A	-25	A	-17	A	-11	A	-24	A	-11	A	-26	A	-10	A	-12	A	30	A	-14	A	26	A	81	A	46	A	-12	A	-25	A	-37	A	-10	A	-5	A	-38	A	19	A	27	A
CST3 Cystatin C (amyloid angiopathy and cerebral hemorrhage)	M27891_at	197	A	76	A	1730	P	56	M	2155	P	2102	P	1993	P	487	P	5602	P	473	P	1080	P	565	P	7532	P	5128	P	4325	P	6200	P	755	P	29	A	318	P	3089	P	1202	P	436	P	-139	A	1030	P
RAS-RELATED PROTEIN RAB-1A	M28209_at	42	A	20	A	24	A	33	A	83	P	16	A	68	A	43	A	115	P	11	A	55	A	14	A	270	P	343	P	388	P	197	P	20	A	10	A	94	P	62	P	20	A	80	P	91	A	75	A
GTP-binding protein (RAB3A) mRNA	M28210_at	-319	A	-313	A	-243	A	-176	A	-350	A	-153	A	-185	A	-104	A	-202	A	-79	A	-268	A	-180	A	-239	A	-79	A	-105	A	-156	A	-69	A	-217	A	-462	A	-177	A	-173	A	-171	A	-407	A	-99	A
RAS-RELATED PROTEIN RAB-4A	M28211_at	-92	A	-91	A	-79	A	-24	A	-7	A	-28	A	-44	A	-13	A	-27	A	0	A	38	A	21	A	146	A	197	P	192	P	144	A	-40	A	-13	A	-141	A	-32	A	-105	A	43	A	-74	A	-34	A
RAB6 RAB6, member RAS oncogene family	M28212_at	6	A	45	A	2	A	18	A	-2	A	21	A	-17	A	16	A	5	A	10	A	-3	A	28	A	19	A	35	A	21	A	49	A	-1	A	35	A	46	A	8	A	36	A	3	A	-12	A	38	A
GTP-binding protein (RAB3B) mRNA	M28214_at	-145	A	-112	A	-81	A	-31	A	-78	A	-77	A	-71	A	-37	A	-162	A	-13	A	-44	A	-8	A	-109	A	-63	A	22	A	-67	A	-74	A	-12	A	-117	A	-83	A	-19	A	-87	A	-104	A	-84	A
RAS-RELATED PROTEIN RAB-5A	M28215_at	32	A	38	A	39	A	-1	A	-21	A	-20	A	-19	A	-11	A	37	A	-11	A	-23	A	-18	A	104	P	79	M	54	A	46	A	-1	A	-30	A	38	A	13	A	4	A	-2	A	36	A	-18	A
LDLR Low density lipoprotein receptor (familial hypercholesterolemia)	M28219_at	1	A	38	A	31	A	93	A	-40	A	87	A	65	A	51	A	15	A	42	A	526	A	520	A	105	A	-179	A	-290	A	94	A	218	A	-71	A	486	A	118	A	76	A	88	A	103	A	384	A
ITGA2 Integrin, alpha 2 (CD49B, alpha 2 subunit of VLA-2 receptor)	M28249_at	-9	A	15	A	-10	A	-4	A	6	A	9	A	-1	A	0	A	-12	A	2	A	7	A	15	A	9	A	58	A	22	A	58	A	-29	A	-9	A	19	A	-13	A	142	M	-2	A	117	P	38	A
NADH-CYTOCHROME B5 REDUCTASE	M28713_at	33	A	41	A	241	P	32	A	292	P	156	P	217	P	51	A	496	P	83	A	109	A	-80	A	2341	P	2030	P	1734	P	3063	P	1277	P	140	A	35	A	263	P	242	P	12	A	22	A	901	P
CD1A CD1a antigen (thymocyte antigen)	M28825_at	-94	A	67	A	-48	A	68	A	22	A	13	A	65	A	-28	A	0	A	-14	A	-145	A	-96	A	118	A	13	A	171	A	39	A	29	A	-12	A	-36	A	78	A	-17	A	45	A	43	A	61	A
CD1B CD1b antigen (thymocyte antigen)	M28826_at	-46	A	-40	A	-20	A	-14	A	-26	A	10	A	47	A	5	A	23	A	-15	A	16	A	-26	A	-136	A	-110	A	-99	A	-76	A	-37	A	-36	A	-18	A	-22	A	16	A	-45	A	-42	A	-1	A
CD1C CD1c antigen (thymocyte antigen)	M28827_at	-225	A	-60	A	-60	A	-79	A	2	A	-10	A	-81	A	-17	A	17	P	-21	A	-7	A	-11	A	-236	A	-358	A	-555	A	-296	A	-85	A	-109	A	-202	A	-11	A	-59	A	-55	A	-209	A	-95	A
GRANZYME B PRECURSOR	M28879_at	32	A	-8	A	47	A	46	A	44	A	52	A	97	P	8	A	82	P	13	A	25	A	-14	A	-80	A	-44	A	-121	A	-137	A	50	A	130	P	68	A	58	A	37	A	-12	A	31	A	64	A
IL1A Interleukin 1, alpha	M28983_at	31	A	79	A	9	A	24	A	51	P	15	A	40	A	37	P	55	A	-15	A	4	A	-29	A	-15	A	-93	A	-114	A	-260	A	52	A	55	A	64	A	23	A	44	A	-30	A	45	A	52	A
HNRPA2B1 Heterogeneous nuclear ribonucleoprotein A2/B1	M29064_at	0	A	-23	A	185	P	37	A	618	P	193	P	108	P	47	P	380	P	4	A	53	A	45	A	2312	P	1770	P	2301	P	2470	P	670	P	40	A	30	A	82	A	226	P	30	A	-25	A	499	P
LIPC Lipase, hepatic	M29194_at	-103	A	-62	A	-52	A	-62	A	-4	A	-38	A	-21	A	-46	A	7	A	-3	A	-23	A	-24	A	-15	A	-34	A	16	A	-55	A	-8	A	-32	A	-83	A	-71	A	-15	A	2	A	-35	A	-11	A
GC-RICH SEQUENCE DNA-BINDING FACTOR	M29204_at	22	A	30	A	75	A	63	A	126	P	57	A	70	P	-4	A	169	P	30	P	56	A	-4	A	188	P	187	P	286	P	222	P	120	P	39	A	53	A	60	P	53	A	67	A	39	A	63	A
MAG Myelin-associated glycoprotein	M29273_at	76	A	104	A	3	A	86	A	0	A	-29	A	32	A	11	A	56	A	21	A	111	A	-5	A	34	A	181	A	279	A	250	A	109	P	108	A	98	A	114	A	59	P	-12	A	199	A	86	A
CARBONIC ANHYDRASE III	M29458_at	3	A	10	A	-11	A	-22	A	25	A	-11	A	-10	A	-2	A	0	A	-12	A	3	A	12	A	5	A	13	A	11	A	30	A	26	A	20	A	4	A	11	A	-4	A	18	A	32	A	-12	A
Recombination activating protein (RAG-1) gene	M29474_at	-21	A	-39	A	-4	A	-39	A	-42	A	-4	A	12	A	-15	A	-64	A	-10	A	-9	A	10	A	-49	A	-164	A	-165	A	-113	A	-52	A	-33	A	-1	A	-31	A	-44	A	29	A	-9	A	-10	A
Translational initiation factor 2 beta subunit (elF-2-beta) mRNA	M29536_at	-11	A	-4	A	221	P	53	P	227	P	200	P	190	P	22	A	226	P	8	A	79	P	111	P	1097	P	801	P	825	P	1026	P	442	P	46	A	110	P	139	P	340	P	74	A	-36	A	377	P
CARCINOEMBRYONIC ANTIGEN PRECURSOR	M29540_at	-65	A	24	A	-8	A	15	A	-1	A	-15	A	-19	A	9	A	187	P	-9	A	-25	A	-22	A	-279	A	-711	A	-604	A	-703	A	452	P	74	A	8	A	-5	A	12	A	18	A	50	A	532	P
SERINE/THREONINE PROTEIN PHOSPHATASE 2B CATALYTIC SUBUNIT, BETA ISOFORM	M29550_at	33	A	8	A	70	P	40	A	109	P	38	A	49	A	0	A	57	A	-36	A	20	A	31	A	108	P	125	A	126	P	48	A	43	A	15	A	73	A	7	A	56	A	8	A	-18	A	59	A
SERINE/THREONINE PROTEIN PHOSPHATASE 2B CATALYTIC SUBUNIT, BETA ISOFORM	M29551_at	-68	A	-82	A	-12	A	0	A	68	A	-24	A	-34	A	-29	A	24	A	-3	A	-4	A	-118	A	166	P	154	P	185	P	287	P	33	A	-40	A	-148	A	-30	A	-42	A	-12	A	-47	A	-16	A
ZNF7 Zinc finger protein 7 (KOX 4, clone HF.16)	M29580_at	-63	A	-62	A	-34	A	-102	A	-15	A	-52	A	-32	A	-9	A	-16	A	3	A	-49	A	-29	A	-245	A	-382	A	-344	A	-349	A	-40	A	-7	A	-55	A	-8	A	-48	A	-19	A	-143	A	-54	A
ZNF8 Zinc finger protein 8 (clone HF.18)	M29581_at	172	A	127	A	85	A	92	A	95	A	68	A	75	A	5	A	135	P	35	A	54	A	38	A	270	A	276	P	219	M	212	A	81	A	130	A	171	A	101	A	165	P	62	A	199	P	174	P
IL7R Interleukin 7 receptor	M29696_at	23	A	44	A	388	P	-15	A	48	A	236	P	67	P	27	A	257	P	17	A	14	A	-24	A	146	P	107	P	281	P	306	P	454	P	31	A	55	M	91	P	143	M	44	A	16	A	586	P
FUCA1 Fucosidase, alpha-L- 1, tissue	M29877_at	54	P	44	A	176	P	84	P	368	P	324	P	111	P	31	P	662	P	15	A	200	P	41	A	1440	P	1375	P	1671	P	1429	P	487	P	-5	A	234	P	884	P	431	P	106	M	56	A	393	P
OAT Ornithine aminotransferase (gyrate atrophy)	M29927_at	-12	A	-9	A	75	A	-31	A	310	P	274	P	69	P	47	P	307	P	12	A	40	A	26	A	669	P	1441	P	938	P	1621	P	182	P	-21	A	-35	A	10	A	248	P	3	A	-58	A	139	P
Steroid receptor (TR2-11) mRNA	M29960_at	-23	A	9	A	15	A	29	A	79	P	52	A	46	A	13	A	92	A	-1	A	54	A	145	P	37	A	34	A	20	A	73	P	7	A	24	A	61	A	36	P	9	A	-2	A	-6	A	10	A
MGMT 6-O-methylguanine-DNA methyltransferase (MGMT)	M29971_at	-6	A	-19	A	48	A	15	A	170	P	54	P	9	A	1	A	9	A	0	A	-19	A	7	A	189	P	136	A	193	P	225	P	95	A	-17	A	-73	A	34	A	54	A	10	A	-105	A	63	A
IL9 Interleukin 9	M30135_at	-60	A	-39	A	-56	A	-33	A	-32	A	-24	A	-24	A	-32	A	-70	A	4	A	-27	A	-7	A	-52	A	-152	A	-124	A	-163	A	-26	A	-104	A	-57	A	-18	A	-58	A	-19	A	-139	A	-21	A
CETP Cholesteryl ester transfer protein, plasma	M30185_at	-177	A	-445	A	-171	A	-62	A	-51	A	-96	A	-170	A	-41	A	-151	A	-43	A	-381	A	-356	A	-88	A	-440	A	-490	A	-668	A	-105	A	-438	A	-255	A	-67	A	-117	A	-166	A	-354	A	-422	A
NID Nidogen (enactin)	M30269_at	18	A	67	A	22	A	29	M	49	A	11	A	57	A	16	A	13	A	4	A	26	A	64	A	140	P	103	A	50	A	122	A	18	A	26	A	28	A	38	A	17	A	52	A	-12	A	61	A
UBIQUITIN CARBOXYL-TERMINAL HYDROLASE ISOZYME L3	M30496_at	-51	A	-20	A	15	A	-21	A	92	P	5	A	5	A	4	A	19	P	-10	A	-1	A	24	A	172	P	106	A	196	P	158	P	22	A	-7	A	-54	A	9	A	24	A	-18	A	-37	A	42	A
PPP3CB Calcineurin B	M30773_at	-4	A	-24	A	-16	A	4	A	13	A	17	A	90	P	-17	A	-9	A	11	A	-7	A	16	A	-3	A	-52	A	-30	A	-55	A	11	A	-34	A	-34	A	-3	A	9	A	-24	A	-3	A	-22	A
MX2 Myxovirus (influenza) resistance 2, homolog of murine	M30818_at	68	A	-1	A	248	P	56	A	95	A	85	P	70	A	23	A	180	P	22	A	45	M	49	A	158	P	145	A	98	A	104	A	112	A	27	A	305	P	96	P	67	P	91	M	128	P	25	A
TCRG T cell receptor gamma chain	M30894_at	24	A	75	P	36	A	93	A	33	A	88	P	41	A	-9	A	56	A	0	A	791	P	252	P	2926	P	3848	P	7438	P	3836	P	63	P	31	P	75	A	42	P	40	A	6	A	110	P	46	A
ATP-DEPENDENT DNA HELICASE II, 86 KD SUBUNIT	M30938_at	-9	A	-8	A	152	P	32	A	356	P	164	P	40	A	45	P	326	P	26	A	60	A	82	A	742	P	906	P	932	P	967	P	107	P	59	A	-7	A	78	P	155	P	54	A	48	A	99	P
MYH9 Myosin, heavy polypeptide 9, non-muscle	M31013_at	-35	A	25	A	597	P	87	P	1235	P	273	P	429	P	212	P	1702	P	136	P	117	P	21	A	2291	P	3080	P	2978	P	3761	P	2466	P	328	A	128	A	330	P	516	P	89	A	-10	A	1839	P
CYTOCHROME P450 XVIIA1	M31153_at	-366	A	-295	A	-223	A	-71	A	-147	A	-93	A	-74	A	-58	A	-123	A	-30	A	-102	A	-87	A	-814	A	-1028	A	-991	A	-1189	A	-214	A	-194	A	-350	A	-193	A	-229	A	-131	A	-372	A	-256	A
PRKAR2B Protein kinase, cAMP-dependent, regulatory, type II, beta	M31158_at	47	A	10	A	58	A	34	A	139	P	13	A	-1	A	23	A	94	A	-15	A	30	A	-19	A	-12	A	-42	A	-15	A	25	A	-27	A	19	A	71	A	46	A	100	A	23	A	91	A	16	A
TUMOR NECROSIS FACTOR-INDUCIBLE PROTEIN TSG-6 PRECURSOR	M31165_at	38	A	-64	A	7	A	23	A	42	A	-6	A	-13	A	9	A	9	A	-14	A	3	A	43	A	41	A	52	A	14	A	11	A	73	A	51	A	58	A	33	A	52	A	26	A	65	A	116	P
PTX3 Pentaxin-related gene, rapidly induced by IL-1 beta	M31166_at	15	A	17	A	9	A	5	A	6	A	15	A	-6	A	1	A	26	P	-1	A	26	A	41	A	9	A	-18	A	-22	A	16	A	36	A	2	A	16	A	-11	A	-16	A	18	A	116	P	14	A
ECGF1 Endothelial differentiation protein (edg-1)	M31210_at	-12	A	-48	A	-15	A	1	A	-1	A	-30	A	-5	A	10	A	31	A	-12	A	-13	A	28	A	-24	A	-49	A	-39	A	15	A	40	A	-39	A	6	A	-13	A	-14	A	6	A	-14	A	15	A
Oncoprotein 18 (Op18) gene	M31303_rna1_at	57	A	257	A	158	P	248	P	200	P	310	P	132	A	22	A	296	P	27	P	125	A	77	A	316	P	252	A	346	A	346	A	692	P	201	P	265	P	301	P	393	P	172	A	231	P	418	P
GNB3 Guanine nucleotide binding protein (G protein), beta polypeptide 3	M31328_at	433	A	172	A	124	A	108	A	121	A	73	A	173	P	32	A	142	P	46	A	152	A	257	P	269	A	145	A	233	A	187	A	137	A	177	P	291	A	211	A	310	P	164	A	471	P	215	P
Ribosomal protein S24	M31520_at	537	P	214	P	2311	P	1064	P	4157	P	3023	P	1864	P	479	P	5152	P	275	P	898	P	489	P	10976	P	9509	P	12927	P	13939	P	5819	P	670	P	951	P	2036	P	4633	P	446	P	73	A	5104	P
HLA-DNA Major histocompatibility complex, class II, DN alpha	M31525_at	433	P	384	A	102	P	246	A	319	P	214	A	172	P	84	P	300	P	55	M	240	P	212	P	438	P	661	P	544	P	390	P	229	P	274	A	492	A	173	P	358	P	244	A	646	P	362	A
PHKG2 Phosphorylase kinase, gamma 2 (testis)	M31606_at	-304	A	-240	A	-153	A	-112	A	132	A	-175	A	-124	A	-26	A	-229	A	-78	A	-158	A	-76	A	-496	A	-491	A	-407	A	-361	A	-211	A	-264	A	-386	A	-139	A	-138	A	-124	A	-186	A	-353	A
X BOX BINDING PROTEIN-1	M31627_at	225	P	75	P	789	P	508	P	2420	P	781	P	57	P	585	P	708	P	34	A	787	P	256	P	6806	P	6373	P	8028	P	5151	P	1453	P	37	A	82	A	225	P	157	P	155	P	41	A	839	P
HPRT1 Hypoxanthine phosphoribosyltransferase 1 (Lesch-Nyhan syndrome)	M31642_at	-3	A	46	A	30	A	89	P	192	P	69	P	27	A	14	A	232	P	12	A	38	A	11	A	179	M	90	A	215	P	195	A	212	P	21	A	25	A	35	A	95	P	45	A	29	A	94	P
SHBG Sex hormone-binding globulin	M31651_at	27	A	-3	A	55	A	38	A	93	A	91	A	36	A	0	A	20	A	-7	A	-15	A	35	A	22	A	-1	A	-72	A	-42	A	-33	A	43	A	175	A	63	A	6	A	-55	A	135	A	19	A
GT mitochondrial solute carrier protein homologue mRNA	M31659_at	39	A	56	A	-14	A	15	A	0	A	11	A	-2	A	14	A	12	A	-38	A	-8	A	-38	A	-115	A	-34	A	-57	A	-164	A	-4	A	7	A	-20	A	4	A	34	A	-5	A	42	A	50	A
PRLR Prolactin receptor	M31661_at	-65	A	-50	A	-62	A	-36	A	80	P	7	A	-21	A	-7	A	-46	A	-64	A	-23	A	-10	A	-931	A	-711	A	-687	A	-1266	A	-76	A	-35	A	-42	A	-27	A	-52	A	-33	A	-71	A	-60	A
INHBB Inhibin, beta B (activin AB beta polypeptide)	M31682_at	-219	A	21	A	-153	A	-117	A	-47	A	-142	A	-109	A	-1	A	-52	A	-59	A	-111	A	-101	A	-239	A	-287	A	-164	A	-220	A	-204	A	-259	A	-211	A	-119	A	-158	A	-97	A	-308	A	-141	A
ERCC3 DNA repair helicase ERCC3	M31899_at	-35	A	-37	A	46	A	-16	A	39	A	-34	A	28	A	3	A	36	A	10	A	-33	A	14	A	269	P	151	P	293	P	200	P	102	A	-10	A	-68	A	26	A	16	A	21	A	-36	A	63	A
PERFORIN 1 PRECURSOR	M31951_at	-328	A	-284	A	-221	A	-263	A	-110	A	-109	A	-138	A	-42	A	-132	A	-22	A	-97	A	-51	A	-466	A	-430	A	-340	A	-392	A	-164	A	15	A	-319	A	-154	A	-188	A	-133	A	-181	A	-348	A
ALDH1 Aldehyde dehydrogenase 1, soluble	M31994_at	-120	A	50	A	85	A	121	A	78	A	57	A	49	A	3	A	254	P	97	P	58	A	-8	A	319	P	659	P	1571	P	1063	P	374	P	138	A	150	A	233	P	147	A	68	A	168	A	126	P
NCF2 Neutrophil cytosolic factor 2 (65kD, chronic granulomatous disease, autosomal 2)	M32011_at	27	M	15	A	49	P	41	A	-104	A	40	A	43	M	4	A	128	P	-15	A	-22	A	10	A	-95	A	-54	A	-67	A	-75	A	101	A	33	A	96	P	88	P	136	A	19	A	46	A	104	P
H19 RNA gene	M32053_at	44	A	66	A	179	P	94	M	360	P	77	P	621	P	112	P	227	P	167	P	7	A	-27	A	-14	A	-16	A	-21	A	-1	A	472	P	21	A	89	P	470	P	7	A	-37	A	107	A	27	A
SRD5A1 Steroid-5-alpha-reductase, alpha polypeptide 1 (3-oxo-5 alpha-steroid delta 4-dehydrogenase alpha 1)	M32313_at	26	A	-4	A	72	P	128	P	131	P	131	P	105	P	22	A	181	P	16	A	47	A	32	A	257	A	191	A	244	P	247	M	120	P	36	A	90	P	95	P	82	M	102	P	164	P	132	P
TNFR2 Tumor necrosis factor receptor 2 (75kD)	M32315_at	38	A	55	A	154	P	138	P	149	P	146	P	23	A	84	P	994	P	115	P	330	A	859	P	745	P	491	P	512	P	703	P	1648	P	322	M	427	A	636	P	65	A	112	A	95	A	1319	P
ICAM2 Intercellular adhesion molecule 2	M32334_at	-104	A	50	A	-23	A	-19	A	-18	A	1	A	5	A	-30	A	114	A	11	A	-14	A	-24	A	-432	A	-318	A	-238	A	-265	A	80	A	16	A	-44	A	18	A	-45	A	-7	A	-7	A	43	A
ARSB Arylsulfatase B	M32373_at	82	A	74	A	2	A	52	A	14	A	21	A	14	A	-26	A	-1	A	1	A	-15	A	14	A	-199	A	-97	A	-72	A	-70	A	47	A	50	A	39	A	7	A	17	A	-34	A	117	A	5	A
PLACENTAL PROTEIN 11 PRECURSOR	M32402_at	-90	A	-110	A	-34	A	-65	A	-2	A	4	A	-23	A	0	A	-66	A	-10	A	-4	A	9	A	-64	A	-48	A	-76	A	-84	A	-6	A	-23	A	-64	A	-34	A	-59	A	-56	A	-118	A	-30	A
Protein kinase (JNK2) mRNA	M32405_at	352	P	247	A	4648	P	459	P	2707	P	2775	P	2169	P	754	P	7081	P	285	P	626	P	287	P	5626	P	5739	P	6920	P	6558	P	2077	P	322	P	759	P	2145	P	2198	P	286	A	200	A	2667	P
RPS11 Ribosomal protein S11	M32598_at	32	A	100	A	-7	A	27	A	16	A	-25	A	7	A	14	A	13	A	13	A	-5	A	55	A	-12	A	-32	A	-43	A	-153	A	2	A	-14	A	-54	A	4	A	20	A	-6	A	90	A	-17	A
STATH Statherin	M32639_at	-35	A	7	A	-15	A	-9	A	-31	A	-14	A	-27	A	-16	A	-36	A	-10	A	-20	A	3	A	-110	A	-96	A	-131	A	-178	A	-91	A	-48	A	-74	A	6	A	-46	A	-66	A	-83	A	-53	A
SRI Sorcin	M32886_at	2	A	-19	A	16	A	19	A	48	P	91	P	-18	A	46	A	259	P	3	A	30	A	3	A	200	P	232	P	228	P	384	P	173	P	12	A	-7	A	41	A	185	P	-11	A	0	A	174	P
Fc-epsilon-receptor gamma-chain mRNA	M33195_at	12	A	14	A	20	A	-16	A	87	P	32	A	96	P	17	A	564	P	3	A	7	A	68	A	-55	A	-52	A	-21	A	-6	A	96	A	-22	A	7	A	157	P	148	M	-11	A	-38	A	159	P
VCL Vinculin	M33308_at	17	A	68	A	57	P	7	A	296	P	78	P	117	P	30	A	351	P	61	P	170	P	98	A	1343	P	1022	P	1113	P	2204	P	385	P	70	A	116	A	53	P	253	P	89	P	-32	A	337	P
PRKAR1A CAMP-dependent protein kinase regulatory subunit type I	M33336_at	-9	A	34	A	158	P	6	A	455	P	78	P	164	P	43	P	173	P	39	A	142	P	74	A	1432	P	1489	P	1556	P	1233	P	121	A	46	A	46	M	31	P	97	P	49	A	190	P	183	A
Cell adhesion protein (SQM1) mRNA	M33374_at	-149	A	-40	A	15	A	-95	A	23	A	1	A	-17	A	-39	A	-58	A	-6	A	-33	A	-25	A	141	A	38	A	129	A	158	A	62	A	-15	A	-151	A	-3	A	4	A	-54	A	-125	A	-59	A
PHOSDUCIN	M33478_at	-33	A	-35	A	33	A	6	A	-6	A	-10	A	-9	A	8	A	-18	A	-10	A	-5	A	-6	A	-36	A	-116	A	-60	A	-60	A	-10	A	11	A	17	A	-6	A	-4	A	29	A	-33	A	-44	A
LARGE PROLINE-RICH PROTEIN BAT2	M33518_at	-129	A	-106	A	27	A	42	A	227	P	-23	A	31	P	11	A	-65	A	1	A	105	P	17	A	122	P	-57	M	202	P	146	P	39	A	-100	A	-216	A	-45	A	50	A	-68	A	-134	A	-84	A
LARGE PROLINE-RICH PROTEIN BAT3	M33521_at	-40	A	58	A	296	P	61	P	521	P	108	M	122	P	48	A	297	A	53	P	133	A	62	A	935	P	711	P	1259	P	983	P	367	A	30	A	11	A	146	P	284	A	79	A	27	A	199	M
Lymphocyte-specific protein 1 (LSP1) mRNA	M33552_at	33	A	134	A	75	A	35	A	209	A	88	M	65	A	-19	A	41	A	11	A	-10	A	-82	A	19	A	141	A	25	A	259	A	147	P	66	A	-15	A	188	M	66	M	-1	A	132	A	81	A
COL4A2 Collagen, type IV, alpha 2	M33653_at	-32	A	4	A	-49	A	-22	A	-68	A	-17	A	54	A	-11	A	13	A	4	A	12	A	32	A	-31	A	-18	A	-16	A	39	A	-11	A	-28	A	-89	A	-16	A	-19	A	-21	A	-62	A	-33	A
26-kDa cell surface protein TAPA-1 mRNA	M33680_at	33	A	6	A	3566	P	812	P	3550	P	2695	P	2944	P	715	P	7665	P	2141	P	2134	P	949	P	10251	P	9130	P	8420	P	12536	P	5656	P	127	P	873	P	5909	P	3876	P	1720	P	-96	A	4059	P
ODC1 Ornithine decarboxylase 1	M33764_at	113	A	124	A	171	A	64	A	283	A	153	A	288	A	79	P	512	P	54	A	1251	P	503	P	3589	P	2922	P	4676	P	3622	P	390	A	-57	A	212	A	207	A	203	P	1584	P	192	A	392	A
MX1 Myxovirus (influenza) resistance 1, homolog of murine (interferon-inducible protein p78)	M33882_at	-167	A	-88	A	1519	P	-18	A	6	A	-69	A	-44	A	70	P	-166	A	11	A	-6	A	-55	A	-88	A	39	A	-285	A	-177	A	-43	A	-101	A	-328	A	65	A	24	A	-14	A	-215	A	-57	A
CA1 Carbonic anhydrase I	M33987_at	-11	A	68	P	90	A	3	A	-34	A	12	A	-28	A	-3	A	27	A	-1	A	3	A	-16	A	-49	A	-174	A	-132	A	-50	A	24	A	5	A	43	A	24	A	5	A	25	A	68	A	26	A
Alpha-2-adrenergic receptor (alpha-2 c2) gene	M34041_at	375	A	381	A	84	A	35	A	-17	A	-30	A	97	A	-21	A	33	A	17	A	-57	A	176	A	291	A	400	A	408	A	561	A	351	A	208	A	335	A	-119	A	29	A	138	A	169	A	314	A
LTBP1 Latent transforming growth factor beta binding protein 1	M34057_at	-52	A	-45	A	17	A	-13	A	199	P	-10	A	19	A	-2	A	65	P	8	A	85	P	-13	A	227	A	137	A	328	A	712	A	116	A	-33	A	-53	A	60	A	5	A	-13	A	-12	A	138	P
CDC25C Cell division cycle 25C	M34065_at	-58	A	-39	A	22	A	-31	A	5	A	14	A	-25	A	1	A	-21	A	-29	A	-16	A	-17	A	-127	A	-151	A	-68	A	-140	A	12	A	-42	A	-7	A	-44	A	-78	A	27	A	-178	A	-43	A
PROBABLE 26S PROTEASE SUBUNIT TBP-1	M34079_at	47	A	93	A	181	A	115	A	256	A	201	A	290	A	32	A	272	P	39	A	106	A	69	A	432	A	340	A	560	A	594	A	253	A	99	A	152	A	195	P	416	P	92	A	84	A	190	P
CLAPB1 Clathrin-associated/assembly/adaptor protein, large, beta 1	M34175_at	55	A	163	A	92	P	223	P	403	P	106	P	152	P	13	A	90	A	10	A	61	A	63	A	523	P	744	P	444	P	761	P	403	P	301	P	176	A	91	P	174	A	58	A	183	P	199	P
PRKACB Protein kinase, cAMP-dependent, catalytic, beta	M34181_at	3	A	31	A	4	A	8	P	15	A	18	A	14	A	-1	A	11	A	15	A	35	A	-2	A	198	P	270	P	351	P	294	P	72	P	49	A	23	A	1	A	46	A	14	A	-7	A	19	A
CAMP-DEPENDENT PROTEIN KINASE, GAMMA-CATALYTIC SUBUNIT	M34182_at	593	A	424	P	588	P	477	P	731	P	542	P	740	P	146	A	769	P	144	P	500	A	133	A	2110	P	2518	P	2541	P	3027	P	1387	P	1229	P	1099	P	529	P	722	P	539	P	920	P	909	P
IVD Isovaleryl Coenzyme A dehydrogenase	M34192_at	19	A	93	A	41	A	-3	A	134	P	46	A	58	A	3	A	61	A	24	A	31	A	20	A	320	P	413	P	496	P	409	P	62	A	8	A	26	A	48	P	54	A	-11	A	42	A	16	A
ERBB3 V-erb-b2 avian erythroblastic leukemia viral oncogene homolog 3 {alternative products}	M34309_at	32	A	17	A	120	P	31	P	290	P	72	A	11	A	57	M	150	P	1	A	97	A	31	A	709	P	797	P	956	P	838	P	258	P	-7	A	29	A	54	A	165	P	76	A	-8	A	130	P
ITGA2B Integrin, alpha 2b (platelet glycoprotein IIb of IIb/IIIa complex, antigen CD41B)	M34344_at	17	A	118	A	-25	A	22	A	59	A	12	A	24	A	12	A	27	A	14	A	-1	A	-7	A	331	A	421	A	334	A	312	A	189	A	209	A	131	A	146	A	4	A	66	A	123	A	68	A
GLB1 Beta-D-galactosidase	M34423_at	8	A	16	A	154	A	10	A	260	P	82	A	162	P	8	A	477	P	31	A	76	P	12	A	300	P	349	P	498	P	363	P	74	A	-32	A	-63	A	133	P	220	A	36	A	52	A	99	P
IDO Indole 2,3-dioxygenase	M34455_at	159	A	109	A	215	A	152	A	275	P	149	P	124	A	23	A	192	M	22	A	59	A	11	A	172	A	114	A	161	A	125	A	61	A	31	A	171	A	162	A	188	A	97	A	169	A	151	A
FKBP1 FK506-binding protein 1 (12kD)	M34539_at	-134	A	-47	A	340	P	-17	A	289	P	399	P	379	P	70	A	957	P	41	A	254	P	48	P	692	P	977	P	856	P	1204	P	609	P	-197	A	-187	A	267	P	311	P	19	A	-252	A	466	P
PLCG1 Phospholipase C, gamma 1 (formerly subtype 148)	M34667_at	119	A	95	A	114	A	68	A	106	A	73	A	26	A	0	A	146	A	8	A	33	A	55	A	240	A	202	A	-45	A	211	A	116	A	134	A	163	A	75	A	108	A	66	A	138	A	81	A
PTPRA Protein tyrosine phosphatase, receptor type, alpha polypeptide	M34668_at	-57	A	-92	A	45	A	13	A	221	P	149	P	-17	A	-9	A	101	A	5	A	12	A	13	A	395	P	391	P	338	P	496	P	34	A	-24	A	-4	A	12	A	-65	A	-28	A	-38	A	7	A
FACTOR VIII INTRON 22 PROTEIN	M34677_at	-160	A	-125	A	6	A	-110	A	34	A	-7	A	11	A	-6	A	119	P	-23	A	-69	A	-60	A	33	P	69	P	70	A	127	A	-39	A	-48	A	-142	A	-88	A	-19	A	40	A	-122	A	-48	A
Muscarinic acetylcholine receptor gene	M35128_at	169	A	130	A	-17	A	-68	A	27	A	-80	A	71	A	24	A	30	A	8	A	42	A	-95	A	172	A	244	P	40	A	194	A	80	A	33	A	6	A	76	A	119	A	32	A	196	A	88	A
Integrin B-6 mRNA	M35198_at	91	A	98	A	-9	A	29	A	0	A	17	A	-26	A	-2	A	3	A	-20	A	-11	A	-25	A	-109	A	-111	A	-41	A	-140	A	19	A	33	A	51	A	-11	A	10	A	35	A	27	A	30	A
TUMOR-ASSOCIATED ANTIGEN CO-029	M35252_at	53	A	-16	A	-7	A	-17	A	-56	A	9	A	9	A	-16	A	138	P	2	A	175	P	50	A	1045	P	3444	P	705	P	5277	P	-4	A	8	A	10	A	17	A	-8	A	41	A	12	A	-5	A
Tyrosine kinase arg gene mRNA	M35296_at	25	A	60	A	22	A	22	A	48	A	29	A	-3	A	-18	A	-49	A	6	A	20	A	22	A	89	A	156	P	116	A	105	A	128	P	96	A	93	A	14	A	57	A	-4	A	126	A	26	A
RALB V-ral simian leukemia viral oncogene homolog B (ras related; GTP binding protein)	M35416_at	9	A	38	A	-19	A	12	A	15	A	-15	A	29	A	5	A	-87	A	-2	A	35	A	13	A	0	A	127	P	40	A	74	P	13	A	-34	A	15	A	4	A	-28	A	-11	A	25	A	32	A
FUT1 Fucosyltransferase 1 (galactoside 2-alpha-L-fucosyltransferase, Bombay phenotype included)	M35531_at	-45	A	16	A	103	A	84	A	61	A	54	A	71	A	10	A	102	A	1	A	24	A	8	A	198	A	156	P	178	A	190	A	120	A	100	A	41	A	79	A	103	A	26	A	213	A	83	A
INSULIN-LIKE GROWTH FACTOR BINDING PROTEIN 3 PRECURSOR	M35878_at	209	A	127	A	156	P	113	M	384	P	310	P	312	P	114	P	1155	P	83	P	164	P	70	A	388	P	1008	P	347	P	1340	P	420	P	288	A	199	A	553	P	288	P	156	A	76	A	1221	P
LIG1 Ligase I, DNA, ATP-dependent	M36067_at	-65	A	0	A	17	A	-27	A	41	M	43	A	-75	A	5	A	-26	A	-27	A	33	A	-14	A	6	A	67	A	74	A	6	A	4	A	22	A	0	A	-16	A	12	A	55	A	-18	A	48	A
DNA-REPAIR PROTEIN XRCC1	M36089_at	223	A	242	A	-19	A	73	A	34	A	23	A	7	A	198	A	16	A	-66	A	914	A	975	A	81	A	715	A	78	A	171	A	187	A	26	A	42	A	-38	A	-1	A	66	A	239	A	352	A
SYNAPTOBREVIN 1	M36200_at	21	A	-36	A	-2	A	27	A	28	A	20	A	-35	A	7	A	76	A	12	A	-24	A	23	A	26	A	121	A	48	A	54	A	31	A	7	A	-110	A	313	A	52	A	-57	A	-100	A	10	A
SYNAPTOBREVIN 2	M36205_at	-154	A	-102	A	-61	A	50	A	-5	A	-5	A	0	A	-10	A	-90	A	-20	A	8	A	19	A	-69	A	27	P	-120	A	-27	A	-31	A	-70	A	-98	A	-99	A	-62	A	45	A	-82	A	-49	A
ARF4 ADP-ribosylation factor 4	M36341_at	27	P	28	A	232	P	33	P	471	P	150	P	239	P	42	A	794	P	30	P	262	P	114	P	1824	P	1796	P	2645	P	2446	P	439	P	92	P	191	P	230	P	550	P	72	P	1	A	546	P
HPX Hemopexin	M36803_at	-78	A	-26	A	-57	A	-132	A	98	A	-17	A	37	A	11	A	-2	A	1	A	35	A	78	A	143	A	-62	A	-239	A	211	A	122	A	-4	A	-110	A	11	A	38	A	-18	A	-26	A	-16	A
CD53 CD53 antigen	M37033_at	111	A	83	P	214	P	61	A	96	A	308	P	206	P	30	A	711	P	53	P	77	P	30	A	290	A	230	A	365	A	283	A	500	P	106	P	231	P	189	P	399	P	145	P	210	A	262	P
ATP5 ATP synthase, H+ transporting, mitochondrial	M37104_at	23	A	46	A	112	P	27	A	303	P	123	P	148	P	27	M	247	P	32	A	90	P	34	A	850	P	709	P	876	P	1326	P	353	P	9	A	76	A	58	P	215	P	37	A	69	M	158	A
Ras inhibitor mRNA, 3' end	M37190_at	111	A	40	A	74	M	45	A	-29	A	53	A	56	A	14	A	29	A	-8	A	53	P	65	A	165	M	182	P	93	A	-19	A	-2	A	16	A	89	A	29	A	39	A	22	A	69	A	-3	A
COUP TRANSCRIPTION FACTOR	M37197_at	59	A	5	A	77	A	21	A	142	P	32	A	47	A	7	A	47	A	-6	A	21	A	54	A	163	P	196	P	391	P	203	M	116	P	60	A	24	A	24	A	71	P	-14	A	3	A	100	A
Ig superfamily cytotoxic T-lymphocyte-associated protein (CTLA-4) gene, last exon	M37245_at	190	A	199	P	119	A	151	P	95	P	67	A	121	A	11	A	91	A	60	A	113	M	56	A	209	M	240	A	275	A	351	P	182	P	203	P	234	A	80	P	215	P	139	P	298	P	115	P
[truncated: 14,064 more rows]
[truncated: 240 more columns]
